# Supplementary material for: Crystal structure of {[1′-(di­phenyl­phosphino)ferrocen­yl]meth­yl}di­methyl­ammonium chloride monohydrate
Source: Acta Crystallogr E Crystallogr Commun. 2017 Sep 25;73(Pt 10):1539–41. doi: 10.1107/S2056989017013408 (PMC5730313; doi:10.1107/S2056989017013408)
Supplement: Supplementary file 1 [file e-73-01539-sup1.cif]

##############################################################################
#                                                                            #
# This CIF contains the data in a paper accepted for publication in          #
# Acta Crystallographica Section E. It conforms to the requirements of       #
# Notes for Authors for Acta Crystallographica Section E, and has been       #
# peer reviewed under the auspices of the IUCr Commission on Journals.       #
#                                                                            #
# Full details of the Crystallographic Information File format               #
# are given in the paper "The Crystallographic Information File (CIF):       #
# a New Standard Archive File for Crystallography" by S. R. Hall, F. H.      #
# Allen and I. D. Brown [Acta Cryst. (1991), A47, 655-685].                  #
#                                                                            #
# The current version of the core CIF dictionary is obtainable from          #
# ftp://ftp.iucr.org/pub/cif_core.dic.                                       #
#                                                                            #
# Software is freely available for graphical display of the structure(s)     #
# in this CIF. For information consult the CIF software page                 #
# http://www.iucr.org/resources/cif/software.                                #
#                                                                            #
# This file may be used for bona fide research purposes within the           #
# scientific community so long as proper attribution is given to the journal # 
# article from which it was obtained.                                        #
#                                                                            #
##############################################################################
data_global
_audit_creation_method     'from SHELXL-2014'
_journal_date_recd_electronic     2017-09-08
_journal_date_accepted     2017-09-19
_journal_name_full     'Acta Crystallographica, Section E'
_journal_year     2017
_journal_volume     73
_journal_issue     10
_journal_page_first     1539
_journal_page_last     1541
_journal_paper_category     GM
_journal_paper_doi     10.1107/S2056989017013408
_journal_coeditor_code     IM2484
_publ_contact_author_name     'Petr Stepnicka'
_publ_contact_author_address
;
Department of Inorganic Chemistry
Faculty of Science, Charles University
Hlavova 2030
128 40 Prague 2
Czech Republic
;
_publ_contact_author_email     petr.stepnicka@natur.cuni.cz
_publ_contact_author_fax     '+420 221 951 253'
_publ_contact_author_phone     '+420 221 951 260'
_publ_section_title
;
Crystal structure of {[1'-(diphenylphosphino)ferrocenyl]methyl}dimethylammonium
chloride monohydrate
;
loop_
    _publ_author_name
    _publ_author_footnote
    _publ_author_address
    'Martin Z\'abransk\'y' .
;
Department of Inorganic Chemistry
Faculty of Science, Charles University
Hlavova 2030
128 40 Prague 2
Czech Republic
;
    'Petr \<St\<epni\<cka' .
;
Department of Inorganic Chemistry
Faculty of Science, Charles University
Hlavova 2030
128 40 Prague 2
Czech Republic
;
_publ_section_synopsis
;
The molecular structure of
{[1'-(diphenylphosphino)ferrocenyl]methyl}dimethylammonium chloride
monohydrate is presented. Individual ions and the solvating water molecule
assemble into dimeric units located around crystallographic inversion centers
<i>via</i> N---H...Cl and O---H...Cl hydrogen bonds.
;
data_I
_audit_creation_method     'SHELXL-2014/7'
_chemical_name_systematic
;
{[1'-(Diphenylphosphino)ferrocenyl]methyl}dimethylammonium chloride
monohydrate
;
_chemical_name_common     ?
_chemical_formula_moiety     'C25 H27 Fe N P +, Cl -, H2 O'
_chemical_formula_sum     'C25 H29 Cl Fe N O P'
_chemical_formula_iupac     '[Fe (C8 H13 N) (C17 H14 P] Cl, H2 O'
_chemical_formula_weight     481.76
_chemical_melting_point     ?
_shelx_space_group_comment
;
The symmetry employed for this shelxl refinement is uniquely defined
by the following loop, which should always be used as a source of
symmetry information in preference to the above space-group names.
They are only intended as comments.
;
_space_group_crystal_system     triclinic
_space_group_name_H-M_alt     'P -1'
_space_group_name_Hall     '-P 1'
loop_
    _space_group_symop_operation_xyz
    'x, y, z'
    '-x, -y, -z'
_cell_length_a     7.9888(3)
_cell_length_b     12.7596(6)
_cell_length_c     13.2311(5)
_cell_angle_alpha     111.0370(10)
_cell_angle_beta     104.0750(10)
_cell_angle_gamma     99.628(2)
_cell_volume     1171.76(8)
_cell_formula_units_Z     2
_cell_measurement_reflns_used     9875
_cell_measurement_theta_min     2.72
_cell_measurement_theta_max     27.46
_cell_measurement_temperature     150(2)
_exptl_crystal_description     plate
_exptl_crystal_colour     orange
_exptl_crystal_size_max     0.270
_exptl_crystal_size_mid     0.260
_exptl_crystal_size_min     0.140
_exptl_crystal_density_diffrn     1.365
_exptl_crystal_F_000     504
_exptl_absorpt_coefficient_mu     0.842
_exptl_absorpt_correction_type     numerical
_exptl_absorpt_process_details
;
(SADABS; Bruker, 2014)
;
_shelx_estimated_absorpt_T_min     0.804
_shelx_estimated_absorpt_T_max     0.891
_exptl_absorpt_correction_T_min     0.78
_exptl_absorpt_correction_T_max     0.89
_diffrn_ambient_temperature     150(2)
_diffrn_radiation_type     MoK\a
_diffrn_radiation_wavelength     0.71073
_diffrn_radiation_source     'I\mS micro-focus sealed tube'
_diffrn_radiation_monochromator     'Quazar Mo multilayer optic'
_diffrn_measurement_device_type
                                   'Bruker D8 VENTURE Kappa Duo PHOTON 100 CMOS'
_diffrn_measurement_method     '\f and \w scans'
_diffrn_detector_area_resol_mean     ?
_diffrn_reflns_number     24764
_diffrn_reflns_av_R_equivalents     0.0243
_diffrn_reflns_theta_min     2.720
_diffrn_reflns_theta_max     27.492
_diffrn_reflns_theta_full     25.242
_diffrn_measured_fraction_theta_max     0.997
_diffrn_measured_fraction_theta_full     0.997
_diffrn_reflns_limit_h_min     -10
_diffrn_reflns_limit_h_max     10
_diffrn_reflns_limit_k_min     -16
_diffrn_reflns_limit_k_max     16
_diffrn_reflns_limit_l_min     -17
_diffrn_reflns_limit_l_max     15
_reflns_number_total     5361
_reflns_number_gt     4820
_reflns_threshold_expression     'I > 2\s(I)'
_refine_ls_structure_factor_coef     Fsqd
_refine_ls_matrix_type     full
_refine_ls_R_factor_all     0.0331
_refine_ls_R_factor_gt     0.0281
_refine_ls_wR_factor_gt     0.0710
_refine_ls_wR_factor_ref     0.0735
_refine_ls_goodness_of_fit_ref     1.057
_refine_ls_restrained_S_all     1.057
_refine_ls_number_reflns     5361
_refine_ls_number_parameters     273
_refine_ls_number_restraints     0
_refine_ls_hydrogen_treatment     constr
_refine_ls_weighting_scheme     calc
_refine_ls_weighting_details
              'w=1/[\s^2^(Fo^2^)+(0.0302P)^2^+0.8395P] where P=(Fo^2^+2Fc^2^)/3'
_atom_sites_solution_hydrogens     mixed
_atom_sites_solution_primary     direct
_atom_sites_solution_secondary     difmap
_refine_ls_shift/su_max     0.000
_refine_ls_shift/su_mean     0.000
_refine_diff_density_max     0.770
_refine_diff_density_min     -0.527
_refine_ls_extinction_method     none
_refine_ls_extinction_coef     .
loop_
    _atom_type_symbol
    _atom_type_description
    _atom_type_scat_dispersion_real
    _atom_type_scat_dispersion_imag
    _atom_type_scat_source
    'C' 'C' 0.0033 0.0016
                         'International Tables Vol C Tables 4.2.6.8 and 6.1.1.4'
    'H' 'H' 0.0000 0.0000
                         'International Tables Vol C Tables 4.2.6.8 and 6.1.1.4'
    'N' 'N' 0.0061 0.0033
                         'International Tables Vol C Tables 4.2.6.8 and 6.1.1.4'
    'O' 'O' 0.0106 0.0060
                         'International Tables Vol C Tables 4.2.6.8 and 6.1.1.4'
    'P' 'P' 0.1023 0.0942
                         'International Tables Vol C Tables 4.2.6.8 and 6.1.1.4'
    'Cl' 'Cl' 0.1484 0.1585
                         'International Tables Vol C Tables 4.2.6.8 and 6.1.1.4'
    'Fe' 'Fe' 0.3463 0.8444
                         'International Tables Vol C Tables 4.2.6.8 and 6.1.1.4'
_computing_data_collection
;
<i>Instrument Service</i> (Bruker, 2015)
;
_computing_cell_refinement
;
SAINT (Bruker, 2015)
;
_computing_data_reduction
;
SAINT (Bruker, 2015)
;
_computing_structure_solution
;
SHELXT (Sheldrick, 2015a)
;
_computing_structure_refinement
;
SHELXL2014 (Sheldrick, 2015b)
;
_computing_molecular_graphics
;
PLATON (Spek, 2009)
;
_computing_publication_material
;
PLATON (Spek, 2009)
;
loop_
    _atom_site_type_symbol
    _atom_site_label
    _atom_site_fract_x
    _atom_site_fract_y
    _atom_site_fract_z
    _atom_site_U_iso_or_equiv
    _atom_site_adp_type
    _atom_site_calc_flag
    _atom_site_occupancy
    _atom_site_disorder_assembly
    _atom_site_disorder_group
    Fe Fe 0.35629(3) 0.59451(2) 0.78521(2) 0.01686(7) Uani d 1 . .
    P P 0.60918(5) 0.42728(3) 0.65913(3) 0.02008(9) Uani d 1 . .
    N N 0.48959(19) 0.94040(11) 0.77917(12) 0.0222(3) Uani d 1 . .
    H H1N 0.4115 0.9619 0.8185 0.027 Uiso d 1 . .
    C C1 0.3623(2) 0.73548(13) 0.74808(13) 0.0190(3) Uani d 1 . .
    C C2 0.3012(2) 0.63030(14) 0.64396(13) 0.0246(3) Uani d 1 . .
    H H2 0.3559 0.6120 0.5860 0.029 Uiso calc 1 . .
    C C3 0.1436(2) 0.55845(15) 0.64331(15) 0.0305(4) Uani d 1 . .
    H H3 0.0755 0.4832 0.5850 0.037 Uiso calc 1 . .
    C C4 0.1056(2) 0.61835(16) 0.74453(17) 0.0306(4) Uani d 1 . .
    H H4 0.0075 0.5903 0.7655 0.037 Uiso calc 1 . .
    C C5 0.2396(2) 0.72753(15) 0.80907(15) 0.0242(3) Uani d 1 . .
    H H5 0.2463 0.7853 0.8805 0.029 Uiso calc 1 . .
    C C6 0.5294(2) 0.49253(13) 0.77727(13) 0.0188(3) Uani d 1 . .
    C C7 0.3773(2) 0.44264(14) 0.80049(13) 0.0214(3) Uani d 1 . .
    H H7 0.2959 0.3668 0.7549 0.026 Uiso calc 1 . .
    C C8 0.3684(3) 0.52571(16) 0.90340(14) 0.0282(4) Uani d 1 . .
    H H8 0.2794 0.5153 0.9380 0.034 Uiso calc 1 . .
    C C9 0.5155(3) 0.62697(15) 0.94565(14) 0.0295(4) Uani d 1 . .
    H H9 0.5427 0.6956 1.0139 0.035 Uiso calc 1 . .
    C C10 0.6153(2) 0.60790(14) 0.86822(14) 0.0240(3) Uani d 1 . .
    H H10 0.7199 0.6617 0.8753 0.029 Uiso calc 1 . .
    C C11 0.5289(2) 0.83286(14) 0.79066(14) 0.0231(3) Uani d 1 . .
    H H11A 0.6098 0.8067 0.7468 0.028 Uiso calc 1 . .
    H H11B 0.5921 0.8529 0.8723 0.028 Uiso calc 1 . .
    C C12 0.7610(2) 0.35513(13) 0.71926(14) 0.0218(3) Uani d 1 . .
    C C13 0.8462(2) 0.28984(15) 0.64905(17) 0.0315(4) Uani d 1 . .
    H H13 0.8258 0.2852 0.5736 0.038 Uiso calc 1 . .
    C C14 0.9599(2) 0.23210(16) 0.6890(2) 0.0422(5) Uani d 1 . .
    H H14 1.0132 0.1856 0.6396 0.051 Uiso calc 1 . .
    C C15 0.9964(3) 0.24150(17) 0.7998(2) 0.0442(6) Uani d 1 . .
    H H15 1.0754 0.2022 0.8268 0.053 Uiso calc 1 . .
    C C16 0.9178(3) 0.30812(18) 0.8711(2) 0.0395(5) Uani d 1 . .
    H H16 0.9444 0.3160 0.9479 0.047 Uiso calc 1 . .
    C C17 0.7991(2) 0.36410(16) 0.83049(16) 0.0290(4) Uani d 1 . .
    H H17 0.7439 0.4088 0.8797 0.035 Uiso calc 1 . .
    C C18 0.4138(2) 0.30073(13) 0.56095(13) 0.0194(3) Uani d 1 . .
    C C19 0.2952(2) 0.31205(15) 0.47127(14) 0.0257(3) Uani d 1 . .
    H H19 0.3154 0.3842 0.4641 0.031 Uiso calc 1 . .
    C C20 0.1473(2) 0.21872(16) 0.39223(15) 0.0303(4) Uani d 1 . .
    H H20 0.0669 0.2278 0.3321 0.036 Uiso calc 1 . .
    C C21 0.1172(2) 0.11288(16) 0.40097(15) 0.0293(4) Uani d 1 . .
    H H21 0.0170 0.0491 0.3465 0.035 Uiso calc 1 . .
    C C22 0.2337(2) 0.10042(15) 0.48951(15) 0.0298(4) Uani d 1 . .
    H H22 0.2135 0.0278 0.4957 0.036 Uiso calc 1 . .
    C C23 0.3807(2) 0.19393(14) 0.56956(14) 0.0249(3) Uani d 1 . .
    H H23 0.4590 0.1848 0.6306 0.030 Uiso calc 1 . .
    C C24 0.3962(3) 0.91775(17) 0.65899(16) 0.0363(4) Uani d 1 . .
    H H24A 0.3688 0.9890 0.6563 0.054 Uiso calc 1 . .
    H H24B 0.2841 0.8547 0.6282 0.054 Uiso calc 1 . .
    H H24C 0.4738 0.8945 0.6128 0.054 Uiso calc 1 . .
    C C25 0.6568(3) 1.03899(16) 0.83233(19) 0.0405(5) Uani d 1 . .
    H H25A 0.7412 1.0191 0.7907 0.061 Uiso calc 1 . .
    H H25B 0.7117 1.0534 0.9126 0.061 Uiso calc 1 . .
    H H25C 0.6277 1.1095 0.8288 0.061 Uiso calc 1 . .
    Cl Cl 0.23009(6) 1.03869(4) 0.89357(4) 0.02978(10) Uani d 1 . .
    O O1W 0.0368(2) 1.16218(15) 1.07177(16) 0.0569(4) Uani d 1 . .
    H H2W -0.0268 1.1016 1.0938 0.068 Uiso d 1 . .
    H H1W 0.0973 1.1233 1.0189 0.068 Uiso d 1 . .
loop_
    _atom_site_aniso_label
    _atom_site_aniso_U_11
    _atom_site_aniso_U_22
    _atom_site_aniso_U_33
    _atom_site_aniso_U_12
    _atom_site_aniso_U_13
    _atom_site_aniso_U_23
    Fe 0.01965(11) 0.01487(11) 0.01374(11) 0.00601(8) 0.00136(8) 0.00560(8)
    P 0.0215(2) 0.01765(19) 0.01958(19) 0.00385(15) 0.00531(15) 0.00777(15)
    N 0.0266(7) 0.0174(6) 0.0224(7) 0.0044(5) 0.0097(6) 0.0076(5)
    C1 0.0216(7) 0.0165(7) 0.0189(7) 0.0076(6) 0.0027(6) 0.0089(6)
    C2 0.0342(9) 0.0206(8) 0.0164(7) 0.0094(7) 0.0009(6) 0.0092(6)
    C3 0.0296(9) 0.0221(8) 0.0272(8) 0.0013(7) -0.0102(7) 0.0117(7)
    C4 0.0178(8) 0.0319(9) 0.0445(10) 0.0069(7) 0.0042(7) 0.0225(8)
    C5 0.0243(8) 0.0242(8) 0.0298(8) 0.0141(7) 0.0101(7) 0.0137(7)
    C6 0.0212(7) 0.0152(7) 0.0183(7) 0.0073(6) 0.0021(6) 0.0071(6)
    C7 0.0282(8) 0.0188(7) 0.0214(7) 0.0090(6) 0.0078(6) 0.0122(6)
    C8 0.0408(10) 0.0328(9) 0.0202(8) 0.0186(8) 0.0127(7) 0.0160(7)
    C9 0.0409(10) 0.0271(9) 0.0147(7) 0.0170(8) -0.0003(7) 0.0052(6)
    C10 0.0226(8) 0.0178(7) 0.0222(8) 0.0067(6) -0.0048(6) 0.0056(6)
    C11 0.0216(8) 0.0201(7) 0.0261(8) 0.0070(6) 0.0051(6) 0.0091(6)
    C12 0.0160(7) 0.0162(7) 0.0273(8) 0.0016(6) 0.0043(6) 0.0059(6)
    C13 0.0202(8) 0.0249(8) 0.0353(10) 0.0023(7) 0.0078(7) -0.0001(7)
    C14 0.0194(8) 0.0228(9) 0.0659(15) 0.0055(7) 0.0101(9) 0.0010(9)
    C15 0.0200(9) 0.0268(9) 0.0811(17) 0.0074(7) 0.0050(9) 0.0245(10)
    C16 0.0291(10) 0.0403(11) 0.0527(12) 0.0103(8) 0.0038(9) 0.0296(10)
    C17 0.0266(9) 0.0312(9) 0.0334(9) 0.0122(7) 0.0091(7) 0.0170(8)
    C18 0.0216(7) 0.0187(7) 0.0158(7) 0.0062(6) 0.0057(6) 0.0051(6)
    C19 0.0323(9) 0.0243(8) 0.0205(8) 0.0114(7) 0.0060(7) 0.0094(6)
    C20 0.0301(9) 0.0345(9) 0.0199(8) 0.0128(7) -0.0004(7) 0.0083(7)
    C21 0.0227(8) 0.0279(9) 0.0238(8) 0.0040(7) 0.0010(7) 0.0018(7)
    C22 0.0286(9) 0.0223(8) 0.0298(9) 0.0014(7) 0.0014(7) 0.0092(7)
    C23 0.0247(8) 0.0229(8) 0.0222(8) 0.0040(6) 0.0001(6) 0.0101(7)
    C24 0.0516(12) 0.0342(10) 0.0265(9) 0.0102(9) 0.0105(8) 0.0188(8)
    C25 0.0382(11) 0.0231(9) 0.0487(12) -0.0046(8) 0.0140(9) 0.0083(8)
    Cl 0.0340(2) 0.0292(2) 0.0265(2) 0.01592(17) 0.01079(17) 0.00835(17)
    O1W 0.0473(9) 0.0474(9) 0.0704(12) 0.0122(8) 0.0307(9) 0.0117(8)
_geom_special_details
;
 All esds (except the esd in the dihedral angle between two l.s. planes)
 are estimated using the full covariance matrix.  The cell esds are taken
 into account individually in the estimation of esds in distances, angles
 and torsion angles; correlations between esds in cell parameters are only
 used when they are defined by crystal symmetry.  An approximate (isotropic)
 treatment of cell esds is used for estimating esds involving l.s. planes.
;
loop_
    _geom_bond_atom_site_label_1
    _geom_bond_atom_site_label_2
    _geom_bond_site_symmetry_2
    _geom_bond_distance
    _geom_bond_publ_flag
    Fe C1 . 2.0239(15) ?
    Fe C5 . 2.0341(16) ?
    Fe C10 . 2.0389(16) ?
    Fe C8 . 2.0411(16) ?
    Fe C9 . 2.0433(16) ?
    Fe C2 . 2.0433(16) ?
    Fe C4 . 2.0469(17) ?
    Fe C3 . 2.0472(16) ?
    Fe C6 . 2.0472(15) ?
    Fe C7 . 2.0489(15) ?
    P C6 . 1.8084(16) ?
    P C12 . 1.8390(17) ?
    P C18 . 1.8427(16) ?
    N C24 . 1.480(2) ?
    N C25 . 1.485(2) ?
    N C11 . 1.508(2) ?
    N H1N . 0.9207 ?
    C1 C5 . 1.426(2) ?
    C1 C2 . 1.437(2) ?
    C1 C11 . 1.487(2) ?
    C2 C3 . 1.424(3) ?
    C2 H2 . 0.9500 ?
    C3 C4 . 1.418(3) ?
    C3 H3 . 0.9500 ?
    C4 C5 . 1.421(2) ?
    C4 H4 . 0.9500 ?
    C5 H5 . 0.9500 ?
    C6 C7 . 1.428(2) ?
    C6 C10 . 1.440(2) ?
    C7 C8 . 1.421(2) ?
    C7 H7 . 0.9500 ?
    C8 C9 . 1.420(3) ?
    C8 H8 . 0.9500 ?
    C9 C10 . 1.424(3) ?
    C9 H9 . 0.9500 ?
    C10 H10 . 0.9500 ?
    C11 H11A . 0.9900 ?
    C11 H11B . 0.9900 ?
    C12 C17 . 1.386(2) ?
    C12 C13 . 1.401(2) ?
    C13 C14 . 1.384(3) ?
    C13 H13 . 0.9500 ?
    C14 C15 . 1.380(3) ?
    C14 H14 . 0.9500 ?
    C15 C16 . 1.377(3) ?
    C15 H15 . 0.9500 ?
    C16 C17 . 1.397(2) ?
    C16 H16 . 0.9500 ?
    C17 H17 . 0.9500 ?
    C18 C23 . 1.395(2) ?
    C18 C19 . 1.396(2) ?
    C19 C20 . 1.393(2) ?
    C19 H19 . 0.9500 ?
    C20 C21 . 1.383(3) ?
    C20 H20 . 0.9500 ?
    C21 C22 . 1.385(2) ?
    C21 H21 . 0.9500 ?
    C22 C23 . 1.394(2) ?
    C22 H22 . 0.9500 ?
    C23 H23 . 0.9500 ?
    C24 H24A . 0.9800 ?
    C24 H24B . 0.9800 ?
    C24 H24C . 0.9800 ?
    C25 H25A . 0.9800 ?
    C25 H25B . 0.9800 ?
    C25 H25C . 0.9800 ?
    O1W H2W . 1.0206 ?
    O1W H1W . 0.9824 ?
loop_
    _geom_angle_atom_site_label_1
    _geom_angle_atom_site_label_2
    _geom_angle_atom_site_label_3
    _geom_angle_site_symmetry_1
    _geom_angle_site_symmetry_3
    _geom_angle
    _geom_angle_publ_flag
    C1 Fe C5 . . 41.14(6) ?
    C1 Fe C10 . . 106.92(7) ?
    C5 Fe C10 . . 126.23(7) ?
    C1 Fe C8 . . 148.86(7) ?
    C5 Fe C8 . . 115.03(7) ?
    C10 Fe C8 . . 68.79(7) ?
    C1 Fe C9 . . 115.70(7) ?
    C5 Fe C9 . . 104.86(7) ?
    C10 Fe C9 . . 40.82(7) ?
    C8 Fe C9 . . 40.70(8) ?
    C1 Fe C2 . . 41.36(6) ?
    C5 Fe C2 . . 69.00(7) ?
    C10 Fe C2 . . 119.30(7) ?
    C8 Fe C2 . . 167.52(7) ?
    C9 Fe C2 . . 151.52(8) ?
    C1 Fe C4 . . 69.01(7) ?
    C5 Fe C4 . . 40.74(7) ?
    C10 Fe C4 . . 163.98(7) ?
    C8 Fe C4 . . 106.22(8) ?
    C9 Fe C4 . . 125.71(8) ?
    C2 Fe C4 . . 68.59(7) ?
    C1 Fe C3 . . 69.10(6) ?
    C5 Fe C3 . . 68.56(7) ?
    C10 Fe C3 . . 154.05(8) ?
    C8 Fe C3 . . 128.15(8) ?
    C9 Fe C3 . . 164.68(8) ?
    C2 Fe C3 . . 40.75(7) ?
    C4 Fe C3 . . 40.52(8) ?
    C1 Fe C6 . . 129.28(6) ?
    C5 Fe C6 . . 166.26(7) ?
    C10 Fe C6 . . 41.28(6) ?
    C8 Fe C6 . . 68.83(7) ?
    C9 Fe C6 . . 68.93(6) ?
    C2 Fe C6 . . 110.24(7) ?
    C4 Fe C6 . . 152.74(7) ?
    C3 Fe C6 . . 120.44(7) ?
    C1 Fe C7 . . 168.72(6) ?
    C5 Fe C7 . . 149.81(7) ?
    C10 Fe C7 . . 68.83(7) ?
    C8 Fe C7 . . 40.66(6) ?
    C9 Fe C7 . . 68.44(7) ?
    C2 Fe C7 . . 130.66(6) ?
    C4 Fe C7 . . 117.98(7) ?
    C3 Fe C7 . . 109.84(7) ?
    C6 Fe C7 . . 40.81(6) ?
    C6 P C12 . . 100.79(7) ?
    C6 P C18 . . 101.23(7) ?
    C12 P C18 . . 100.82(7) ?
    C24 N C25 . . 111.96(15) ?
    C24 N C11 . . 112.50(13) ?
    C25 N C11 . . 110.50(14) ?
    C24 N H1N . . 105.9 ?
    C25 N H1N . . 107.8 ?
    C11 N H1N . . 107.9 ?
    C5 C1 C2 . . 107.59(15) ?
    C5 C1 C11 . . 124.99(15) ?
    C2 C1 C11 . . 127.30(15) ?
    C5 C1 Fe . . 69.82(9) ?
    C2 C1 Fe . . 70.04(9) ?
    C11 C1 Fe . . 122.55(11) ?
    C3 C2 C1 . . 107.63(15) ?
    C3 C2 Fe . . 69.77(9) ?
    C1 C2 Fe . . 68.59(9) ?
    C3 C2 H2 . . 126.2 ?
    C1 C2 H2 . . 126.2 ?
    Fe C2 H2 . . 127.0 ?
    C4 C3 C2 . . 108.37(15) ?
    C4 C3 Fe . . 69.73(10) ?
    C2 C3 Fe . . 69.48(9) ?
    C4 C3 H3 . . 125.8 ?
    C2 C3 H3 . . 125.8 ?
    Fe C3 H3 . . 126.6 ?
    C3 C4 C5 . . 108.16(16) ?
    C3 C4 Fe . . 69.75(10) ?
    C5 C4 Fe . . 69.14(9) ?
    C3 C4 H4 . . 125.9 ?
    C5 C4 H4 . . 125.9 ?
    Fe C4 H4 . . 126.8 ?
    C4 C5 C1 . . 108.24(15) ?
    C4 C5 Fe . . 70.11(10) ?
    C1 C5 Fe . . 69.05(9) ?
    C4 C5 H5 . . 125.9 ?
    C1 C5 H5 . . 125.9 ?
    Fe C5 H5 . . 126.5 ?
    C7 C6 C10 . . 107.30(14) ?
    C7 C6 P . . 128.31(12) ?
    C10 C6 P . . 124.39(13) ?
    C7 C6 Fe . . 69.66(9) ?
    C10 C6 Fe . . 69.05(8) ?
    P C6 Fe . . 127.25(8) ?
    C8 C7 C6 . . 108.38(15) ?
    C8 C7 Fe . . 69.38(9) ?
    C6 C7 Fe . . 69.53(8) ?
    C8 C7 H7 . . 125.8 ?
    C6 C7 H7 . . 125.8 ?
    Fe C7 H7 . . 126.9 ?
    C9 C8 C7 . . 108.19(15) ?
    C9 C8 Fe . . 69.73(9) ?
    C7 C8 Fe . . 69.97(9) ?
    C9 C8 H8 . . 125.9 ?
    C7 C8 H8 . . 125.9 ?
    Fe C8 H8 . . 126.0 ?
    C8 C9 C10 . . 108.27(15) ?
    C8 C9 Fe . . 69.57(9) ?
    C10 C9 Fe . . 69.43(9) ?
    C8 C9 H9 . . 125.9 ?
    C10 C9 H9 . . 125.9 ?
    Fe C9 H9 . . 126.7 ?
    C9 C10 C6 . . 107.85(15) ?
    C9 C10 Fe . . 69.75(9) ?
    C6 C10 Fe . . 69.67(9) ?
    C9 C10 H10 . . 126.1 ?
    C6 C10 H10 . . 126.1 ?
    Fe C10 H10 . . 126.1 ?
    C1 C11 N . . 112.09(13) ?
    C1 C11 H11A . . 109.2 ?
    N C11 H11A . . 109.2 ?
    C1 C11 H11B . . 109.2 ?
    N C11 H11B . . 109.2 ?
    H11A C11 H11B . . 107.9 ?
    C17 C12 C13 . . 118.37(16) ?
    C17 C12 P . . 123.83(13) ?
    C13 C12 P . . 117.78(14) ?
    C14 C13 C12 . . 120.41(19) ?
    C14 C13 H13 . . 119.8 ?
    C12 C13 H13 . . 119.8 ?
    C15 C14 C13 . . 120.62(19) ?
    C15 C14 H14 . . 119.7 ?
    C13 C14 H14 . . 119.7 ?
    C16 C15 C14 . . 119.70(18) ?
    C16 C15 H15 . . 120.1 ?
    C14 C15 H15 . . 120.1 ?
    C15 C16 C17 . . 120.0(2) ?
    C15 C16 H16 . . 120.0 ?
    C17 C16 H16 . . 120.0 ?
    C12 C17 C16 . . 120.80(18) ?
    C12 C17 H17 . . 119.6 ?
    C16 C17 H17 . . 119.6 ?
    C23 C18 C19 . . 118.43(15) ?
    C23 C18 P . . 123.76(12) ?
    C19 C18 P . . 117.78(12) ?
    C20 C19 C18 . . 120.71(16) ?
    C20 C19 H19 . . 119.6 ?
    C18 C19 H19 . . 119.6 ?
    C21 C20 C19 . . 120.27(16) ?
    C21 C20 H20 . . 119.9 ?
    C19 C20 H20 . . 119.9 ?
    C20 C21 C22 . . 119.64(16) ?
    C20 C21 H21 . . 120.2 ?
    C22 C21 H21 . . 120.2 ?
    C21 C22 C23 . . 120.31(16) ?
    C21 C22 H22 . . 119.8 ?
    C23 C22 H22 . . 119.8 ?
    C22 C23 C18 . . 120.63(15) ?
    C22 C23 H23 . . 119.7 ?
    C18 C23 H23 . . 119.7 ?
    N C24 H24A . . 109.5 ?
    N C24 H24B . . 109.5 ?
    H24A C24 H24B . . 109.5 ?
    N C24 H24C . . 109.5 ?
    H24A C24 H24C . . 109.5 ?
    H24B C24 H24C . . 109.5 ?
    N C25 H25A . . 109.5 ?
    N C25 H25B . . 109.5 ?
    H25A C25 H25B . . 109.5 ?
    N C25 H25C . . 109.5 ?
    H25A C25 H25C . . 109.5 ?
    H25B C25 H25C . . 109.5 ?
    H2W O1W H1W . . 107.9 ?
loop_
    _geom_torsion_atom_site_label_1
    _geom_torsion_atom_site_label_2
    _geom_torsion_atom_site_label_3
    _geom_torsion_atom_site_label_4
    _geom_torsion_site_symmetry_1
    _geom_torsion_site_symmetry_2
    _geom_torsion_site_symmetry_3
    _geom_torsion_site_symmetry_4
    _geom_torsion
    _geom_torsion_publ_flag
    C5 C1 C2 C3 . . . . -0.93(17) ?
    C11 C1 C2 C3 . . . . 175.34(14) ?
    Fe C1 C2 C3 . . . . 59.05(11) ?
    C5 C1 C2 Fe . . . . -59.99(11) ?
    C11 C1 C2 Fe . . . . 116.29(15) ?
    C1 C2 C3 C4 . . . . 0.75(18) ?
    Fe C2 C3 C4 . . . . 59.06(12) ?
    C1 C2 C3 Fe . . . . -58.32(10) ?
    C2 C3 C4 C5 . . . . -0.27(19) ?
    Fe C3 C4 C5 . . . . 58.64(11) ?
    C2 C3 C4 Fe . . . . -58.91(11) ?
    C3 C4 C5 C1 . . . . -0.31(18) ?
    Fe C4 C5 C1 . . . . 58.70(11) ?
    C3 C4 C5 Fe . . . . -59.01(12) ?
    C2 C1 C5 C4 . . . . 0.77(17) ?
    C11 C1 C5 C4 . . . . -175.61(14) ?
    Fe C1 C5 C4 . . . . -59.36(11) ?
    C2 C1 C5 Fe . . . . 60.13(10) ?
    C11 C1 C5 Fe . . . . -116.26(15) ?
    C12 P C6 C7 . . . . -89.13(14) ?
    C18 P C6 C7 . . . . 14.33(15) ?
    C12 P C6 C10 . . . . 89.71(13) ?
    C18 P C6 C10 . . . . -166.83(13) ?
    C12 P C6 Fe . . . . 178.35(9) ?
    C18 P C6 Fe . . . . -78.20(11) ?
    C10 C6 C7 C8 . . . . 0.36(17) ?
    P C6 C7 C8 . . . . 179.36(12) ?
    Fe C6 C7 C8 . . . . -58.65(11) ?
    C10 C6 C7 Fe . . . . 59.01(10) ?
    P C6 C7 Fe . . . . -121.99(12) ?
    C6 C7 C8 C9 . . . . -0.73(18) ?
    Fe C7 C8 C9 . . . . -59.47(11) ?
    C6 C7 C8 Fe . . . . 58.75(11) ?
    C7 C8 C9 C10 . . . . 0.81(18) ?
    Fe C8 C9 C10 . . . . -58.81(11) ?
    C7 C8 C9 Fe . . . . 59.62(11) ?
    C8 C9 C10 C6 . . . . -0.58(18) ?
    Fe C9 C10 C6 . . . . -59.48(10) ?
    C8 C9 C10 Fe . . . . 58.89(11) ?
    C7 C6 C10 C9 . . . . 0.14(17) ?
    P C6 C10 C9 . . . . -178.91(11) ?
    Fe C6 C10 C9 . . . . 59.53(11) ?
    C7 C6 C10 Fe . . . . -59.39(10) ?
    P C6 C10 Fe . . . . 121.56(11) ?
    C5 C1 C11 N . . . . -77.55(19) ?
    C2 C1 C11 N . . . . 106.78(17) ?
    Fe C1 C11 N . . . . -164.53(10) ?
    C24 N C11 C1 . . . . -59.33(18) ?
    C25 N C11 C1 . . . . 174.72(14) ?
    C6 P C12 C17 . . . . -3.86(16) ?
    C18 P C12 C17 . . . . -107.64(15) ?
    C6 P C12 C13 . . . . 177.80(13) ?
    C18 P C12 C13 . . . . 74.02(14) ?
    C17 C12 C13 C14 . . . . 2.5(2) ?
    P C12 C13 C14 . . . . -179.02(14) ?
    C12 C13 C14 C15 . . . . -2.5(3) ?
    C13 C14 C15 C16 . . . . 0.6(3) ?
    C14 C15 C16 C17 . . . . 1.2(3) ?
    C13 C12 C17 C16 . . . . -0.8(3) ?
    P C12 C17 C16 . . . . -179.14(14) ?
    C15 C16 C17 C12 . . . . -1.0(3) ?
    C6 P C18 C23 . . . . -83.71(15) ?
    C12 P C18 C23 . . . . 19.72(15) ?
    C6 P C18 C19 . . . . 97.97(13) ?
    C12 P C18 C19 . . . . -158.60(13) ?
    C23 C18 C19 C20 . . . . -0.1(2) ?
    P C18 C19 C20 . . . . 178.34(13) ?
    C18 C19 C20 C21 . . . . -0.7(3) ?
    C19 C20 C21 C22 . . . . 0.7(3) ?
    C20 C21 C22 C23 . . . . 0.1(3) ?
    C21 C22 C23 C18 . . . . -0.8(3) ?
    C19 C18 C23 C22 . . . . 0.8(3) ?
    P C18 C23 C22 . . . . -177.51(14) ?
loop_
    _geom_hbond_atom_site_label_D
    _geom_hbond_atom_site_label_H
    _geom_hbond_atom_site_label_A
    _geom_hbond_site_symmetry_A
    _geom_hbond_distance_DH
    _geom_hbond_distance_HA
    _geom_hbond_distance_DA
    _geom_hbond_angle_DHA
    N H1N Cl 1_555 0.92 2.13 3.0323(16) 167
    O1W H1W Cl 1_555 0.98 2.23 3.2162(19) 177
    O1W H2W Cl 2_577 1.02 2.29 3.289(2) 166
    C10 H10 O1W 2_677 0.95 2.46 3.390(3) 165
    C11 H11B Cl 2_677 0.99 2.77 3.7369(17) 167
_shelx_hkl_file
;
  -1   0   0  451.29   10.04
   1   0   0  454.55   10.04
  -2   0   0   20.60    0.58
  -2   0   0   18.99    0.60
  -2   0   0   19.57    0.54
   2   0   0   19.87    0.57
   2   0   0   19.21    0.60
   2   0   0   19.82    0.54
  -3   0   0  144.00    3.37
  -3   0   0  141.11    3.26
  -3   0   0  146.89    3.35
   3   0   0  145.02    3.28
   3   0   0  144.26    3.37
   3   0   0  144.45    3.32
  -4   0   0   92.61    2.33
  -4   0   0   90.86    2.29
  -4   0   0   91.46    2.18
   4   0   0   90.98    2.33
   4   0   0   89.25    2.20
   4   0   0   90.58    2.25
  -5   0   0   68.19    1.87
  -5   0   0   66.58    1.92
   5   0   0   69.22    1.83
   5   0   0   66.10    1.76
   5   0   0   68.12    1.93
  -6   0   0    0.78    0.40
   6   0   0    1.43    0.41
   6   0   0    1.21    0.28
  -7   0   0   72.22    2.26
  -7   0   0   74.53    2.30
   7   0   0   73.33    2.24
  -8   0   0   75.42    2.64
  -8   0   0   86.51    2.70
  -8   0   0   85.71    2.67
   8   0   0   84.48    2.50
   8   0   0   85.52    2.71
  -9   0   0   -0.61    0.59
  -9   0   0   -0.56    0.55
  -9   0   0   -0.53    0.73
   9   0   0   -0.27    0.83
   9   0   0    0.09    0.64
   9  -1   0   -0.31    0.74
   9  -1   0    0.67    0.62
  -9   1   0    0.68    0.56
  -9   1   0    0.46    0.59
  -9   1   0    0.37    0.53
   8  -1   0    0.53    0.36
   8  -1   0   -0.17    0.58
  -8   1   0   -0.86    0.54
  -8   1   0   -0.35    0.42
  -8   1   0   -0.21    0.59
   7  -1   0    9.31    0.78
   7  -1   0    9.09    0.75
  -7   1   0    9.45    0.71
  -7   1   0    8.53    1.12
  -7   1   0    8.32    0.87
   6  -1   0   73.85    2.15
   6  -1   0   73.12    2.06
  -6   1   0   74.17    2.00
  -6   1   0   72.56    2.08
  -6   1   0   73.83    1.89
  -6   1   0   74.29    2.15
   5  -1   0   10.82    0.61
   5  -1   0   10.67    0.68
  -5   1   0   11.17    0.48
  -5   1   0   11.52    0.68
  -5   1   0   10.29    0.57
   4  -1   0  185.83    4.29
   4  -1   0  180.67    4.24
  -4   1   0  187.80    4.27
  -4   1   0  182.19    4.28
  -4   1   0  178.67    4.13
   3  -1   0  153.04    3.48
   3  -1   0  148.74    3.45
  -3   1   0  145.37    3.37
  -3   1   0  150.73    3.46
  -3   1   0  152.12    3.48
   2  -1   0    1.45    0.17
   2  -1   0    1.13    0.15
  -2   1   0    0.91    0.13
  -2   1   0    1.15    0.13
  -2   1   0    1.21    0.12
  -2   1   0    1.10    0.12
   1  -1   0   13.12    0.35
   1  -1   0   12.88    0.37
   1  -1   0   12.99    0.37
  -1   1   0   13.47    0.35
  -1   1   0   13.74    0.37
  -1   1   0   13.43    0.38
  -2  -1   0    8.73    0.38
  -2  -1   0    8.48    0.35
   2   1   0    8.01    0.35
   2   1   0    8.50    0.34
   2   1   0    8.56    0.32
  -3  -1   0  116.13    2.71
  -3  -1   0  112.74    2.73
   3   1   0  115.03    2.68
   3   1   0  113.05    2.68
   3   1   0  114.51    2.75
  -4  -1   0  404.35    9.07
  -4  -1   0  409.83    9.11
   4   1   0  404.66    9.01
   4   1   0  407.87    9.12
   4   1   0  407.04    9.03
  -5  -1   0   57.80    1.72
  -5  -1   0   56.65    1.65
   5   1   0   56.20    1.61
   5   1   0   57.41    1.58
   5   1   0   56.68    1.73
  -6  -1   0    2.94    0.50
  -6  -1   0    2.39    0.47
   6   1   0    2.50    0.40
   6   1   0    2.63    0.50
   6   1   0    2.57    0.36
  -7  -1   0    2.70    0.59
  -7  -1   0    2.23    0.56
   7   1   0    2.26    0.60
   7   1   0    2.75    0.48
  -8  -1   0   17.68    1.14
  -8  -1   0   19.14    1.14
   8   1   0   17.05    1.16
   8   1   0   17.94    0.97
  -9  -1   0   17.71    1.30
  -9  -1   0   18.57    1.60
  -9  -1   0   16.20    1.63
   9   1   0   17.50    1.65
   9   1   0   15.23    1.31
   9  -2   0   21.14    1.37
   9  -2   0   22.50    1.32
  -9   2   0   23.38    1.51
  -9   2   0   22.79    1.23
  -9   2   0   23.52    1.38
   8  -2   0    1.25    0.60
   8  -2   0    2.10    0.52
  -8   2   0    1.96    0.60
  -8   2   0    1.09    0.57
  -8   2   0    0.74    0.46
   7  -2   0   85.73    2.42
   7  -2   0   83.23    2.49
  -7   2   0   87.01    2.58
  -7   2   0   86.27    2.49
  -7   2   0   84.52    2.31
   6  -2   0   39.54    1.39
   6  -2   0   38.98    1.28
  -6   2   0   38.98    1.25
  -6   2   0   40.01    1.14
  -6   2   0   39.52    1.38
  -6   2   0   39.70    1.35
   5  -2   0    7.18    0.46
   5  -2   0    7.15    0.50
  -5   2   0    6.86    0.47
  -5   2   0    7.63    0.42
  -5   2   0    7.65    0.59
  -5   2   0    6.84    0.45
   4  -2   0    4.04    0.40
   4  -2   0    4.92    0.42
  -4   2   0    4.20    0.36
  -4   2   0    4.30    0.33
  -4   2   0    4.15    0.34
  -4   2   0    3.51    0.27
   3  -2   0   21.99    0.73
  -3   2   0   23.01    0.73
  -3   2   0   22.64    0.73
  -3   2   0   22.41    0.67
   2  -2   0   13.90    0.48
   2  -2   0   14.33    0.43
   2  -2   0   14.60    0.47
  -2   2   0   13.83    0.49
  -2   2   0   13.96    0.42
  -2   2   0   14.39    0.46
   1  -2   0  110.92    2.47
   1  -2   0  108.67    2.46
   1  -2   0  111.62    2.48
  -1   2   0  110.03    2.47
  -1   2   0  109.81    2.46
  -1   2   0  109.61    2.47
   0  -2   0   50.05    1.17
   0  -2   0   49.65    1.16
   0  -2   0   48.56    1.14
   0   2   0   48.99    1.14
   0   2   0   49.84    1.17
  -2  -2   0   78.28    1.89
  -2  -2   0   75.61    1.84
   2   2   0   75.54    1.85
   2   2   0   76.27    1.82
   2   2   0   77.46    1.88
  -3  -2   0   12.36    0.57
  -3  -2   0   12.31    0.54
   3   2   0   11.70    0.57
   3   2   0   12.35    0.48
   3   2   0   12.33    0.50
  -4  -2   0   26.21    0.97
  -4  -2   0   26.54    0.94
   4   2   0   25.32    0.97
   4   2   0   24.64    0.84
   4   2   0   26.46    0.89
  -5  -2   0   42.34    1.40
  -5  -2   0   43.01    1.37
   5   2   0   43.63    1.47
   5   2   0   43.75    1.32
   5   2   0   44.31    1.31
  -6  -2   0   35.56    1.69
   6   2   0   42.24    1.35
   6   2   0   39.73    1.38
   6   2   0   40.22    1.52
  -7  -2   0    3.26    0.63
  -7  -2   0    2.72    0.62
   7   2   0    2.95    0.52
   7   2   0    3.57    0.45
   7   2   0    4.58    0.54
  -8  -2   0   40.72    1.88
   8   2   0   42.43    1.92
   8   2   0   42.32    1.65
  -9  -2   0    7.44    1.08
  -9  -2   0    7.55    1.11
   9   2   0    7.35    0.77
   9   2   0    7.30    1.19
  10  -3   0    6.13    0.90
  10  -3   0    8.17    1.03
 -10   3   0    5.88    1.19
 -10   3   0    7.04    0.73
   9  -3   0    1.69    0.66
   9  -3   0    2.48    0.77
  -9   3   0    0.69    0.75
  -9   3   0    2.22    0.79
  -9   3   0    2.39    0.60
   8  -3   0    0.01    0.34
   8  -3   0   -0.48    0.54
  -8   3   0    0.08    0.40
  -8   3   0    0.17    0.25
  -8   3   0   -0.13    0.53
  -8   3   0   -0.17    0.27
   7  -3   0    4.46    0.59
   7  -3   0    5.45    0.58
  -7   3   0    4.34    0.50
  -7   3   0    5.59    0.51
  -7   3   0    4.46    0.60
  -7   3   0    4.41    0.41
   6  -3   0   22.42    1.02
   6  -3   0   23.54    0.99
  -6   3   0   21.78    0.96
  -6   3   0   22.16    0.79
  -6   3   0   22.11    0.87
  -6   3   0   24.22    1.02
   5  -3   0  141.62    3.46
   5  -3   0  139.84    3.46
  -5   3   0  143.41    3.48
  -5   3   0  143.09    3.52
  -5   3   0  141.37    3.30
  -5   3   0  142.16    3.36
   4  -3   0    2.97    0.34
  -4   3   0    3.74    0.35
  -4   3   0    3.70    0.26
  -4   3   0    3.26    0.34
   3  -3   0  208.00    4.67
   3  -3   0  212.77    4.73
   3  -3   0  203.95    4.72
  -3   3   0  210.99    4.66
  -3   3   0  209.67    4.75
  -3   3   0  204.15    4.72
   2  -3   0   12.39    0.43
   2  -3   0   12.29    0.46
   2  -3   0   11.90    0.45
  -2   3   0   12.42    0.42
  -2   3   0   12.35    0.44
  -2   3   0   12.67    0.45
   1  -3   0  135.56    3.07
   1  -3   0  138.26    3.10
   1  -3   0  136.05    3.08
  -1   3   0  136.56    3.08
  -1   3   0  138.43    3.08
  -1   3   0  137.47    3.10
   0  -3   0  135.38    3.08
   0  -3   0  134.15    3.06
   0  -3   0  137.98    3.04
   0   3   0  136.52    3.08
   0   3   0  135.38    3.04
  -1  -3   0   63.08    1.55
  -1  -3   0   62.79    1.51
   1   3   0   62.80    1.50
   1   3   0   61.32    1.55
  -2  -3   0 1000.00   22.40
   2   3   0  996.40   22.35
  -3  -3   0  125.16    2.96
  -3  -3   0  123.16    3.02
   3   3   0  123.00    2.92
   3   3   0  123.88    2.99
   3   3   0  123.18    3.03
  -4  -3   0   20.92    0.87
  -4  -3   0   19.81    0.82
   4   3   0   19.93    0.77
   4   3   0   19.64    0.83
   4   3   0   19.61    0.77
  -5  -3   0  115.61    3.00
  -5  -3   0  116.58    3.06
   5   3   0  117.55    2.98
   5   3   0  118.81    2.93
   5   3   0  113.72    3.07
  -6  -3   0    0.43    0.31
  -6  -3   0    0.89    0.77
   6   3   0    0.99    0.38
   6   3   0    0.35    0.48
   6   3   0    1.20    0.29
  -7  -3   0    8.16    0.81
  -7  -3   0    9.10    1.00
   7   3   0    6.47    0.82
   7   3   0    6.87    0.66
   7   3   0    6.60    0.77
  -8  -3   0    0.79    0.74
  -8  -3   0   -0.36    0.72
   8   3   0    0.34    0.56
   8   3   0   -0.50    0.53
   8   3   0   -0.31    0.52
  10  -4   0    1.82    0.95
  10  -4   0    0.87    0.82
 -10   4   0    0.68    1.04
 -10   4   0    0.94    0.66
   9  -4   0    1.37    0.76
   9  -4   0    1.80    0.51
  -9   4   0   -0.25    0.73
  -9   4   0    0.44    0.49
  -9   4   0    0.69    0.72
   8  -4   0    5.43    0.68
   8  -4   0    5.10    0.72
  -8   4   0    6.18    0.55
  -8   4   0    4.24    0.60
  -8   4   0    5.29    0.59
  -8   4   0    4.89    0.61
   7  -4   0    0.15    0.43
   7  -4   0    0.27    0.40
  -7   4   0   -0.04    0.21
  -7   4   0   -0.51    0.30
  -7   4   0   -0.21    0.43
  -7   4   0    0.20    0.43
   6  -4   0   12.80    0.79
   6  -4   0   12.75    0.70
  -6   4   0   12.53    0.66
  -6   4   0   13.09    0.57
  -6   4   0   14.18    0.76
  -6   4   0   13.00    0.79
   5  -4   0   -0.02    0.26
   5  -4   0    0.27    0.27
  -5   4   0    0.12    0.21
  -5   4   0    0.00    0.20
  -5   4   0    0.10    0.17
   4  -4   0   54.79    1.43
   4  -4   0   55.09    1.51
   4  -4   0   52.81    1.51
  -4   4   0   53.06    1.41
  -4   4   0   53.57    1.52
  -4   4   0   54.34    1.51
   3  -4   0   67.49    1.68
   3  -4   0   67.46    1.74
   3  -4   0   68.69    1.73
  -3   4   0   67.80    1.72
  -3   4   0   66.61    1.74
  -3   4   0   67.17    1.67
   2  -4   0   54.19    1.39
   2  -4   0   54.44    1.36
   2  -4   0   53.18    1.35
  -2   4   0   54.40    1.35
  -2   4   0   52.62    1.37
  -2   4   0   53.19    1.38
   1  -4   0  263.91    5.83
   1  -4   0  260.45    5.85
   1  -4   0  264.70    5.87
  -1   4   0  270.28    5.88
  -1   4   0  264.81    5.85
  -1   4   0  260.98    5.84
   0  -4   0   73.14    1.79
   0  -4   0   73.64    1.77
   0  -4   0   74.60    1.74
   0   4   0   72.84    1.78
   0   4   0   70.80    1.73
  -1  -4   0    2.03    0.20
  -1  -4   0    1.72    0.20
   1   4   0    1.85    0.20
   1   4   0    1.81    0.24
  -2  -4   0   80.14    2.05
  -2  -4   0   79.36    1.99
   2   4   0   79.54    2.05
   2   4   0   81.52    1.97
  -3  -4   0    3.29    0.32
  -3  -4   0    2.98    0.36
   3   4   0    2.43    0.34
   3   4   0    3.31    0.36
   3   4   0    3.36    0.37
  -4  -4   0   36.77    1.28
  -4  -4   0   35.22    1.21
   4   4   0   37.45    1.13
   4   4   0   35.86    1.24
   4   4   0   36.04    1.28
  -5  -4   0   13.94    0.84
  -5  -4   0   13.63    0.87
   5   4   0   13.70    0.81
   5   4   0   11.69    0.87
   5   4   0   12.05    0.64
  -6  -4   0   15.13    1.01
  -6  -4   0   14.43    0.90
   6   4   0   15.59    1.08
   6   4   0   15.55    0.95
   6   4   0   15.45    0.88
  -7  -4   0   32.40    1.59
  -7  -4   0   31.44    1.55
   7   4   0   30.92    1.45
   7   4   0   32.22    1.41
   7   4   0   30.71    1.34
  -8  -4   0    2.29    0.86
  -8  -4   0    0.05    0.82
   8   4   0    0.26    0.76
   8   4   0   -0.44    0.84
   8   4   0    0.91    0.45
  10  -5   0    1.61    0.85
  10  -5   0    0.00    0.90
 -10   5   0    0.23    0.62
 -10   5   0    1.15    1.05
   9  -5   0   10.25    0.98
   9  -5   0   10.98    1.02
  -9   5   0   10.39    0.69
  -9   5   0    9.60    0.90
  -9   5   0    9.54    1.07
  -9   5   0   11.73    1.32
   8  -5   0    2.93    0.61
   8  -5   0    3.11    0.65
  -8   5   0    2.45    0.40
  -8   5   0    2.46    0.65
  -8   5   0    3.62    0.58
  -8   5   0    2.78    0.36
   7  -5   0   66.81    2.10
   7  -5   0   67.01    2.05
  -7   5   0   73.99    2.80
  -7   5   0   68.59    1.83
  -7   5   0   66.56    1.91
  -7   5   0   67.86    2.12
   6  -5   0   11.42    0.68
   6  -5   0   11.70    0.76
  -6   5   0   11.10    0.67
  -6   5   0   10.74    0.55
  -6   5   0   11.37    0.56
  -6   5   0   11.38    0.80
   5  -5   0   99.21    2.58
   5  -5   0  100.61    2.56
   5  -5   0   96.53    2.46
  -5   5   0   98.60    2.56
  -5   5   0   97.26    2.44
  -5   5   0   96.78    2.58
   4  -5   0  131.01    3.14
   4  -5   0  128.18    3.16
   4  -5   0  128.62    3.08
  -4   5   0  129.31    3.15
  -4   5   0  131.08    3.19
  -4   5   0  129.01    3.06
   3  -5   0    5.81    0.43
   3  -5   0    6.14    0.39
   3  -5   0    6.27    0.42
  -3   5   0    6.01    0.37
  -3   5   0    6.59    0.45
  -3   5   0    6.20    0.42
   2  -5   0  102.96    2.50
   2  -5   0  104.83    2.47
   2  -5   0  104.49    2.46
  -2   5   0  105.15    2.50
  -2   5   0  102.67    2.46
  -2   5   0  102.82    2.49
   1  -5   0   83.18    2.02
   1  -5   0   83.23    1.98
   1  -5   0   84.52    2.04
  -1   5   0   82.62    2.01
  -1   5   0   79.27    1.99
  -1   5   0   83.18    2.04
   0  -5   0  178.38    4.11
   0  -5   0  177.65    4.04
   0  -5   0  178.88    4.08
   0   5   0  179.41    4.11
   0   5   0  177.52    4.04
  -1  -5   0   14.87    0.63
  -1  -5   0   15.50    0.61
  -1  -5   0   15.22    0.57
   1   5   0   14.50    0.53
   1   5   0   14.50    0.62
  -2  -5   0  100.86    2.56
  -2  -5   0  100.10    2.49
   2   5   0  100.94    2.57
   2   5   0  104.31    2.47
  -3  -5   0  406.40    9.13
  -3  -5   0  395.62    9.04
   3   5   0  410.82    9.00
   3   5   0  403.59    9.14
  -4  -5   0   31.66    1.23
  -4  -5   0   30.95    1.16
   4   5   0   33.48    1.23
   4   5   0   32.99    1.25
   4   5   0   32.41    1.06
  -5  -5   0    0.88    0.34
  -5  -5   0    0.69    0.42
   5   5   0    1.45    0.43
   5   5   0    1.73    0.62
   5   5   0    0.63    0.40
  -6  -5   0   12.08    1.02
  -6  -5   0   13.07    1.09
   6   5   0   13.65    0.88
   6   5   0   14.04    0.99
   6   5   0   13.94    1.10
  -7  -5   0    8.62    0.98
  -7  -5   0    9.61    0.97
   7   5   0    9.28    1.03
   7   5   0    8.23    0.93
   7   5   0   10.52    1.07
  -8  -5   0   18.19    1.66
  -8  -5   0   18.88    1.70
   8   5   0   18.81    1.83
   8   5   0   17.70    1.35
   8   5   0   19.13    1.46
  10  -6   0    0.14    0.97
   9  -6   0    5.91    0.74
   9  -6   0    5.42    0.86
  -9   6   0    5.07    0.64
  -9   6   0    5.77    0.90
  -9   6   0    5.64    0.98
  -9   6   0    5.90    0.63
   8  -6   0   31.65    1.34
   8  -6   0   31.31    1.48
  -8   6   0   31.33    1.58
  -8   6   0   31.16    1.12
  -8   6   0   30.42    1.24
  -8   6   0   30.58    1.34
   7  -6   0    1.43    0.49
   7  -6   0    2.01    0.50
  -7   6   0    1.50    0.39
  -7   6   0    1.61    0.41
  -7   6   0    1.64    0.32
  -7   6   0    1.63    0.49
   6  -6   0    0.70    0.27
   6  -6   0    1.40    0.39
  -6   6   0    0.92    0.33
  -6   6   0    0.91    0.30
  -6   6   0   -0.05    0.36
   5  -6   0   24.64    0.92
   5  -6   0   26.37    1.03
   5  -6   0   24.71    0.98
  -5   6   0   24.61    1.03
  -5   6   0   25.19    1.00
  -5   6   0   24.31    0.88
   4  -6   0   42.36    1.27
   4  -6   0   37.87    1.25
   4  -6   0   42.30    1.23
  -4   6   0   42.51    1.32
  -4   6   0   40.34    1.25
  -4   6   0   41.63    1.20
   3  -6   0  139.06    3.35
   3  -6   0  144.38    3.42
   3  -6   0  142.34    3.37
  -3   6   0  144.17    3.42
  -3   6   0  141.94    3.41
  -3   6   0  142.45    3.35
   2  -6   0   36.09    1.05
   2  -6   0   36.46    1.11
   2  -6   0   37.04    1.08
  -2   6   0   35.52    1.05
  -2   6   0   36.83    1.09
  -2   6   0   35.07    1.07
   1  -6   0   51.32    1.40
   1  -6   0   52.76    1.36
   1  -6   0   52.36    1.42
  -1   6   0   51.45    1.38
  -1   6   0   52.76    1.41
  -1   6   0   51.17    1.42
   0  -6   0  172.91    4.10
   0  -6   0  181.49    4.10
   0  -6   0  175.31    4.03
   0   6   0  176.10    4.12
   0   6   0  174.16    4.04
  -1  -6   0   24.50    0.87
  -1  -6   0   25.09    0.85
  -1  -6   0   25.68    0.84
   1   6   0   25.52    0.81
   1   6   0   24.91    0.91
  -2  -6   0    5.90    0.56
  -2  -6   0    6.49    0.48
   2   6   0    6.98    0.56
   2   6   0    7.49    0.49
  -3  -6   0   50.16    1.58
  -3  -6   0   50.22    1.50
   3   6   0   48.38    1.58
   3   6   0   49.90    1.45
  -4  -6   0  201.13    5.03
  -4  -6   0  201.10    4.90
   4   6   0  204.68    4.83
   4   6   0  209.89    5.03
   4   6   0  206.12    5.00
  -5  -6   0   35.42    1.35
  -5  -6   0   37.30    1.50
   5   6   0   37.76    1.48
   5   6   0   38.19    1.32
   5   6   0   34.54    1.42
  -6  -6   0    5.30    0.79
  -6  -6   0    6.50    0.80
   6   6   0    6.33    0.65
   6   6   0    6.57    0.82
   6   6   0    6.66    0.79
  -7  -6   0   19.93    1.52
  -7  -6   0   18.02    1.56
   7   6   0   20.90    1.43
   7   6   0   20.88    1.22
   7   6   0   19.94    1.59
   9  -7   0    2.36    0.78
   9  -7   0    3.54    0.81
  -9   7   0    2.64    0.46
  -9   7   0    2.21    0.86
  -9   7   0    3.25    0.58
  -9   7   0    2.22    0.82
   8  -7   0    1.50    0.62
   8  -7   0    0.43    0.42
  -8   7   0    0.12    0.58
  -8   7   0    0.37    0.43
  -8   7   0    1.53    0.66
  -8   7   0    1.10    0.34
   7  -7   0    2.79    0.44
   7  -7   0    3.98    0.61
  -7   7   0    3.46    0.63
  -7   7   0    2.50    0.55
  -7   7   0    2.73    0.37
   6  -7   0   40.67    1.30
   6  -7   0   38.04    1.58
  -6   7   0   40.11    1.47
  -6   7   0   40.51    1.30
   5  -7   0   23.18    0.92
   5  -7   0   23.97    0.97
   5  -7   0   23.48    0.95
  -5   7   0   21.57    1.01
  -5   7   0   23.76    0.88
  -5   7   0   22.86    0.93
   4  -7   0   86.18    2.23
   4  -7   0   83.95    2.27
   4  -7   0   85.95    2.22
  -4   7   0   85.64    2.19
  -4   7   0   83.50    2.27
  -4   7   0   86.67    2.29
   3  -7   0   56.48    1.57
   3  -7   0   57.25    1.56
   3  -7   0   55.70    1.62
  -3   7   0   58.33    1.63
  -3   7   0   55.76    1.62
  -3   7   0   55.33    1.53
   2  -7   0   96.15    2.39
   2  -7   0   96.64    2.36
   2  -7   0   97.25    2.43
  -2   7   0   93.95    2.36
  -2   7   0   93.78    2.41
  -2   7   0   93.70    2.39
   1  -7   0   61.43    1.71
   1  -7   0   61.30    1.66
   1  -7   0   62.39    1.63
  -1   7   0   61.24    1.69
  -1   7   0   62.97    1.66
   0  -7   0   18.21    0.78
   0  -7   0   18.22    0.75
   0  -7   0   18.64    0.70
   0   7   0   17.40    0.67
   0   7   0   17.62    0.72
  -1  -7   0  160.78    3.93
  -1  -7   0  161.12    3.88
  -1  -7   0  165.52    3.84
   1   7   0  160.65    3.93
   1   7   0  163.74    3.83
  -2  -7   0   44.52    1.37
  -2  -7   0   41.33    1.28
  -2  -7   0   41.46    1.41
   2   7   0   42.20    1.41
   2   7   0   42.95    1.29
  -3  -7   0   23.46    1.01
  -3  -7   0   24.51    1.11
   3   7   0   23.47    1.08
   3   7   0   24.01    0.94
  -4  -7   0   92.63    3.09
  -4  -7   0  102.63    2.81
   4   7   0  109.61    2.73
   4   7   0  102.60    2.87
   4   7   0  107.98    2.95
  -5  -7   0   17.80    1.11
  -5  -7   0   16.76    1.14
   5   7   0   16.85    1.16
   5   7   0   17.63    1.19
   5   7   0   16.00    0.95
  -6  -7   0   18.46    1.36
  -6  -7   0   19.19    1.19
   6   7   0   20.65    1.48
   6   7   0   18.18    0.98
   6   7   0   21.93    1.40
  -7  -7   0   -0.29    0.88
  -7  -7   0    0.09    0.83
   7   7   0   -0.56    0.77
   7   7   0    0.64    0.68
   7   7   0   -0.60    0.90
   9  -8   0    1.65    0.77
   9  -8   0    0.42    0.78
  -9   8   0    0.43    0.50
  -9   8   0    1.17    0.86
  -9   8   0    1.03    0.55
  -9   8   0    0.94    0.39
   8  -8   0    1.43    0.66
   8  -8   0    0.71    0.61
  -8   8   0    1.06    0.47
  -8   8   0    1.33    0.46
  -8   8   0    1.01    0.43
  -8   8   0    0.65    0.70
   7  -8   0    1.19    0.44
   7  -8   0    0.24    0.47
   7  -8   0    1.39    0.43
  -7   8   0    1.15    0.41
  -7   8   0    0.44    0.42
  -7   8   0    0.34    0.51
   6  -8   0    1.38    0.44
   6  -8   0    2.07    0.43
   6  -8   0    1.44    0.48
  -6   8   0    1.69    0.37
  -6   8   0    1.86    0.49
  -6   8   0    1.72    0.38
   5  -8   0   81.76    2.24
   5  -8   0   81.68    2.32
   5  -8   0   80.41    2.19
  -5   8   0   79.14    2.29
  -5   8   0   81.50    2.30
  -5   8   0   82.35    2.18
   4  -8   0    0.24    0.30
   4  -8   0    0.07    0.28
   4  -8   0   -0.14    0.26
  -4   8   0    0.36    0.33
  -4   8   0    0.29    0.26
  -4   8   0    0.40    0.30
   3  -8   0   40.66    1.24
   3  -8   0   38.83    1.22
   3  -8   0   39.41    1.31
  -3   8   0   40.25    1.31
  -3   8   0   39.64    1.31
  -3   8   0   39.84    1.24
   2  -8   0   37.33    1.24
   2  -8   0   38.45    1.22
   2  -8   0   38.66    1.17
  -2   8   0   37.09    1.21
  -2   8   0   38.32    1.25
  -2   8   0   37.66    1.17
   1  -8   0    0.39    0.26
   1  -8   0    0.17    0.20
   1  -8   0    0.43    0.22
  -1   8   0    0.02    0.17
  -1   8   0    0.44    0.27
   0  -8   0   11.82    0.61
   0  -8   0   12.01    0.62
   0  -8   0   12.93    0.73
   0   8   0   12.83    0.72
   0   8   0   12.17    0.64
  -1  -8   0   88.78    2.28
  -1  -8   0   86.26    2.36
  -1  -8   0   87.37    2.41
   1   8   0   90.49    2.30
   1   8   0   89.06    2.39
  -2  -8   0   47.62    1.55
  -2  -8   0   48.26    1.55
  -2  -8   0   50.75    1.52
   2   8   0   47.71    1.61
   2   8   0   47.21    1.43
  -3  -8   0   14.05    0.86
  -3  -8   0   14.16    0.95
  -3  -8   0   14.72    0.87
   3   8   0   11.49    1.09
   3   8   0   13.60    0.79
  -4  -8   0   42.68    1.66
  -4  -8   0   41.26    1.49
   4   8   0   45.50    1.73
   4   8   0   39.49    1.67
   4   8   0   44.02    1.50
  -5  -8   0  110.35    3.24
  -5  -8   0  106.82    3.07
   5   8   0  107.53    3.25
   5   8   0  108.38    3.25
   5   8   0  113.09    3.00
  -6  -8   0    8.20    1.05
  -6  -8   0    7.33    0.98
   6   8   0    8.57    1.09
   6   8   0    6.16    0.98
   6   8   0    8.53    0.79
   9  -9   0    2.01    0.67
   9  -9   0    0.29    0.75
  -9   9   0    0.80    0.58
  -9   9   0    0.58    0.45
  -9   9   0   -1.97    0.74
  -9   9   0    0.28    0.92
   8  -9   0   19.03    1.27
  -8   9   0   18.26    1.43
  -8   9   0   17.24    1.04
  -8   9   0   17.80    1.32
   7  -9   0   14.18    1.13
   7  -9   0   15.89    0.90
  -7   9   0   13.62    1.05
  -7   9   0   14.92    1.11
  -7   9   0   13.82    1.23
   6  -9   0    3.58    0.50
   6  -9   0    3.78    0.55
   6  -9   0    3.44    0.53
  -6   9   0    3.20    0.47
  -6   9   0    3.20    0.61
  -6   9   0    3.02    0.57
   5  -9   0    3.04    0.45
   5  -9   0    3.31    0.47
   5  -9   0    3.23    0.57
  -5   9   0    3.45    0.66
  -5   9   0    3.31    0.45
   4  -9   0    7.91    0.70
   4  -9   0    8.73    0.66
   4  -9   0    8.37    0.64
  -4   9   0    8.09    0.70
  -4   9   0    7.85    0.72
  -4   9   0    7.33    0.61
   3  -9   0    5.86    0.57
   3  -9   0    5.70    0.53
   3  -9   0    5.76    0.62
  -3   9   0    5.90    0.51
  -3   9   0    6.59    0.57
  -3   9   0    5.95    0.62
   2  -9   0    9.02    0.67
   2  -9   0    8.25    0.57
   2  -9   0    7.60    0.61
  -2   9   0    8.82    0.61
  -2   9   0    7.60    0.54
  -2   9   0    8.95    0.66
   1  -9   0   97.42    2.58
   1  -9   0   97.69    2.53
   1  -9   0   96.61    2.46
  -1   9   0   92.58    2.56
  -1   9   0   95.63    2.50
   0  -9   0   57.85    1.75
   0  -9   0   58.42    1.72
   0  -9   0   58.15    1.64
   0   9   0   59.35    1.70
   0   9   0   58.08    1.79
  -1  -9   0    6.89    0.61
  -1  -9   0    5.99    0.60
  -1  -9   0    7.13    0.68
   1   9   0    6.87    0.60
   1   9   0    7.22    0.73
  -2  -9   0   11.47    0.86
  -2  -9   0    9.67    0.78
  -2  -9   0    7.62    0.60
   2   9   0    8.64    0.69
   2   9   0    8.51    0.91
  -3  -9   0   14.69    0.99
  -3  -9   0   15.70    0.97
  -3  -9   0   15.33    1.06
   3   9   0   15.89    0.89
   3   9   0   15.87    1.09
  -4  -9   0   -0.60    0.49
  -4  -9   0    0.60    0.43
  -4  -9   0    0.67    0.52
   4   9   0    0.22    0.43
   4   9   0    0.38    0.43
   4   9   0   -0.04    0.58
  -5  -9   0   15.80    1.30
  -5  -9   0   12.79    1.37
  -5  -9   0   16.27    1.23
   5   9   0   15.74    1.40
   5   9   0   15.44    1.46
   5   9   0   13.85    1.07
  -6  -9   0   20.60    1.57
  -6  -9   0   23.40    1.74
  -6  -9   0   23.33    1.74
   6   9   0   19.86    1.19
   6   9   0   21.62    1.84
   6   9   0   22.13    1.81
   9 -10   0    0.25    0.79
   9 -10   0    2.14    0.71
  -9  10   0    1.45    0.90
  -9  10   0    1.15    0.69
  -9  10   0    1.50    0.55
  -9  10   0    0.08    0.62
   8 -10   0    2.34    0.72
  -8  10   0    3.29    0.80
  -8  10   0    3.50    0.90
  -8  10   0    3.95    0.61
   7 -10   0    4.47    0.68
   7 -10   0    6.12    0.81
  -7  10   0    5.33    0.71
  -7  10   0    5.52    0.77
  -7  10   0    6.25    0.65
   6 -10   0    0.31    0.50
   6 -10   0    0.89    0.46
  -6  10   0    0.37    0.38
  -6  10   0   -0.19    0.45
   5 -10   0    0.80    0.42
   5 -10   0    0.05    0.39
   5 -10   0    1.11    0.45
  -5  10   0    0.25    0.36
  -5  10   0    0.03    0.44
  -5  10   0    0.56    0.44
   4 -10   0  127.76    3.17
   4 -10   0  127.95    3.22
   4 -10   0  125.64    3.25
  -4  10   0  129.71    3.19
  -4  10   0  120.82    3.30
  -4  10   0  108.44    3.48
   3 -10   0    5.93    0.53
   3 -10   0    4.82    0.56
   3 -10   0    5.91    0.57
  -3  10   0    5.52    0.61
  -3  10   0    4.66    0.48
  -3  10   0    5.42    0.58
   2 -10   0   33.70    1.29
   2 -10   0   32.62    1.17
   2 -10   0   34.84    1.27
  -2  10   0   35.57    1.32
  -2  10   0   33.31    1.19
   1 -10   0    3.57    0.52
   1 -10   0    3.80    0.45
   1 -10   0    2.87    0.42
  -1  10   0    3.89    0.45
  -1  10   0    3.93    0.52
   0 -10   0    8.55    0.90
   0 -10   0    9.30    0.81
   0  10   0    9.28    0.70
   0  10   0    8.75    0.61
  -1 -10   0   30.04    1.37
  -1 -10   0   31.42    1.20
   1  10   0   32.20    1.20
   1  10   0   29.39    1.32
  -2 -10   0   20.20    1.02
  -2 -10   0   17.76    1.13
  -2 -10   0   16.30    1.05
   2  10   0   18.71    0.88
   2  10   0   18.53    1.14
  -3 -10   0   61.22    2.06
  -3 -10   0   67.71    2.23
  -3 -10   0   64.70    2.12
   3  10   0   63.62    1.92
   3  10   0   59.39    2.17
  -4 -10   0   27.16    1.47
  -4 -10   0   26.09    1.58
  -4 -10   0   28.87    1.50
   4  10   0   28.21    1.64
   4  10   0   28.04    1.21
   4  10   0   29.81    1.66
  -5 -10   0    1.85    0.62
  -5 -10   0    2.12    0.63
  -5 -10   0    1.99    0.93
   5  10   0    1.62    0.96
   5  10   0    1.43    0.66
   5  10   0    0.99    0.92
   8 -11   0    0.72    0.72
   8 -11   0    0.58    0.66
   8 -11   0    0.89    0.84
  -8  11   0    1.22    0.61
  -8  11   0   -0.23    0.58
  -8  11   0    1.57    0.88
   7 -11   0    0.76    0.60
   7 -11   0    0.19    0.56
   7 -11   0    0.21    0.67
  -7  11   0    0.40    0.39
  -7  11   0    2.12    0.71
  -7  11   0    0.32    0.67
   6 -11   0   -0.20    0.53
   6 -11   0   -0.19    0.46
   6 -11   0    0.58    0.50
  -6  11   0   -0.78    0.42
  -6  11   0   -0.08    0.60
  -6  11   0   -0.04    0.41
   5 -11   0   -0.63    0.26
   5 -11   0    0.47    0.46
   5 -11   0   -0.08    0.33
  -5  11   0    0.25    0.30
  -5  11   0    0.33    0.51
  -5  11   0    0.83    0.50
   4 -11   0    1.76    0.48
   4 -11   0    1.63    0.35
   4 -11   0    0.72    0.37
  -4  11   0    0.25    0.45
  -4  11   0    1.54    0.36
  -4  11   0    0.79    0.36
   3 -11   0   21.22    1.01
   3 -11   0   22.86    1.11
   3 -11   0   23.28    1.14
  -3  11   0   25.88    1.75
  -3  11   0   25.41    1.19
   2 -11   0    2.58    0.42
   2 -11   0    2.54    0.51
   2 -11   0    2.69    0.64
  -2  11   0    2.40    0.49
  -2  11   0    1.93    0.52
   1 -11   0   30.03    1.52
   1 -11   0   28.31    1.27
   1 -11   0   30.22    1.16
  -1  11   0   32.64    1.44
  -1  11   0   27.44    1.29
   0 -11   0   35.91    1.34
   0 -11   0   37.29    1.51
   0 -11   0   38.50    1.49
   0  11   0   38.20    1.50
   0  11   0   38.31    1.39
  -1 -11   0    0.09    0.39
  -1 -11   0    0.54    0.53
  -1 -11   0   -0.73    0.44
   1  11   0    0.41    0.41
   1  11   0    0.37    0.52
  -2 -11   0    1.91    0.50
  -2 -11   0    1.77    0.59
  -2 -11   0    2.12    0.54
   2  11   0    2.67    0.45
   2  11   0    2.58    0.64
  -3 -11   0   23.58    1.36
  -3 -11   0   23.62    1.39
  -3 -11   0   20.97    1.48
   3  11   0   22.34    1.22
   3  11   0   26.28    1.35
  -4 -11   0   22.27    1.51
  -4 -11   0   23.39    1.73
  -4 -11   0   20.77    1.50
   4  11   0   21.47    1.46
   4  11   0   21.00    1.33
   4  11   0   23.57    1.39
   8 -12   0   10.21    1.18
   8 -12   0   10.48    1.08
   8 -12   0   13.54    1.36
  -8  12   0   11.57    1.19
  -8  12   0    8.70    1.15
  -8  12   0    9.50    1.07
   7 -12   0    0.95    0.78
   7 -12   0    0.01    0.62
   7 -12   0   -0.54    0.64
  -7  12   0    0.57    0.82
  -7  12   0    1.38    0.76
  -7  12   0   -0.15    0.43
   6 -12   0   19.04    1.38
   6 -12   0   21.56    1.22
   6 -12   0   20.49    1.10
  -6  12   0   16.89    1.33
  -6  12   0   17.93    1.13
  -6  12   0   18.26    1.41
   5 -12   0   -0.05    0.54
   5 -12   0    0.09    0.34
   5 -12   0   -0.16    0.37
  -5  12   0    0.68    0.44
  -5  12   0    0.93    0.52
  -5  12   0   -0.17    0.56
   4 -12   0   -0.19    0.44
   4 -12   0    1.12    0.53
   4 -12   0    0.53    0.51
  -4  12   0    0.10    0.37
  -4  12   0   -0.17    0.38
  -4  12   0    1.37    0.50
   3 -12   0   58.29    1.96
   3 -12   0   61.21    2.01
   3 -12   0   61.33    1.84
  -3  12   0   62.07    2.04
  -3  12   0   60.01    2.05
   2 -12   0    6.49    0.72
   2 -12   0    6.95    0.61
   2 -12   0    6.89    0.73
  -2  12   0    7.19    0.72
  -2  12   0    7.24    0.73
   1 -12   0    8.88    0.66
   1 -12   0    7.86    0.79
   1 -12   0    9.36    0.95
  -1  12   0    9.22    0.97
  -1  12   0    8.72    0.90
   0 -12   0   -0.36    0.42
   0 -12   0    0.70    0.39
   0 -12   0    0.54    0.59
   0  12   0   -0.49    0.36
   0  12   0   -0.07    0.32
  -1 -12   0   13.47    1.11
  -1 -12   0   11.86    1.16
  -1 -12   0   12.98    1.00
   1  12   0   11.50    0.99
   1  12   0   13.55    1.19
  -2 -12   0   15.47    1.11
  -2 -12   0   16.06    1.09
  -2 -12   0   14.69    1.18
   2  12   0   14.55    1.13
   2  12   0   15.36    1.38
  -3 -12   0    5.45    1.04
  -3 -12   0    5.37    0.92
  -3 -12   0    5.23    0.87
   3  12   0    5.21    0.82
   3  12   0    9.70    1.10
   3  12   0    5.55    0.99
   7 -13   0   12.50    1.27
   7 -13   0   12.07    1.22
   7 -13   0   11.58    1.13
  -7  13   0   11.17    1.29
  -7  13   0   13.77    1.25
  -7  13   0   12.34    1.00
   6 -13   0    1.34    0.78
   6 -13   0    0.94    0.62
   6 -13   0    0.53    0.67
  -6  13   0    1.10    0.60
  -6  13   0    0.96    0.77
  -6  13   0    1.41    0.67
   5 -13   0    0.75    0.64
   5 -13   0    1.64    0.66
   5 -13   0    0.97    0.57
  -5  13   0    2.76    0.62
  -5  13   0    1.29    0.72
  -5  13   0    3.61    0.77
   4 -13   0    3.81    0.77
   4 -13   0    4.71    0.74
   4 -13   0    4.42    0.67
  -4  13   0    4.85    0.79
  -4  13   0    4.34    0.65
   3 -13   0    8.76    0.84
   3 -13   0    9.79    0.90
   3 -13   0   10.11    0.92
  -3  13   0    9.57    0.87
  -3  13   0   10.40    1.13
   2 -13   0   94.26    2.67
   2 -13   0   96.67    2.81
   2 -13   0   96.98    2.94
  -2  13   0   99.22    2.96
  -2  13   0   96.97    2.85
   1 -13   0    3.20    0.59
   1 -13   0    3.27    0.71
   1 -13   0    2.52    0.69
  -1  13   0    1.89    0.70
  -1  13   0    1.15    0.59
   0 -13   0   11.20    1.17
   0 -13   0    9.16    1.01
   0 -13   0   11.32    1.25
   0  13   0   10.91    1.24
   0  13   0   10.90    1.05
  -1 -13   0   10.92    1.13
  -1 -13   0   10.10    1.04
  -1 -13   0   11.52    1.06
   1  13   0   10.94    1.11
   1  13   0   10.91    0.91
  -2 -13   0    1.40    0.66
  -2 -13   0    1.86    0.66
  -2 -13   0    2.22    0.78
   2  13   0    3.18    0.92
   2  13   0    2.18    0.72
   6 -14   0    5.44    1.02
   6 -14   0    6.01    0.87
   6 -14   0    3.43    0.92
  -6  14   0    2.61    0.99
  -6  14   0    3.44    0.82
  -6  14   0    5.64    1.05
   5 -14   0    5.71    0.89
   5 -14   0    5.23    0.79
   5 -14   0    5.30    0.76
  -5  14   0    5.70    0.95
  -5  14   0    4.85    0.94
   4 -14   0    0.45    0.52
   4 -14   0    0.33    0.40
   4 -14   0    1.76    0.73
  -4  14   0   -1.05    0.71
  -4  14   0    1.04    0.75
   3 -14   0    0.99    0.70
   3 -14   0   -0.26    0.69
   3 -14   0    1.73    0.63
  -3  14   0    0.45    0.68
  -3  14   0    0.63    0.76
   2 -14   0   18.98    1.24
   2 -14   0   20.33    1.07
   2 -14   0   18.77    1.38
  -2  14   0   18.21    1.36
  -2  14   0   18.77    1.48
   1 -14   0    5.27    0.94
   1 -14   0    3.73    0.85
   1 -14   0    4.15    0.74
  -1  14   0    5.25    0.91
  -1  14   0    4.37    0.81
   0 -14   0    1.27    0.50
   0 -14   0    1.08    0.84
   0 -14   0    1.83    0.63
   0  14   0    2.11    0.57
   0  14   0    2.71    0.68
  -1 -14   0    8.32    1.15
  -1 -14   0   13.74    1.35
  -1 -14   0   10.65    1.14
   1  14   0   10.66    1.05
   1  14   0   12.81    1.29
   5 -15   0    0.26    0.65
  -5  15   0    0.19    0.91
  -5  15   0   -1.54    0.91
   4 -15   0   10.85    1.17
   4 -15   0    8.48    0.95
   4 -15   0    9.99    1.16
  -4  15   0   11.58    1.22
  -4  15   0   14.88    1.59
   3 -15   0    4.51    1.03
   3 -15   0    6.12    0.71
   3 -15   0    6.10    0.83
  -3  15   0    6.50    1.08
  -3  15   0    5.89    0.80
   2 -15   0   12.27    1.23
   2 -15   0   14.16    1.06
   2 -15   0   11.09    1.20
  -2  15   0   14.60    1.31
  -2  15   0   13.34    1.49
   1 -15   0   33.69    2.00
   1 -15   0   33.67    1.66
   1 -15   0   32.45    1.94
  -1  15   0   31.08    1.72
  -1  15   0   30.67    1.84
   0  15  -1    2.04    1.01
   0  15  -1    1.69    0.62
   0 -15   1    0.95    0.92
   0 -15   1    2.47    0.77
  -1  15  -1    4.44    0.89
  -1  15  -1    2.42    0.96
   1 -15   1    3.93    0.76
   1 -15   1    3.38    0.76
   1 -15   1    3.05    0.73
  -2  15  -1   32.10    1.65
  -2  15  -1   33.05    1.81
   2 -15   1   31.48    1.61
   2 -15   1   34.14    1.44
   2 -15   1   35.42    1.64
  -3  15  -1   75.64    2.56
  -3  15  -1   78.62    2.83
   3 -15   1   77.42    2.76
   3 -15   1   79.51    2.74
   3 -15   1   77.24    2.38
  -4  15  -1    3.28    0.96
  -4  15  -1    4.26    0.99
   4 -15   1    3.75    0.97
   4 -15   1    4.99    0.79
   4 -15   1    5.19    0.96
  -5  15  -1    0.52    0.89
  -5  15  -1    1.07    0.91
   5 -15   1   -0.86    0.83
   5 -15   1    0.58    0.51
   5 -15   1    1.20    0.90
   2  14  -1    0.54    0.98
   2  14  -1   -0.30    0.72
  -2 -14   1   -0.65    0.79
   1  14  -1   22.39    1.48
   1  14  -1   24.60    1.73
  -1 -14   1   22.19    1.71
  -1 -14   1   22.94    1.47
  -1 -14   1   22.21    1.66
   0  14  -1   40.38    1.78
   0  14  -1   44.66    1.98
   0 -14   1   40.32    1.73
   0 -14   1   42.72    1.61
   0 -14   1   43.76    1.80
  -1  14  -1   -1.05    0.61
  -1  14  -1    0.57    0.74
   1 -14   1    0.54    0.50
   1 -14   1   -0.50    0.42
   1 -14   1    1.26    0.57
  -2  14  -1    4.38    0.75
  -2  14  -1    3.33    0.65
   2 -14   1    3.57    0.76
   2 -14   1    3.29    0.77
   2 -14   1    4.01    0.54
  -3  14  -1   17.12    1.29
  -3  14  -1   16.79    1.39
   3 -14   1   16.53    1.13
   3 -14   1   14.50    1.10
   3 -14   1   17.60    1.30
  -4  14  -1   40.96    1.73
  -4  14  -1   42.95    1.76
   4 -14   1   45.39    1.88
   4 -14   1   41.96    1.67
   4 -14   1   41.81    1.89
  -5  14  -1   24.75    1.66
  -5  14  -1   28.17    1.50
  -5  14  -1   28.96    1.71
   5 -14   1   26.97    1.43
   5 -14   1   26.39    1.65
   5 -14   1   27.82    1.39
  -6  14  -1   13.06    1.22
  -6  14  -1   15.25    1.36
  -6  14  -1   11.39    1.26
   6 -14   1   12.45    1.15
   6 -14   1   13.02    1.24
   6 -14   1   12.68    1.25
   3  13  -1    6.28    0.87
   3  13  -1    3.63    0.81
  -3 -13   1    4.50    0.95
  -3 -13   1    4.35    0.98
  -3 -13   1    4.09    0.71
   2  13  -1    2.09    0.84
   2  13  -1    1.72    0.67
  -2 -13   1   -0.56    0.62
  -2 -13   1    0.37    0.78
  -2 -13   1    0.87    0.74
   1  13  -1    3.79    0.82
   1  13  -1    2.63    0.66
  -1 -13   1    2.01    0.55
  -1 -13   1    2.12    0.72
  -1 -13   1    2.54    0.62
   0  13  -1   25.80    1.20
   0  13  -1   26.30    1.32
   0 -13   1   25.26    1.47
   0 -13   1   26.75    1.28
   0 -13   1   28.41    1.31
  -1  13  -1   51.74    1.96
  -1  13  -1   49.88    1.73
   1 -13   1   49.73    1.79
   1 -13   1   50.16    1.72
   1 -13   1   48.58    1.79
  -2  13  -1    0.48    0.55
  -2  13  -1    1.74    0.61
   2 -13   1   -0.26    0.55
   2 -13   1    1.48    0.44
   2 -13   1    0.39    0.32
  -3  13  -1   68.80    2.35
  -3  13  -1   73.94    2.34
   3 -13   1   70.82    2.22
   3 -13   1   68.62    2.13
   3 -13   1   70.32    2.34
  -4  13  -1  110.86    3.22
  -4  13  -1  113.81    3.31
  -4  13  -1  116.34    3.20
   4 -13   1  115.71    3.10
   4 -13   1  113.79    3.25
   4 -13   1  113.14    3.21
  -5  13  -1   14.49    1.27
  -5  13  -1   13.12    1.29
  -5  13  -1   14.25    0.96
   5 -13   1   14.89    1.10
   5 -13   1   14.44    1.23
   5 -13   1   16.75    1.29
  -6  13  -1    1.73    0.79
  -6  13  -1   -0.68    0.50
  -6  13  -1   -0.32    0.59
   6 -13   1   -1.22    0.58
   6 -13   1   -0.28    0.63
   6 -13   1    1.12    0.75
  -7  13  -1   28.26    1.93
  -7  13  -1   27.82    1.79
  -7  13  -1   26.73    1.54
   7 -13   1   26.85    1.80
   7 -13   1   30.36    1.75
   7 -13   1   29.15    1.57
   4  12  -1    1.28    0.73
   4  12  -1   -0.62    0.68
   4  12  -1   -0.21    0.92
  -4 -12   1   -1.15    0.53
  -4 -12   1   -0.10    0.60
  -4 -12   1   -0.63    0.84
   3  12  -1    9.17    0.84
   3  12  -1   10.68    1.12
  -3 -12   1   11.95    1.21
  -3 -12   1   11.23    1.08
  -3 -12   1   12.88    0.99
   2  12  -1   26.37    1.32
   2  12  -1   27.83    1.55
  -2 -12   1   26.02    1.34
  -2 -12   1   27.42    1.34
  -2 -12   1   26.78    1.43
   1  12  -1   14.69    1.02
   1  12  -1   15.38    1.03
  -1 -12   1   15.78    1.16
  -1 -12   1   15.83    1.01
  -1 -12   1   15.26    0.97
   0  12  -1   45.27    1.75
   0  12  -1   45.68    1.62
   0 -12   1   45.72    1.75
   0 -12   1   44.45    1.62
   0 -12   1   45.81    1.58
  -1  12  -1   81.07    2.34
  -1  12  -1   79.03    2.49
   1 -12   1   83.39    2.50
   1 -12   1   85.12    2.48
   1 -12   1   80.79    2.27
  -2  12  -1    0.08    0.44
  -2  12  -1   -0.41    0.50
   2 -12   1   -0.02    0.42
   2 -12   1   -0.34    0.43
   2 -12   1    0.36    0.27
  -3  12  -1   -0.10    0.32
  -3  12  -1    0.20    0.44
  -3  12  -1    0.28    0.36
   3 -12   1    0.19    0.33
   3 -12   1   -0.48    0.24
   3 -12   1    0.07    0.35
  -4  12  -1   32.10    1.36
  -4  12  -1   34.16    1.48
  -4  12  -1   32.36    1.46
   4 -12   1   30.96    1.28
   4 -12   1   30.92    1.30
   4 -12   1   31.43    1.43
  -5  12  -1  137.45    3.60
  -5  12  -1  137.57    3.74
  -5  12  -1  138.27    3.78
   5 -12   1  139.08    3.69
   5 -12   1  132.29    3.50
   5 -12   1  134.08    3.67
  -6  12  -1    6.93    0.90
  -6  12  -1    6.70    0.72
  -6  12  -1    6.21    0.85
   6 -12   1    6.06    0.71
   6 -12   1    6.15    0.68
   6 -12   1    5.39    0.81
  -7  12  -1   60.42    2.16
  -7  12  -1   60.93    2.41
  -7  12  -1   59.82    2.07
   7 -12   1   56.60    2.08
   7 -12   1   60.43    2.31
   7 -12   1   58.37    2.18
  -8  12  -1   17.81    1.83
  -8  12  -1   20.52    1.42
  -8  12  -1   19.15    1.35
   8 -12   1   24.27    1.52
   8 -12   1   22.51    1.61
   8 -12   1   21.89    1.78
   5  11  -1   -0.07    0.71
   5  11  -1   -0.72    0.92
   5  11  -1    0.50    0.94
  -5 -11   1    2.47    0.88
  -5 -11   1   -0.55    0.79
  -5 -11   1   -0.35    0.99
   4  11  -1    6.49    0.84
   4  11  -1   10.33    1.08
   4  11  -1    7.15    0.79
  -4 -11   1    7.23    0.76
  -4 -11   1    5.74    0.93
  -4 -11   1    8.26    0.93
   3  11  -1   19.35    1.13
   3  11  -1   18.35    1.15
  -3 -11   1   17.68    1.18
  -3 -11   1   18.11    1.23
  -3 -11   1   17.61    1.13
   2  11  -1    2.16    0.52
   2  11  -1    2.92    0.68
  -2 -11   1    3.76    0.48
  -2 -11   1    3.38    0.54
  -2 -11   1    4.02    0.54
   1  11  -1   18.30    0.98
   1  11  -1   17.53    1.12
  -1 -11   1   18.90    0.99
  -1 -11   1   19.28    1.07
  -1 -11   1   16.66    1.09
   0  11  -1    1.66    0.51
   0  11  -1   -0.14    0.49
   0 -11   1    0.19    0.25
   0 -11   1    0.86    0.55
   0 -11   1    0.72    0.35
  -1  11  -1   37.06    1.28
  -1  11  -1   36.05    1.44
   1 -11   1   37.64    1.40
   1 -11   1   37.90    1.44
   1 -11   1   35.18    1.27
  -2  11  -1   46.18    1.59
  -2  11  -1   47.84    1.65
   2 -11   1   47.17    1.62
   2 -11   1   45.57    1.59
   2 -11   1   45.89    1.47
  -3  11  -1    4.35    0.59
  -3  11  -1    5.45    0.60
  -3  11  -1    5.09    0.61
   3 -11   1    4.69    0.58
   3 -11   1    5.16    0.52
   3 -11   1    6.23    0.61
  -4  11  -1   24.12    1.21
  -4  11  -1   24.43    1.19
  -4  11  -1   25.58    1.12
   4 -11   1   22.92    0.97
   4 -11   1   24.98    1.07
   4 -11   1   26.00    1.20
  -5  11  -1   21.94    1.08
  -5  11  -1   22.71    1.10
  -5  11  -1   23.27    1.26
   5 -11   1   21.30    0.96
   5 -11   1   22.23    1.23
  -6  11  -1   18.77    1.23
  -6  11  -1   18.63    1.06
  -6  11  -1   15.96    1.25
   6 -11   1   17.78    1.04
   6 -11   1   16.15    1.14
   6 -11   1   16.67    1.07
  -7  11  -1    9.95    1.02
  -7  11  -1   10.65    1.20
  -7  11  -1    9.24    0.95
   7 -11   1    9.28    1.03
   7 -11   1    9.39    0.95
   7 -11   1   10.29    1.08
  -8  11  -1   12.47    1.15
  -8  11  -1   11.24    1.21
  -8  11  -1   13.44    1.11
   8 -11   1   11.69    1.30
   8 -11   1   13.87    1.26
   5  10  -1   -0.76    0.77
   5  10  -1    1.29    0.85
   5  10  -1    1.01    0.62
  -5 -10   1    1.47    0.52
  -5 -10   1    0.17    0.79
  -5 -10   1    0.41    0.73
   4  10  -1    6.64    0.88
   4  10  -1    7.80    0.88
   4  10  -1    7.60    0.72
  -4 -10   1    6.17    0.84
  -4 -10   1    7.05    0.76
  -4 -10   1    7.93    0.79
   3  10  -1    4.57    0.71
   3  10  -1    5.40    0.57
  -3 -10   1    4.40    0.51
  -3 -10   1    4.61    0.70
  -3 -10   1    4.06    0.63
   2  10  -1   35.77    1.49
   2  10  -1   38.27    1.28
  -2 -10   1   35.16    1.35
  -2 -10   1   36.18    1.40
  -2 -10   1   36.72    1.41
   1  10  -1    1.53    0.31
   1  10  -1    0.99    0.52
  -1 -10   1    1.74    0.44
  -1 -10   1    1.75    0.37
  -1 -10   1    1.56    0.31
   0  10  -1  111.59    2.98
   0  10  -1  109.83    2.86
   0 -10   1  110.70    2.91
   0 -10   1  110.77    2.83
   0 -10   1  110.64    2.93
  -1  10  -1   37.85    1.36
  -1  10  -1   35.30    1.21
   1 -10   1   36.04    1.21
   1 -10   1   35.20    1.26
   1 -10   1   35.93    1.31
  -2  10  -1   53.12    1.64
  -2  10  -1   55.13    1.68
  -2  10  -1   55.87    1.71
   2 -10   1   55.30    1.71
   2 -10   1   54.77    1.73
   2 -10   1   55.88    1.62
  -3  10  -1    1.00    0.36
  -3  10  -1    1.01    0.40
  -3  10  -1    1.23    0.33
   3 -10   1    1.08    0.32
   3 -10   1    0.66    0.32
   3 -10   1    0.90    0.28
  -4  10  -1    7.10    0.81
  -4  10  -1    7.69    0.67
   4 -10   1    8.11    0.61
  -5  10  -1   49.54    1.57
  -5  10  -1   50.57    1.81
  -5  10  -1   49.13    1.74
   5 -10   1   51.59    1.64
   5 -10   1   51.43    1.70
  -6  10  -1  167.00    4.38
  -6  10  -1  164.18    4.27
  -6  10  -1  167.39    4.18
   6 -10   1  164.82    4.19
   6 -10   1  172.97    4.35
   6 -10   1  165.33    4.23
  -7  10  -1    0.76    0.61
  -7  10  -1    0.82    0.49
  -7  10  -1    0.81    0.50
   7 -10   1    1.20    0.48
   7 -10   1    1.10    0.55
   7 -10   1    0.47    0.54
  -8  10  -1   25.35    1.61
  -8  10  -1   22.79    1.69
  -8  10  -1   24.74    1.30
   8 -10   1   25.54    1.44
   8 -10   1   28.46    1.60
  -9  10  -1    3.35    0.94
  -9  10  -1    3.63    0.94
  -9  10  -1    5.07    0.63
  -9  10  -1    3.42    0.79
   9 -10   1    3.78    1.01
   9 -10   1    3.49    0.89
   6   9  -1   -0.65    0.87
   6   9  -1    1.47    0.79
   6   9  -1    0.16    0.66
  -6  -9   1    0.21    0.71
  -6  -9   1   -0.31    0.78
  -6  -9   1    0.88    0.64
   5   9  -1   15.87    1.09
   5   9  -1   18.59    1.43
   5   9  -1   18.55    1.15
  -5  -9   1   14.48    1.08
  -5  -9   1   16.57    1.08
  -5  -9   1   16.15    1.00
   4   9  -1    0.40    0.31
   4   9  -1    0.66    0.60
   4   9  -1    0.37    0.54
  -4  -9   1    0.29    0.32
  -4  -9   1    0.23    0.48
  -4  -9   1    0.80    0.55
   3   9  -1    0.71    0.49
   3   9  -1    0.11    0.35
  -3  -9   1    0.01    0.74
  -3  -9   1    0.87    0.32
  -3  -9   1   -0.40    0.43
   2   9  -1    0.39    0.36
   2   9  -1    0.57    0.41
  -2  -9   1    0.14    0.36
  -2  -9   1    1.35    0.42
   1   9  -1   14.13    0.85
   1   9  -1   16.21    0.78
  -1  -9   1   14.75    0.75
  -1  -9   1   15.06    0.84
  -1  -9   1   15.36    0.77
   0   9  -1  184.06    4.34
   0   9  -1  182.42    4.46
   0  -9   1  183.18    4.43
   0  -9   1  184.69    4.33
   0  -9   1  182.73    4.41
  -1   9  -1    2.21    0.40
  -1   9  -1    2.01    0.35
   1  -9   1    2.26    0.38
   1  -9   1    1.94    0.32
   1  -9   1    2.18    0.32
  -2   9  -1   60.80    1.72
  -2   9  -1   59.33    1.70
  -2   9  -1   60.77    1.76
   2  -9   1   59.51    1.73
   2  -9   1   59.91    1.64
   2  -9   1   59.11    1.74
  -3   9  -1   23.03    0.98
  -3   9  -1   21.86    0.91
  -3   9  -1   21.92    0.86
   3  -9   1   23.14    0.90
   3  -9   1   22.57    0.98
   3  -9   1   22.54    0.88
  -4   9  -1   20.61    0.89
  -4   9  -1   19.09    0.97
  -4   9  -1   19.48    0.82
   4  -9   1   19.79    0.91
   4  -9   1   18.04    0.85
   4  -9   1   19.99    0.95
  -5   9  -1    3.88    0.47
  -5   9  -1    2.81    0.54
   5  -9   1    4.03    0.52
   5  -9   1    2.96    0.53
  -6   9  -1   47.48    1.65
  -6   9  -1   50.56    1.81
  -6   9  -1   47.23    1.58
   6  -9   1   48.29    1.63
   6  -9   1   48.39    1.74
   6  -9   1   50.19    1.60
  -7   9  -1   83.73    2.69
  -7   9  -1   88.35    2.63
  -7   9  -1   84.79    2.43
   7  -9   1   85.03    2.50
   7  -9   1   82.49    2.50
   7  -9   1   84.47    2.60
  -8   9  -1   12.43    1.02
  -8   9  -1   14.17    1.36
  -8   9  -1   13.84    1.30
   8  -9   1   12.86    1.03
   8  -9   1   13.92    1.16
  -9   9  -1   23.57    1.34
  -9   9  -1   23.67    1.86
  -9   9  -1   21.96    1.28
  -9   9  -1   23.47    1.68
   9  -9   1   22.44    1.31
   9  -9   1   23.01    1.68
   7   8  -1   -0.62    0.68
   7   8  -1    1.70    0.73
   7   8  -1    0.76    0.80
  -7  -8   1    1.30    0.66
  -7  -8   1   -0.94    0.73
  -7  -8   1    0.04    1.03
   6   8  -1    1.94    0.72
   6   8  -1    3.11    0.85
   6   8  -1    2.41    0.61
  -6  -8   1    1.41    0.55
  -6  -8   1    1.65    0.60
   5   8  -1    6.64    0.65
   5   8  -1    6.29    0.78
   5   8  -1    5.81    0.81
  -5  -8   1    5.92    0.67
  -5  -8   1    6.71    0.70
  -5  -8   1    7.16    0.77
   4   8  -1   13.95    0.76
   4   8  -1   15.69    1.09
  -4  -8   1   15.56    0.87
  -4  -8   1   16.49    1.11
  -4  -8   1   17.20    1.08
   3   8  -1   30.49    1.31
   3   8  -1   32.53    1.35
  -3  -8   1   32.03    1.38
  -3  -8   1   34.45    1.25
   2   8  -1    5.31    0.53
   2   8  -1    5.45    0.44
  -2  -8   1    5.42    0.55
  -2  -8   1    6.26    0.57
  -2  -8   1    7.12    0.52
   1   8  -1  145.78    3.64
   1   8  -1  151.51    3.56
  -1  -8   1  150.99    3.63
  -1  -8   1  146.47    3.66
  -1  -8   1  144.04    3.54
   0   8  -1  108.08    2.66
   0   8  -1  105.71    2.73
   0  -8   1  109.05    2.64
   0  -8   1  105.86    2.72
   0  -8   1  106.08    2.70
  -1   8  -1   16.05    0.68
  -1   8  -1   16.82    0.77
  -1   8  -1   15.87    0.71
   1  -8   1   16.62    0.76
   1  -8   1   17.25    0.70
   1  -8   1   16.32    0.67
  -2   8  -1   25.84    0.92
  -2   8  -1   23.78    0.93
  -2   8  -1   23.43    0.85
   2  -8   1   23.09    0.87
   2  -8   1   24.40    0.91
   2  -8   1   23.99    0.81
  -3   8  -1   73.96    2.07
  -3   8  -1   76.10    2.03
  -3   8  -1   75.68    2.09
   3  -8   1   77.68    2.01
   3  -8   1   77.23    2.06
   3  -8   1   76.87    2.07
  -4   8  -1   25.84    1.05
  -4   8  -1   25.56    0.92
  -4   8  -1   25.02    1.03
   4  -8   1   26.08    0.93
   4  -8   1   26.30    1.05
   4  -8   1   26.17    0.96
  -5   8  -1    7.99    0.63
  -5   8  -1    7.41    0.61
  -5   8  -1    8.34    0.71
   5  -8   1    7.65    0.71
   5  -8   1    7.98    0.64
   5  -8   1    7.84    0.66
  -6   8  -1   51.67    1.81
  -6   8  -1   48.09    1.68
  -6   8  -1   49.15    1.56
   6  -8   1   49.74    1.62
   6  -8   1   48.04    1.68
   6  -8   1   46.96    1.54
  -7   8  -1   60.23    1.86
  -7   8  -1   59.70    2.11
  -7   8  -1   59.11    1.95
   7  -8   1   60.10    2.04
   7  -8   1   60.03    1.89
  -8   8  -1   12.93    1.23
  -8   8  -1   11.81    0.97
  -8   8  -1   13.87    0.95
  -8   8  -1   13.85    1.33
   8  -8   1   14.20    1.15
   8  -8   1   13.53    1.19
  -9   8  -1    1.08    0.46
  -9   8  -1    1.17    0.90
  -9   8  -1    2.55    0.50
  -9   8  -1    3.26    0.66
   9  -8   1    0.87    0.80
   9  -8   1    0.44    0.76
   7   7  -1    5.75    0.79
   7   7  -1    7.51    0.94
   7   7  -1    7.83    1.08
  -7  -7   1    5.03    0.78
  -7  -7   1    7.25    0.83
   6   7  -1    4.22    0.62
   6   7  -1    3.67    0.78
   6   7  -1    2.85    0.65
  -6  -7   1    3.23    0.72
  -6  -7   1    3.49    0.57
   5   7  -1    3.31    0.53
   5   7  -1    4.87    0.65
   5   7  -1    4.14    0.52
  -5  -7   1    3.49    0.56
  -5  -7   1    1.92    0.46
   4   7  -1   57.46    1.85
   4   7  -1   55.07    1.86
  -4  -7   1   57.41    1.87
  -4  -7   1   56.41    1.83
   3   7  -1    8.93    0.60
   3   7  -1   10.36    0.66
  -3  -7   1    8.38    0.55
  -3  -7   1    9.90    0.66
  -3  -7   1    9.49    0.72
   2   7  -1    5.04    0.39
   2   7  -1    6.01    0.48
  -2  -7   1    5.40    0.50
  -2  -7   1    5.70    0.44
  -2  -7   1    6.12    0.43
   1   7  -1    6.54    0.46
   1   7  -1    6.43    0.52
  -1  -7   1    7.01    0.54
  -1  -7   1    7.26    0.45
  -1  -7   1    6.78    0.46
   0   7  -1  232.86    5.36
   0   7  -1  228.25    5.27
   0  -7   1  231.38    5.26
   0  -7   1  230.24    5.34
   0  -7   1  236.52    5.34
  -1   7  -1  250.10    5.74
  -1   7  -1  254.93    5.72
  -1   7  -1  253.80    5.78
   1  -7   1  251.20    5.74
   1  -7   1  250.14    5.76
   1  -7   1  252.56    5.68
  -2   7  -1  160.31    3.74
  -2   7  -1  158.26    3.75
  -2   7  -1  158.59    3.78
   2  -7   1  155.28    3.68
   2  -7   1  156.70    3.74
   2  -7   1  162.05    3.77
  -3   7  -1  137.23    3.34
  -3   7  -1  138.48    3.30
  -3   7  -1  136.98    3.33
   3  -7   1  137.39    3.31
   3  -7   1  135.76    3.34
   3  -7   1  137.99    3.28
  -4   7  -1   71.21    1.89
  -4   7  -1   72.39    1.94
  -4   7  -1   70.32    1.98
   4  -7   1   68.49    1.89
   4  -7   1   69.57    1.96
   4  -7   1   70.39    1.88
  -5   7  -1    7.65    0.56
  -5   7  -1    6.77    0.68
  -5   7  -1    7.64    0.57
   5  -7   1    7.56    0.52
   5  -7   1    7.78    0.61
   5  -7   1    8.00    0.66
  -6   7  -1   27.74    1.01
  -6   7  -1   23.78    1.41
   6  -7   1   29.79    1.23
   6  -7   1   29.15    1.17
   6  -7   1   28.73    1.12
  -7   7  -1   49.48    1.79
  -7   7  -1   51.02    1.62
  -7   7  -1   49.03    1.86
   7  -7   1   51.02    1.78
   7  -7   1   50.02    1.73
  -8   7  -1  103.15    2.87
  -8   7  -1  108.01    3.11
  -8   7  -1  103.91    3.18
   8  -7   1  102.25    2.97
   8  -7   1  103.71    3.00
  -9   7  -1   21.82    1.24
  -9   7  -1   20.44    1.30
  -9   7  -1   19.42    1.39
  -9   7  -1   20.99    1.10
   9  -7   1   20.83    1.48
   9  -7   1   19.03    1.46
   8   6  -1    9.04    1.00
   8   6  -1    8.76    1.26
   8   6  -1    6.52    0.74
  -8  -6   1    6.77    1.07
   7   6  -1   10.02    1.06
   7   6  -1    7.44    0.86
   7   6  -1    9.74    0.99
  -7  -6   1    9.68    0.99
  -7  -6   1    9.11    0.99
   6   6  -1    1.03    0.47
   6   6  -1    0.72    0.49
   6   6  -1    1.11    0.61
  -6  -6   1    0.10    0.52
  -6  -6   1    0.62    0.42
   5   6  -1   52.31    1.78
   5   6  -1   54.96    1.77
   5   6  -1   56.28    2.10
  -5  -6   1   50.62    1.68
  -5  -6   1   47.83    2.27
   4   6  -1   22.52    0.99
   4   6  -1   22.16    1.01
   4   6  -1   22.36    0.91
  -4  -6   1   22.52    1.04
  -4  -6   1   21.50    0.98
   3   6  -1   13.37    0.65
   3   6  -1   13.35    0.78
  -3  -6   1   13.46    0.75
  -3  -6   1   12.64    0.68
   2   6  -1    4.45    0.48
   2   6  -1    4.31    0.40
  -2  -6   1    3.84    0.40
  -2  -6   1    4.28    0.40
  -2  -6   1    4.56    0.37
   1   6  -1    0.29    0.18
   1   6  -1   -0.05    0.20
  -1  -6   1   -0.04    0.19
  -1  -6   1    0.34    0.22
  -1  -6   1    0.20    0.18
   0   6  -1   54.35    1.48
   0   6  -1   53.00    1.41
   0  -6   1   52.74    1.44
   0  -6   1   55.43    1.40
   0  -6   1   54.28    1.48
  -1   6  -1   72.75    1.83
  -1   6  -1   72.94    1.85
  -1   6  -1   73.58    1.89
   1  -6   1   73.08    1.85
   1  -6   1   72.80    1.81
   1  -6   1   74.13    1.87
  -2   6  -1  271.74    6.08
  -2   6  -1  266.86    6.08
  -2   6  -1  274.82    6.11
   2  -6   1  268.61    6.04
   2  -6   1  268.36    6.08
   2  -6   1  269.72    6.10
  -3   6  -1   45.16    1.30
  -3   6  -1   43.56    1.30
  -3   6  -1   43.31    1.25
   3  -6   1   43.57    1.27
   3  -6   1   43.79    1.27
   3  -6   1   44.64    1.25
  -4   6  -1  108.01    2.81
  -4   6  -1  112.87    2.72
  -4   6  -1  112.13    2.77
   4  -6   1  107.19    2.72
   4  -6   1  112.30    2.80
   4  -6   1  111.38    2.75
  -5   6  -1   77.25    2.05
  -5   6  -1   79.15    2.20
  -5   6  -1   75.83    2.11
   5  -6   1   78.40    2.13
   5  -6   1   76.80    2.11
   5  -6   1   77.46    2.09
  -6   6  -1    0.68    0.29
  -6   6  -1    0.22    0.35
  -6   6  -1    0.02    0.29
   6  -6   1    0.44    0.36
   6  -6   1   -0.24    0.34
  -7   6  -1   17.66    1.08
  -7   6  -1   19.20    0.91
  -7   6  -1   19.74    1.03
  -7   6  -1   19.74    0.86
   7  -6   1   16.54    1.21
   7  -6   1   18.38    0.95
  -8   6  -1   26.73    1.42
  -8   6  -1   25.76    1.51
  -8   6  -1   20.90    1.30
  -8   6  -1   27.15    1.12
   8  -6   1   26.06    1.38
   8  -6   1   25.80    1.21
  -9   6  -1   70.17    2.60
  -9   6  -1   70.87    2.19
  -9   6  -1   63.20    2.46
   9  -6   1   64.68    2.23
   9  -6   1   67.68    2.43
   8   5  -1   15.90    1.65
   8   5  -1   13.34    1.20
   8   5  -1   12.04    1.22
  -8  -5   1   11.51    1.22
  -8  -5   1   13.72    1.50
   7   5  -1    0.07    0.48
   7   5  -1    0.22    0.47
   7   5  -1   -0.24    0.49
  -7  -5   1   -0.55    0.58
  -7  -5   1    1.04    0.66
   6   5  -1   -0.14    0.40
   6   5  -1   -0.47    0.35
   6   5  -1    0.40    0.37
  -6  -5   1    0.31    0.33
  -6  -5   1    0.87    0.52
   5   5  -1   10.32    0.86
   5   5  -1   11.14    0.75
   5   5  -1    9.93    0.81
  -5  -5   1   10.49    0.93
   4   5  -1   -0.07    0.33
   4   5  -1    0.00    0.24
   4   5  -1    0.50    0.30
  -4  -5   1   -0.02    0.18
  -4  -5   1    0.53    0.24
   3   5  -1   22.43    0.91
   3   5  -1   21.31    0.79
  -3  -5   1   22.41    0.84
  -3  -5   1   22.17    0.90
   2   5  -1   37.01    1.16
   2   5  -1   37.48    1.07
  -2  -5   1   38.52    1.16
  -2  -5   1   35.87    1.08
   1   5  -1  147.74    3.41
   1   5  -1  152.26    3.50
  -1  -5   1  150.00    3.42
  -1  -5   1  147.05    3.44
  -1  -5   1  145.39    3.47
   0   5  -1    0.36    0.12
   0   5  -1    0.29    0.12
   0   5  -1    0.42    0.17
   0  -5   1    0.62    0.14
   0  -5   1    0.40    0.13
   0  -5   1    0.51    0.12
  -1   5  -1   66.73    1.67
  -1   5  -1   67.12    1.65
  -1   5  -1   67.09    1.68
   1  -5   1   66.86    1.67
   1  -5   1   66.38    1.63
   1  -5   1   67.07    1.67
  -2   5  -1   40.23    1.11
  -2   5  -1   41.82    1.15
  -2   5  -1   41.80    1.15
   2  -5   1   41.19    1.14
   2  -5   1   40.59    1.11
   2  -5   1   41.24    1.15
  -3   5  -1   34.51    1.00
  -3   5  -1   32.59    1.02
  -3   5  -1   34.74    1.04
   3  -5   1   34.02    0.99
   3  -5   1   33.26    0.99
   3  -5   1   33.25    1.04
  -4   5  -1   12.43    0.63
  -4   5  -1   12.71    0.67
  -4   5  -1   13.82    0.59
   4  -5   1   13.05    0.65
   4  -5   1   12.04    0.61
   4  -5   1   13.55    0.57
  -5   5  -1   58.67    1.75
  -5   5  -1   58.69    1.70
  -5   5  -1   58.97    1.63
   5  -5   1   61.55    1.72
  -6   5  -1   18.80    0.78
  -6   5  -1   18.49    0.99
  -6   5  -1   18.83    0.95
  -6   5  -1   18.29    0.83
   6  -5   1   18.38    0.92
   6  -5   1   18.27    0.92
  -7   5  -1   14.12    0.81
  -7   5  -1   14.34    0.72
  -7   5  -1   13.68    0.87
  -7   5  -1   13.15    0.96
   7  -5   1   13.47    0.95
   7  -5   1   14.21    0.83
  -8   5  -1   27.87    1.36
  -8   5  -1   30.45    1.46
  -8   5  -1   29.85    1.10
   8  -5   1   28.57    1.25
   8  -5   1   29.33    1.43
  -9   5  -1    9.95    1.10
  -9   5  -1   13.30    1.46
  -9   5  -1   13.87    0.88
  -9   5  -1   14.59    1.08
   9  -5   1   14.41    1.38
   9  -5   1   12.34    1.22
   8   4  -1    3.52    0.67
   8   4  -1    3.59    0.69
   8   4  -1    3.27    0.70
  -8  -4   1    4.36    0.86
  -8  -4   1    3.71    0.86
   7   4  -1   24.83    1.16
   7   4  -1   21.37    1.43
   7   4  -1   24.42    1.17
  -7  -4   1   24.14    1.34
  -7  -4   1   23.08    1.32
   6   4  -1   38.20    1.49
   6   4  -1   43.05    1.65
   6   4  -1   44.06    1.47
  -6  -4   1   42.80    1.86
  -6  -4   1   41.06    1.47
   5   4  -1    5.61    0.56
   5   4  -1    6.78    0.73
   5   4  -1    6.31    0.48
  -5  -4   1    6.19    0.54
  -5  -4   1    6.92    0.68
   4   4  -1  132.56    3.23
   4   4  -1  136.72    3.30
   4   4  -1  135.39    3.39
  -4  -4   1  134.87    3.34
  -4  -4   1  132.91    3.30
   3   4  -1   98.25    2.48
   3   4  -1   96.46    2.36
  -3  -4   1   96.61    2.40
  -3  -4   1   96.39    2.46
   2   4  -1    8.49    0.44
   2   4  -1    8.27    0.37
  -2  -4   1    7.86    0.46
  -2  -4   1    8.01    0.42
   1   4  -1   25.28    0.77
   1   4  -1   25.42    0.73
  -1  -4   1   24.62    0.72
  -1  -4   1   25.21    0.78
  -1  -4   1   26.43    0.76
   0   4  -1   53.08    1.36
   0   4  -1   55.06    1.35
   0   4  -1   53.98    1.32
   0  -4   1   54.65    1.36
   0  -4   1   53.82    1.35
   0  -4   1   54.08    1.32
  -1   4  -1   30.90    0.83
  -1   4  -1   29.48    0.83
  -1   4  -1   30.49    0.82
   1  -4   1   29.52    0.84
   1  -4   1   30.69    0.83
   1  -4   1   30.49    0.81
  -2   4  -1   21.95    0.69
  -2   4  -1   23.14    0.68
  -2   4  -1   23.01    0.72
   2  -4   1   22.99    0.69
   2  -4   1   22.95    0.69
   2  -4   1   23.46    0.72
  -3   4  -1  142.54    3.26
  -3   4  -1  141.79    3.29
  -3   4  -1  142.60    3.32
   3  -4   1  140.29    3.27
   3  -4   1  137.59    3.29
   3  -4   1  135.77    3.25
  -4   4  -1   19.44    0.74
  -4   4  -1   20.22    0.77
  -4   4  -1   20.15    0.72
   4  -4   1   19.29    0.72
   4  -4   1   19.74    0.70
  -5   4  -1   35.87    1.09
  -5   4  -1   35.61    1.10
  -5   4  -1   34.66    1.20
  -5   4  -1   36.34    1.21
   5  -4   1   36.36    1.20
   5  -4   1   35.32    1.19
  -6   4  -1   16.89    0.85
  -6   4  -1   17.60    0.79
  -6   4  -1   16.74    0.72
  -6   4  -1   15.94    0.88
   6  -4   1   17.66    0.90
   6  -4   1   15.35    0.83
  -7   4  -1    0.39    0.45
  -7   4  -1   -0.25    0.25
  -7   4  -1    0.24    0.34
  -7   4  -1    0.71    0.47
   7  -4   1    0.38    0.40
   7  -4   1    0.46    0.32
  -8   4  -1    0.42    0.32
  -8   4  -1   -0.35    0.52
  -8   4  -1    0.30    0.41
  -8   4  -1    0.68    0.44
   8  -4   1   -0.08    0.47
   8  -4   1   -0.12    0.53
  -9   4  -1    0.74    0.76
  -9   4  -1    1.33    0.39
  -9   4  -1    2.25    0.85
  -9   4  -1    1.05    0.57
   9  -4   1    0.77    0.66
   9  -4   1    0.89    0.58
   9   3  -1   -0.06    0.74
   9   3  -1   -1.38    0.94
  -9  -3   1    1.29    0.94
  -9  -3   1    0.41    0.92
   8   3  -1    5.19    0.62
   8   3  -1    4.91    0.93
   8   3  -1    5.10    0.71
  -8  -3   1    3.73    0.81
  -8  -3   1    2.85    0.77
   7   3  -1    3.64    0.69
   7   3  -1    4.65    0.58
   7   3  -1    4.22    0.49
  -7  -3   1    3.97    0.63
  -7  -3   1    3.16    0.63
   6   3  -1   20.37    1.22
   6   3  -1   23.22    0.95
   6   3  -1   24.44    0.98
  -6  -3   1   21.35    1.13
  -6  -3   1   21.54    1.27
   5   3  -1   40.45    1.37
   5   3  -1   39.44    1.27
   5   3  -1   40.74    1.29
  -5  -3   1   40.34    1.32
  -5  -3   1   41.22    1.39
   4   3  -1    3.00    0.39
   4   3  -1    2.54    0.30
   4   3  -1    3.06    0.31
  -4  -3   1    2.89    0.37
  -4  -3   1    2.94    0.35
   3   3  -1   17.68    0.70
   3   3  -1   16.11    0.61
  -3  -3   1   16.27    0.63
  -3  -3   1   15.79    0.67
   2   3  -1  201.67    4.55
   2   3  -1  205.01    4.62
  -2  -3   1  202.19    4.61
  -2  -3   1  203.22    4.57
   1   3  -1   27.95    0.73
   1   3  -1   27.30    0.78
  -1  -3   1   28.22    0.75
  -1  -3   1   27.26    0.73
  -1  -3   1   27.11    0.78
   0   3  -1  370.51    8.05
   0   3  -1  368.44    8.06
  -1   3  -1  116.23    2.67
  -1   3  -1  122.53    2.69
  -1   3  -1  119.28    2.68
   1  -3   1  117.37    2.68
   1  -3   1  118.99    2.68
   1  -3   1  115.13    2.65
  -2   3  -1    1.58    0.16
  -2   3  -1    1.71    0.18
  -2   3  -1    1.68    0.19
   2  -3   1    1.56    0.17
   2  -3   1    1.59    0.18
   2  -3   1    1.70    0.18
  -3   3  -1   42.33    1.20
  -3   3  -1   43.55    1.16
  -3   3  -1   44.46    1.21
   3  -3   1   44.53    1.20
   3  -3   1   42.57    1.19
   3  -3   1   44.75    1.18
  -4   3  -1  108.69    2.62
  -4   3  -1  111.24    2.65
  -4   3  -1  112.23    2.71
  -4   3  -1  108.63    2.73
   4  -3   1  107.01    2.67
   4  -3   1  109.43    2.70
  -5   3  -1    3.40    0.35
  -5   3  -1    2.90    0.38
  -5   3  -1    2.98    0.35
  -5   3  -1    2.82    0.41
   5  -3   1    2.89    0.39
   5  -3   1    3.37    0.37
  -6   3  -1   36.88    1.32
  -6   3  -1   37.41    1.24
  -6   3  -1   37.44    1.17
  -6   3  -1   38.89    1.36
   6  -3   1   36.06    1.33
   6  -3   1   38.98    1.26
  -7   3  -1   53.53    1.61
  -7   3  -1   51.85    1.52
  -7   3  -1   46.87    2.06
  -7   3  -1   52.75    1.79
   7  -3   1   53.24    1.78
   7  -3   1   50.77    1.69
  -8   3  -1   12.46    1.12
  -8   3  -1   11.64    1.10
  -8   3  -1   11.18    0.71
   8  -3   1   10.18    0.94
   8  -3   1   11.57    1.07
  -9   3  -1   10.55    1.07
  -9   3  -1    8.91    1.06
  -9   3  -1   10.57    1.03
   9  -3   1    8.84    1.02
   9  -3   1    8.79    0.90
   9   2  -1   11.58    1.26
   9   2  -1   12.62    1.28
  -9  -2   1   14.13    1.58
  -9  -2   1   10.36    1.15
   8   2  -1    2.33    0.61
   8   2  -1    0.54    0.70
  -8  -2   1    1.44    0.69
   7   2  -1    0.19    0.38
   7   2  -1    1.33    0.36
   7   2  -1    0.69    0.56
  -7  -2   1    0.37    0.48
  -7  -2   1    0.82    0.36
   6   2  -1   42.61    1.57
   6   2  -1   44.43    1.35
   6   2  -1   45.27    1.40
  -6  -2   1   41.46    1.46
  -6  -2   1   44.06    1.52
   5   2  -1    0.64    0.20
   5   2  -1    0.98    0.23
   5   2  -1    0.86    0.27
  -5  -2   1    0.85    0.34
  -5  -2   1    0.85    0.32
   4   2  -1    5.03    0.36
   4   2  -1    4.98    0.41
   4   2  -1    4.05    0.47
  -4  -2   1    4.05    0.36
  -4  -2   1    4.16    0.42
   3   2  -1  115.79    2.68
   3   2  -1  115.14    2.77
   3   2  -1  115.65    2.70
  -3  -2   1  112.01    2.72
  -3  -2   1  113.54    2.75
   2   2  -1   67.77    1.65
   2   2  -1   65.65    1.60
  -2  -2   1   67.71    1.64
  -2  -2   1   65.54    1.61
   1   2  -1  115.02    2.63
   1   2  -1  114.12    2.60
  -1  -2   1  116.73    2.63
  -1  -2   1  118.85    2.61
   0   2  -1   86.19    1.97
   0   2  -1   87.66    1.99
   0   2  -1   89.38    2.00
   0  -2   1   90.84    1.97
   0  -2   1   88.95    1.99
   0  -2   1   89.70    1.99
  -1   2  -1    2.77    0.17
  -1   2  -1    2.47    0.17
  -1   2  -1    2.61    0.17
   1  -2   1    2.62    0.15
   1  -2   1    2.73    0.16
   1  -2   1    2.69    0.15
  -2   2  -1   82.41    1.93
  -2   2  -1   80.32    1.94
  -2   2  -1   80.88    1.91
   2  -2   1   82.56    1.93
   2  -2   1   81.71    1.92
  -3   2  -1  176.70    4.09
  -3   2  -1  185.61    4.11
  -3   2  -1  181.05    4.14
  -3   2  -1  180.01    4.15
   3  -2   1  179.10    4.12
   3  -2   1  182.92    4.14
  -4   2  -1  109.51    2.65
  -4   2  -1  108.89    2.72
  -4   2  -1  109.18    2.62
  -4   2  -1  110.94    2.69
   4  -2   1  109.88    2.67
   4  -2   1  109.29    2.70
  -5   2  -1   25.93    0.94
  -5   2  -1   25.99    0.86
  -5   2  -1   25.06    0.91
  -5   2  -1   24.70    1.01
   5  -2   1   24.89    0.93
   5  -2   1   25.68    0.94
  -6   2  -1    1.01    0.30
  -6   2  -1    0.90    0.29
  -6   2  -1    0.90    0.27
  -6   2  -1    0.79    0.32
   6  -2   1    0.55    0.33
   6  -2   1    1.08    0.38
  -7   2  -1   41.61    1.49
  -7   2  -1   41.32    1.44
  -7   2  -1   40.87    1.31
  -7   2  -1   42.09    1.62
   7  -2   1   40.08    1.45
   7  -2   1   41.74    1.57
  -8   2  -1    9.00    0.90
  -8   2  -1    8.61    0.88
  -8   2  -1    9.30    0.89
   8  -2   1   10.98    1.07
   8  -2   1    9.71    0.94
  -9   2  -1    1.35    0.83
  -9   2  -1    1.68    0.80
  -9   2  -1   -0.21    0.42
   9  -2   1    1.12    0.48
   9  -2   1    0.70    0.56
   9   1  -1    6.95    0.85
   9   1  -1    6.08    1.03
  -9  -1   1    5.91    0.97
  -9  -1   1    4.12    0.93
  -9  -1   1    6.67    0.78
   8   1  -1    4.99    0.69
   8   1  -1    5.72    0.81
  -8  -1   1    4.88    0.66
  -8  -1   1    5.26    0.77
   7   1  -1    0.62    0.49
   7   1  -1    0.21    0.38
  -7  -1   1   -0.27    0.45
   6   1  -1    0.45    0.32
   6   1  -1    0.41    0.23
   6   1  -1    0.34    0.40
  -6  -1   1    0.63    0.36
  -6  -1   1    0.83    0.30
   5   1  -1  244.44    5.65
   5   1  -1  234.46    5.43
   5   1  -1  238.85    5.55
  -5  -1   1  237.54    5.59
  -5  -1   1  245.86    5.63
   4   1  -1   89.60    2.27
   4   1  -1   87.96    2.11
   4   1  -1   86.69    2.18
  -4  -1   1   86.94    2.21
  -4  -1   1   86.71    2.23
   3   1  -1   57.75    1.51
   3   1  -1   58.81    1.41
   3   1  -1   56.28    1.46
  -3  -1   1   57.18    1.50
  -3  -1   1   58.88    1.49
   2   1  -1  146.23    3.24
   2   1  -1  141.69    3.26
  -2  -1   1  143.04    3.24
  -2  -1   1  142.89    3.26
   1   1  -1    2.00    0.12
   1   1  -1    1.79    0.12
  -1  -1   1    1.71    0.11
  -1  -1   1    1.73    0.12
  -1   1  -1  324.23    7.28
  -2   1  -1    2.06    0.18
  -2   1  -1    2.11    0.18
  -2   1  -1    2.26    0.19
   2  -1   1    2.18    0.17
   2  -1   1    2.12    0.18
  -3   1  -1   11.88    0.45
  -3   1  -1   11.30    0.48
  -3   1  -1   10.19    0.47
   3  -1   1   10.61    0.49
   3  -1   1   11.22    0.46
  -4   1  -1  163.85    3.93
  -4   1  -1  167.68    3.90
  -4   1  -1  163.84    3.82
   4  -1   1  165.81    3.85
   4  -1   1  166.12    3.92
  -5   1  -1   75.62    1.96
  -5   1  -1   76.76    2.12
   5  -1   1   76.66    2.10
   5  -1   1   75.12    2.02
  -6   1  -1    3.71    0.44
  -6   1  -1    3.14    0.36
  -6   1  -1    2.88    0.49
   6  -1   1    3.85    0.43
   6  -1   1    2.53    0.47
  -7   1  -1    6.85    0.72
  -7   1  -1    6.80    0.70
  -7   1  -1    6.13    0.70
   7  -1   1    7.18    0.75
   7  -1   1    7.81    0.72
  -8   1  -1   20.15    1.36
  -8   1  -1   19.85    1.15
  -8   1  -1   20.72    1.34
   8  -1   1   22.90    1.20
   8  -1   1   22.61    1.36
  -9   1  -1    1.53    0.67
  -9   1  -1    1.95    0.85
  -9   1  -1    0.87    0.61
   9  -1   1   -0.05    0.61
   9  -1   1    0.60    0.78
   9   0  -1    0.35    0.80
   9   0  -1    0.37    0.63
  -9   0   1    0.43    0.54
  -9   0   1    0.16    0.74
  -9   0   1    0.69    0.53
   8   0  -1   32.25    1.59
   8   0  -1   32.62    1.42
  -8   0   1   34.92    1.31
  -8   0   1   33.80    1.59
  -8   0   1   32.55    1.41
   7   0  -1   15.23    1.11
   7   0  -1   15.21    0.92
  -7   0   1   16.38    1.01
  -7   0   1   17.77    1.21
   6   0  -1    7.99    0.74
   6   0  -1    7.40    0.53
  -6   0   1    7.42    0.67
  -6   0   1    9.51    0.72
   5   0  -1   70.04    1.98
   5   0  -1   71.08    1.91
  -5   0   1   71.23    1.97
   4   0  -1   10.32    0.57
   4   0  -1   11.46    0.54
   4   0  -1   10.86    0.42
  -4   0   1   10.52    0.52
   3   0  -1   19.71    0.68
   3   0  -1   21.27    0.65
   3   0  -1   19.79    0.55
  -3   0   1   20.03    0.68
  -3   0   1   19.67    0.66
   2   0  -1  344.98    7.54
  -2   0   1  342.80    7.53
   1   0  -1  139.75    3.04
   1   0  -1  138.54    3.03
  -1   0   1  136.78    3.03
  -1   0   1  137.39    3.03
  -1   0  -1  103.46    2.32
  -1   0  -1  102.43    2.33
  -1   0  -1  102.47    2.30
   1   0   1  103.83    2.29
   1   0   1  103.96    2.34
   1   0   1  103.21    2.31
  -2   0  -1  149.44    3.35
  -2   0  -1  146.67    3.37
  -2   0  -1  150.05    3.36
   2   0   1  147.41    3.33
   2   0   1  150.29    3.37
   2   0   1  144.18    3.35
  -3   0  -1    0.27    0.14
  -3   0  -1    0.52    0.15
  -3   0  -1    0.45    0.17
   3   0   1    0.40    0.16
   3   0   1    0.35    0.18
   3   0   1    0.47    0.16
  -4   0  -1  158.20    3.70
  -4   0  -1  158.41    3.76
  -4   0  -1  156.99    3.79
   4   0   1  160.07    3.72
   4   0   1  159.34    3.79
   4   0   1  158.88    3.72
  -5   0  -1   59.32    1.70
  -5   0  -1   56.92    1.57
  -5   0  -1   54.50    1.70
   5   0   1   55.95    1.60
   5   0   1   56.64    1.61
   5   0   1   57.08    1.71
  -6   0  -1   22.56    1.05
  -6   0  -1   23.87    1.11
   6   0   1   22.60    0.96
   6   0   1   22.35    1.08
  -7   0  -1   55.50    1.98
   7   0   1   59.76    1.83
   7   0   1   58.96    1.99
  -8   0  -1   17.62    1.15
  -8   0  -1   21.03    1.39
  -8   0  -1   17.85    1.14
   8   0   1   20.05    1.16
   8   0   1   19.85    1.37
  -9   0  -1   18.28    1.36
  -9   0  -1   21.13    1.42
  -9   0  -1   18.59    1.67
   9   0   1   20.24    1.34
   9   0   1   18.75    1.67
  10  -1  -1    3.81    1.06
   9  -1  -1    6.29    0.94
   9  -1  -1    4.97    0.63
  -9   1   1    5.56    0.75
  -9   1   1    6.70    0.70
  -9   1   1    6.13    0.90
   8  -1  -1   14.81    1.03
   8  -1  -1   12.40    1.16
  -8   1   1   13.34    0.94
  -8   1   1   15.09    1.15
  -8   1   1   14.27    0.85
   7  -1  -1   66.02    2.01
   7  -1  -1   65.14    2.05
  -7   1   1   65.95    2.07
  -7   1   1   67.23    2.05
  -7   1   1   67.24    1.87
   6  -1  -1   20.67    0.98
   6  -1  -1   20.55    0.91
  -6   1   1   20.05    0.79
  -6   1   1   19.06    0.94
  -6   1   1   19.49    0.96
   5  -1  -1   10.07    0.64
   5  -1  -1    8.60    0.56
  -5   1   1    9.15    0.39
  -5   1   1    8.97    0.47
  -5   1   1    9.18    0.62
  -5   1   1    9.29    0.59
   4  -1  -1  380.63    8.47
   4  -1  -1  393.24    8.52
  -4   1   1  376.62    8.37
  -4   1   1  366.48    8.29
  -4   1   1  383.14    8.48
  -4   1   1  384.94    8.51
   3  -1  -1   19.46    0.64
   3  -1  -1   18.60    0.65
  -3   1   1   19.05    0.64
  -3   1   1   18.82    0.65
  -3   1   1   19.41    0.55
  -3   1   1   19.22    0.50
   2  -1  -1   49.63    1.22
   2  -1  -1   48.99    1.15
   2  -1  -1   49.98    1.23
  -2   1   1   49.24    1.15
  -2   1   1   49.51    1.21
  -2   1   1   50.82    1.23
   1  -1  -1  238.24    5.35
  -1   1   1  230.62    5.33
   0  -1  -1   42.27    0.97
   0  -1  -1   41.41    0.95
   0   1   1   41.16    0.95
   0   1   1   41.93    0.96
  -1  -1  -1  263.50    5.81
  -1  -1  -1  266.67    5.84
   1   1   1  261.96    5.81
   1   1   1  267.81    5.84
  -2  -1  -1    1.39    0.17
  -2  -1  -1    1.61    0.17
  -2  -1  -1    1.43    0.18
   2   1   1    1.52    0.19
   2   1   1    1.68    0.19
   2   1   1    1.61    0.15
  -3  -1  -1   60.11    1.62
  -3  -1  -1   60.26    1.59
   3   1   1   61.74    1.63
   3   1   1   63.27    1.56
   3   1   1   60.97    1.59
  -4  -1  -1    0.26    0.20
  -4  -1  -1    0.75    0.20
   4   1   1    0.27    0.21
   4   1   1    0.09    0.21
   4   1   1   -0.10    0.23
  -5  -1  -1  184.23    4.38
  -5  -1  -1  180.63    4.34
   5   1   1  174.27    4.26
   5   1   1  181.04    4.25
   5   1   1  176.48    4.36
   6   1   1   29.10    1.12
   6   1   1   28.34    1.09
   6   1   1   28.46    1.17
  -7  -1  -1   -0.22    0.45
  -7  -1  -1   -0.51    0.49
   7   1   1   -0.01    0.29
   7   1   1    0.10    0.53
  -8  -1  -1    0.70    0.49
   8   1   1    0.37    0.69
   8   1   1   -0.19    0.47
  -9  -1  -1   12.37    1.36
  -9  -1  -1   13.92    1.26
  -9  -1  -1   17.35    1.63
   9   1   1   17.34    1.69
   9   1   1   12.84    1.10
  10  -2  -1   13.91    1.31
  10  -2  -1   15.65    1.46
 -10   2   1   12.47    1.14
 -10   2   1   15.59    1.65
 -10   2   1   12.14    1.27
   9  -2  -1    0.26    0.62
   9  -2  -1    0.65    0.70
  -9   2   1    0.36    0.70
  -9   2   1    0.41    0.49
  -9   2   1    0.80    0.55
   8  -2  -1    3.01    0.59
   8  -2  -1    2.54    0.63
  -8   2   1    2.14    0.60
  -8   2   1    2.65    0.45
  -8   2   1    3.69    0.66
   7  -2  -1   20.90    1.11
   7  -2  -1   21.37    1.04
  -7   2   1   22.53    1.12
  -7   2   1   19.97    1.23
  -7   2   1   19.58    0.86
   6  -2  -1   28.91    1.16
   6  -2  -1   29.70    1.11
  -6   2   1   29.46    0.85
  -6   2   1   28.11    0.96
  -6   2   1   29.70    1.13
  -6   2   1   30.68    1.18
   5  -2  -1   10.80    0.57
   5  -2  -1   11.99    0.67
  -5   2   1   11.86    0.64
  -5   2   1   11.05    0.66
  -5   2   1   11.57    0.43
  -5   2   1   11.12    0.47
   4  -2  -1   31.86    1.00
   4  -2  -1   30.76    1.01
  -4   2   1   32.30    0.83
  -4   2   1   31.69    1.02
  -4   2   1   31.19    0.88
  -4   2   1   31.59    0.99
   3  -2  -1  105.16    2.48
   3  -2  -1  103.79    2.48
   3  -2  -1  103.29    2.39
  -3   2   1  103.82    2.47
  -3   2   1  104.45    2.50
  -3   2   1  104.68    2.38
  -2   2   1  517.44   11.26
   1  -2  -1  296.06    6.48
  -1   2   1  296.95    6.45
   0  -2  -1  197.53    4.31
   0  -2  -1  195.07    4.27
   0   2   1  193.64    4.30
   0   2   1  193.37    4.27
  -1  -2  -1    3.29    0.19
  -1  -2  -1    3.06    0.24
   1   2   1    3.06    0.25
   1   2   1    3.04    0.20
   1   2   1    3.11    0.20
  -2  -2  -1   46.14    1.25
  -2  -2  -1   46.90    1.20
   2   2   1   45.68    1.18
   2   2   1   44.87    1.26
   2   2   1   46.72    1.25
  -3  -2  -1  186.36    4.34
  -3  -2  -1  187.15    4.30
   3   2   1  189.14    4.35
   3   2   1  183.09    4.25
   3   2   1  186.56    4.34
  -4  -2  -1   53.31    1.53
  -4  -2  -1   53.26    1.60
   4   2   1   54.09    1.47
   4   2   1   54.23    1.60
   4   2   1   55.13    1.57
  -5  -2  -1   13.87    0.82
  -5  -2  -1   13.23    0.78
   5   2   1   13.74    0.76
   5   2   1   14.88    0.77
   5   2   1   13.49    0.70
  -6  -2  -1   17.31    1.19
  -6  -2  -1   17.84    0.90
   6   2   1   20.60    0.97
   6   2   1   13.02    1.10
  -7  -2  -1   18.51    1.24
  -7  -2  -1   20.95    1.23
   7   2   1   20.08    1.26
   7   2   1   19.75    1.08
   7   2   1   19.80    1.05
  -8  -2  -1    4.57    0.84
  -8  -2  -1    3.56    0.84
   8   2   1    3.46    0.84
   8   2   1    4.24    0.57
  10  -3  -1    0.42    0.56
  10  -3  -1    1.64    0.93
 -10   3   1    1.51    0.92
 -10   3   1    2.48    0.62
 -10   3   1   -0.75    0.89
   9  -3  -1    6.15    0.81
   9  -3  -1    7.63    0.93
  -9   3   1    6.60    0.92
  -9   3   1    7.04    0.91
  -9   3   1    7.53    0.79
   8  -3  -1   24.25    1.24
   8  -3  -1   22.17    1.29
  -8   3   1   24.61    1.02
  -8   3   1   24.19    1.19
  -8   3   1   21.41    1.25
   7  -3  -1   31.10    1.25
   7  -3  -1   29.43    1.21
  -7   3   1   31.34    0.91
  -7   3   1   29.15    1.47
  -7   3   1   30.94    1.34
  -7   3   1   30.46    1.06
   6  -3  -1   53.37    1.63
   6  -3  -1   55.21    1.71
  -6   3   1   52.39    1.66
  -6   3   1   53.92    1.50
  -6   3   1   57.03    1.66
  -6   3   1   54.87    1.40
   5  -3  -1   23.85    0.92
   5  -3  -1   22.80    0.93
  -5   3   1   24.44    0.96
  -5   3   1   23.79    0.77
  -5   3   1   23.64    0.71
  -5   3   1   24.40    0.92
   4  -3  -1   12.24    0.60
   4  -3  -1   11.93    0.59
   4  -3  -1   12.63    0.49
  -4   3   1   12.94    0.62
  -4   3   1   12.36    0.58
  -4   3   1   12.52    0.47
   3  -3  -1  150.61    3.49
   3  -3  -1  149.09    3.39
   3  -3  -1  149.77    3.48
  -3   3   1  146.44    3.38
  -3   3   1  153.63    3.48
  -3   3   1  151.58    3.50
   2  -3  -1  267.28    5.79
   2  -3  -1  261.48    5.84
   2  -3  -1  266.50    5.84
  -2   3   1  259.93    5.84
  -2   3   1  261.34    5.78
  -2   3   1  263.84    5.84
   1  -3  -1   13.82    0.44
   1  -3  -1   13.72    0.45
   1  -3  -1   13.48    0.44
  -1   3   1   14.15    0.44
  -1   3   1   13.85    0.46
  -1   3   1   13.86    0.45
   0  -3  -1   58.69    1.44
   0  -3  -1   58.07    1.39
   0   3   1   58.82    1.43
   0   3   1   58.64    1.39
  -1  -3  -1   16.52    0.53
  -1  -3  -1   17.08    0.59
   1   3   1   16.69    0.53
   1   3   1   16.73    0.58
  -2  -3  -1  101.01    2.48
  -2  -3  -1  103.59    2.44
   2   3   1  102.05    2.49
   2   3   1  103.55    2.52
   2   3   1   99.89    2.40
  -3  -3  -1   74.81    1.98
  -3  -3  -1   73.34    1.90
   3   3   1   74.32    1.97
   3   3   1   73.70    1.85
   3   3   1   73.05    1.96
  -4  -3  -1   48.23    1.53
  -4  -3  -1   49.98    1.49
   4   3   1   48.90    1.54
   4   3   1   49.15    1.53
   4   3   1   50.12    1.42
  -5  -3  -1   19.34    0.96
  -5  -3  -1   20.41    0.93
   5   3   1   19.67    0.96
   5   3   1   20.19    0.85
   5   3   1   19.70    1.00
  -6  -3  -1   68.74    2.23
  -6  -3  -1   71.81    2.22
   6   3   1   67.31    2.16
   6   3   1   70.60    2.16
   6   3   1   76.54    2.13
  -7  -3  -1    4.21    0.75
  -7  -3  -1    4.33    0.71
   7   3   1    5.51    0.80
   7   3   1    4.23    0.59
   7   3   1    3.88    0.64
  -8  -3  -1    6.31    0.99
  -8  -3  -1    5.80    0.98
   8   3   1    5.31    0.75
   8   3   1    6.17    0.98
   8   3   1    5.83    0.81
  10  -4  -1   15.33    1.65
  10  -4  -1   15.56    1.52
 -10   4   1   15.82    1.70
 -10   4   1   13.54    1.25
 -10   4   1   13.98    1.07
   9  -4  -1   75.68    2.56
   9  -4  -1   73.71    2.47
  -9   4   1   74.11    2.55
  -9   4   1   74.21    2.17
  -9   4   1   72.80    2.59
   8  -4  -1    5.29    0.63
   8  -4  -1    4.43    0.67
  -8   4   1    6.36    0.44
  -8   4   1    5.45    0.61
  -8   4   1    5.97    0.62
  -8   4   1    5.66    0.64
   7  -4  -1   -0.05    0.42
   7  -4  -1    0.85    0.41
  -7   4   1    0.24    0.28
  -7   4   1    0.70    0.22
  -7   4   1    0.09    0.42
  -7   4   1   -0.22    0.39
   6  -4  -1    0.98    0.30
   6  -4  -1    0.68    0.35
  -6   4   1    0.97    0.38
  -6   4   1    0.98    0.34
  -6   4   1    1.09    0.22
  -6   4   1    0.83    0.25
   5  -4  -1   87.55    2.33
   5  -4  -1   91.24    2.36
  -5   4   1   87.27    2.19
  -5   4   1   88.70    2.32
  -5   4   1   91.79    2.40
   4  -4  -1   25.41    0.89
   4  -4  -1   25.81    0.79
   4  -4  -1   23.89    0.87
  -4   4   1   25.21    0.91
  -4   4   1   24.14    0.83
  -4   4   1   24.26    0.74
   3  -4  -1    2.41    0.27
   3  -4  -1    2.93    0.26
   3  -4  -1    3.28    0.34
  -3   4   1    2.62    0.27
  -3   4   1    2.67    0.24
  -3   4   1    2.66    0.29
   2  -4  -1  325.84    7.13
   2  -4  -1  323.50    7.10
   2  -4  -1  318.56    7.15
  -2   4   1  317.97    7.09
  -2   4   1  322.34    7.14
  -2   4   1  325.69    7.15
   1  -4  -1   19.56    0.64
   1  -4  -1   18.64    0.59
   1  -4  -1   19.46    0.61
  -1   4   1   19.04    0.63
  -1   4   1   20.10    0.60
   0  -4  -1   83.24    2.01
   0  -4  -1   85.59    2.07
   0   4   1   85.78    2.01
   0   4   1   85.69    2.06
  -1  -4  -1   19.20    0.61
  -1  -4  -1   18.23    0.68
   1   4   1   18.80    0.68
   1   4   1   19.57    0.60
  -2  -4  -1  112.08    2.71
  -2  -4  -1  114.06    2.80
   2   4   1  113.83    2.69
   2   4   1  115.72    2.84
   2   4   1  112.56    2.79
  -3  -4  -1   -0.03    0.27
  -3  -4  -1   -0.09    0.21
   3   4   1   -0.29    0.27
   3   4   1   -0.01    0.20
   3   4   1    0.56    0.28
  -4  -4  -1   11.26    0.70
  -4  -4  -1   11.08    0.75
   4   4   1   10.79    0.55
   4   4   1   12.42    0.77
   4   4   1   12.38    0.75
  -5  -4  -1   15.34    0.85
  -5  -4  -1   15.87    1.06
   5   4   1   17.97    0.83
   5   4   1   16.54    0.88
   5   4   1   16.32    0.94
  -6  -4  -1    0.03    0.46
  -6  -4  -1    0.76    0.39
   6   4   1    0.79    0.47
   6   4   1    1.13    0.40
   6   4   1    0.17    0.37
  -7  -4  -1   24.12    1.51
  -7  -4  -1   27.12    1.52
   7   4   1   26.64    1.43
   7   4   1   27.68    1.26
   7   4   1   24.10    1.53
  -8  -4  -1    6.70    0.88
  -8  -4  -1    8.70    1.11
   8   4   1    8.24    0.99
   8   4   1   10.82    1.21
   8   4   1    8.50    0.89
  10  -5  -1    5.70    1.05
  10  -5  -1    6.17    0.97
 -10   5   1    8.96    1.11
 -10   5   1    5.01    0.71
 -10   5   1    5.60    1.10
   9  -5  -1    5.09    0.83
   9  -5  -1    4.52    0.80
  -9   5   1    3.89    0.86
  -9   5   1    5.12    0.82
  -9   5   1    4.02    0.46
  -9   5   1    4.83    0.58
   8  -5  -1   37.51    1.56
   8  -5  -1   35.92    1.58
  -8   5   1   35.85    1.28
  -8   5   1   37.29    1.10
  -8   5   1   38.05    1.57
  -8   5   1   35.59    1.50
   7  -5  -1   16.73    1.00
   7  -5  -1   16.29    1.03
  -7   5   1   14.49    0.73
  -7   5   1   14.38    0.63
  -7   5   1   14.49    0.93
  -7   5   1   15.25    0.87
   6  -5  -1    0.31    0.33
  -6   5   1    0.36    0.34
  -6   5   1    0.78    0.36
  -6   5   1    0.60    0.25
   5  -5  -1   93.30    2.45
   5  -5  -1   91.70    2.32
   5  -5  -1   95.44    2.48
  -5   5   1   94.50    2.49
  -5   5   1   91.40    2.29
  -5   5   1   92.68    2.42
   4  -5  -1   40.41    1.20
   4  -5  -1   40.00    1.13
   4  -5  -1   39.09    1.22
  -4   5   1   40.77    1.21
  -4   5   1   40.00    1.24
  -4   5   1   41.45    1.13
   3  -5  -1    0.25    0.17
   3  -5  -1   -0.22    0.18
   3  -5  -1   -0.04    0.20
  -3   5   1    0.14    0.16
  -3   5   1   -0.24    0.12
  -3   5   1    0.25    0.15
   2  -5  -1    9.92    0.43
   2  -5  -1   10.13    0.50
   2  -5  -1   10.09    0.42
  -2   5   1    9.98    0.49
  -2   5   1   10.04    0.42
  -2   5   1   10.23    0.49
   1  -5  -1   10.89    0.46
   1  -5  -1   10.28    0.50
   1  -5  -1   11.47    0.49
  -1   5   1   11.75    0.51
  -1   5   1   11.09    0.48
   0  -5  -1  116.38    2.84
   0  -5  -1  118.14    2.82
   0  -5  -1  119.60    2.77
   0   5   1  119.15    2.78
   0   5   1  118.71    2.84
  -1  -5  -1    4.05    0.34
  -1  -5  -1    3.56    0.40
   1   5   1    4.27    0.29
   1   5   1    4.48    0.40
  -2  -5  -1    5.90    0.51
  -2  -5  -1    5.56    0.44
   2   5   1    5.25    0.49
   2   5   1    4.68    0.39
  -3  -5  -1   22.14    0.89
  -3  -5  -1   22.51    0.89
   3   5   1   21.52    0.91
   3   5   1   21.68    0.82
   3   5   1   22.49    0.96
  -4  -5  -1   60.88    1.89
  -4  -5  -1   64.40    1.84
   4   5   1   60.06    1.90
   4   5   1   60.18    1.91
   4   5   1   58.64    1.68
  -5  -5  -1    8.57    0.82
  -5  -5  -1   10.03    0.88
   5   5   1    9.02    0.73
   5   5   1    8.11    0.76
   5   5   1   10.54    0.71
  -6  -5  -1    7.65    0.78
  -6  -5  -1    6.78    0.81
   6   5   1    6.42    0.78
   6   5   1    6.97    0.83
   6   5   1    7.60    0.64
  -7  -5  -1   12.05    1.11
  -7  -5  -1   12.08    1.07
   7   5   1   10.32    1.20
   7   5   1   11.83    0.84
   7   5   1   10.19    1.11
  10  -6  -1    0.78    0.62
  10  -6  -1    0.22    0.63
 -10   6   1    0.68    0.94
 -10   6   1    1.29    0.68
 -10   6   1   -0.33    0.67
   9  -6  -1   39.02    1.82
   9  -6  -1   37.35    1.62
  -9   6   1   38.17    1.16
  -9   6   1   36.28    1.81
  -9   6   1   40.18    1.90
   8  -6  -1   76.89    2.50
   8  -6  -1   81.75    2.53
  -8   6   1   79.22    2.50
  -8   6   1   80.90    2.22
  -8   6   1   81.44    2.59
  -8   6   1   80.91    2.06
   7  -6  -1   -0.23    0.42
   7  -6  -1   -0.74    0.41
  -7   6   1   -0.28    0.27
  -7   6   1   -0.02    0.20
  -7   6   1   -0.33    0.40
   6  -6  -1   11.07    0.64
   6  -6  -1    9.33    0.75
   6  -6  -1   10.86    0.79
  -6   6   1   10.03    0.79
  -6   6   1    9.99    0.75
  -6   6   1    9.89    0.58
   5  -6  -1   46.89    1.47
   5  -6  -1   47.75    1.36
   5  -6  -1   47.16    1.47
  -5   6   1   45.42    1.43
  -5   6   1   49.85    1.51
  -5   6   1   48.43    1.35
   4  -6  -1  122.96    3.08
   4  -6  -1  125.00    3.04
   4  -6  -1  123.59    2.97
  -4   6   1  124.67    3.09
  -4   6   1  122.09    3.04
  -4   6   1  122.12    2.95
   3  -6  -1   48.53    1.35
   3  -6  -1   48.17    1.42
   3  -6  -1   48.07    1.35
  -3   6   1   50.41    1.40
  -3   6   1   48.05    1.32
  -3   6   1   51.04    1.43
   2  -6  -1  128.08    3.05
   2  -6  -1  128.72    3.03
   2  -6  -1  127.87    3.09
  -2   6   1  127.06    3.05
  -2   6   1  129.22    3.08
  -2   6   1  127.91    3.03
   1  -6  -1  426.83    9.44
   1  -6  -1  424.51    9.39
   1  -6  -1  421.78    9.47
  -1   6   1  426.02    9.46
  -1   6   1  430.55    9.42
   0  -6  -1    0.91    0.21
   0  -6  -1    1.22    0.26
   0  -6  -1    1.13    0.28
   0   6   1    1.41    0.24
   0   6   1    0.99    0.20
  -1  -6  -1    5.31    0.42
  -1  -6  -1    5.57    0.50
   1   6   1    4.85    0.48
   1   6   1    5.16    0.41
  -2  -6  -1    0.71    0.27
  -2  -6  -1    0.76    0.25
   2   6   1    0.75    0.32
   2   6   1    1.33    0.23
  -3  -6  -1    0.43    0.36
  -3  -6  -1    0.97    0.33
   3   6   1    0.88    0.22
   3   6   1    0.82    0.29
   3   6   1    1.32    0.38
  -4  -6  -1   12.33    0.88
  -4  -6  -1   12.07    0.72
   4   6   1   11.38    0.88
   4   6   1   10.74    0.90
   4   6   1   11.98    0.72
  -5  -6  -1    1.24    0.54
  -5  -6  -1    0.38    0.46
   5   6   1    0.22    0.37
   5   6   1    0.74    0.29
   5   6   1    0.53    0.51
  -6  -6  -1   10.28    0.98
  -6  -6  -1    8.62    0.89
   6   6   1    9.33    0.88
   6   6   1    8.37    0.88
   6   6   1    8.64    0.94
  -7  -6  -1   -0.40    0.78
  -7  -6  -1    1.42    0.91
   7   6   1    0.29    0.78
   7   6   1    0.35    0.60
   7   6   1   -0.11    0.86
   9  -7  -1    4.00    0.84
   9  -7  -1    3.37    0.80
  -9   7   1    2.46    0.64
  -9   7   1    2.91    0.39
  -9   7   1    2.10    0.60
  -9   7   1    2.19    0.60
   8  -7  -1   16.94    1.19
   8  -7  -1   15.45    1.03
  -8   7   1   17.40    1.19
  -8   7   1   16.33    1.09
  -8   7   1   17.90    0.91
  -8   7   1   18.23    0.81
   7  -7  -1  109.19    2.97
   7  -7  -1  111.58    3.04
  -7   7   1  107.91    2.81
  -7   7   1  109.92    3.11
  -7   7   1  110.37    3.04
   6  -7  -1    0.86    0.33
  -6   7   1    1.15    0.42
  -6   7   1    0.89    0.30
  -6   7   1    0.32    0.28
   5  -7  -1   19.79    0.90
   5  -7  -1   20.42    0.89
   5  -7  -1   20.59    0.79
  -5   7   1   20.14    0.80
  -5   7   1   20.79    0.91
  -5   7   1   19.57    0.92
   4  -7  -1  121.24    3.06
   4  -7  -1  119.74    2.98
   4  -7  -1  119.59    2.96
  -4   7   1  123.27    3.05
  -4   7   1  120.69    2.93
  -4   7   1  118.67    3.05
   3  -7  -1   42.45    1.33
   3  -7  -1   43.36    1.26
   3  -7  -1   41.43    1.26
  -3   7   1   41.11    1.31
  -3   7   1   41.92    1.24
  -3   7   1   41.83    1.31
   2  -7  -1    1.31    0.28
   2  -7  -1    1.99    0.32
   2  -7  -1    1.60    0.27
  -2   7   1    1.29    0.28
  -2   7   1    1.30    0.29
   1  -7  -1   10.38    0.53
   1  -7  -1   10.92    0.53
   1  -7  -1   10.01    0.55
  -1   7   1    9.96    0.59
  -1   7   1   10.59    0.56
   0  -7  -1  117.28    2.94
   0  -7  -1  118.08    2.98
   0  -7  -1  120.57    2.87
   0   7   1  118.32    2.88
   0   7   1  120.33    2.97
  -1  -7  -1    5.69    0.48
  -1  -7  -1    6.21    0.42
  -1  -7  -1    6.41    0.47
   1   7   1    5.97    0.57
   1   7   1    6.70    0.50
  -2  -7  -1   99.81    2.67
  -2  -7  -1   95.65    2.54
   2   7   1  101.85    2.67
   2   7   1   98.49    2.51
  -3  -7  -1   57.99    1.96
   3   7   1   60.27    1.94
   3   7   1   58.46    1.67
   3   7   1   57.12    1.86
  -4  -7  -1    7.82    0.82
  -4  -7  -1    9.29    0.91
   4   7   1    9.30    0.92
   4   7   1    8.99    0.92
  -5  -7  -1    4.48    0.75
  -5  -7  -1    5.28    0.71
   5   7   1    4.40    0.75
   5   7   1    4.55    0.63
   5   7   1    4.85    0.59
  -6  -7  -1    0.01    0.72
  -6  -7  -1    0.31    0.70
   6   7   1    0.72    0.50
   6   7   1    0.30    0.77
   6   7   1   -0.10    0.52
   9  -8  -1    0.49    0.73
   9  -8  -1    0.44    0.57
  -9   8   1    0.62    0.50
  -9   8   1    1.21    0.41
  -9   8   1    1.79    0.67
  -9   8   1    1.36    0.78
   8  -8  -1    4.19    0.60
  -8   8   1    4.08    0.75
  -8   8   1    3.89    0.52
  -8   8   1    4.76    0.79
   7  -8  -1   40.13    1.43
   7  -8  -1   38.97    1.57
   7  -8  -1   41.96    1.66
  -7   8   1   43.46    1.72
  -7   8   1   40.26    1.59
  -7   8   1   41.20    1.38
   6  -8  -1    3.75    0.52
   6  -8  -1    2.92    0.44
  -6   8   1    3.05    0.43
  -6   8   1    3.27    0.55
  -6   8   1    2.59    0.39
   5  -8  -1   49.85    1.59
   5  -8  -1   51.91    1.68
   5  -8  -1   50.82    1.50
  -5   8   1   49.65    1.67
  -5   8   1   50.82    1.50
  -5   8   1   49.43    1.58
   4  -8  -1   42.15    1.31
   4  -8  -1   44.27    1.45
   4  -8  -1   43.24    1.33
  -4   8   1   44.14    1.44
  -4   8   1   42.66    1.32
  -4   8   1   42.22    1.37
   3  -8  -1   88.99    2.31
   3  -8  -1   87.70    2.37
   3  -8  -1   86.99    2.32
  -3   8   1   89.96    2.32
  -3   8   1   91.81    2.40
  -3   8   1   92.02    2.39
   2  -8  -1   28.20    1.00
   2  -8  -1   30.57    1.10
   2  -8  -1   30.18    0.98
  -2   8   1   29.58    1.09
  -2   8   1   31.54    1.07
   1  -8  -1    9.81    0.55
   1  -8  -1    8.99    0.49
   1  -8  -1    8.78    0.63
  -1   8   1    9.00    0.63
  -1   8   1    9.74    0.59
   0  -8  -1   12.04    0.66
   0  -8  -1   11.25    0.61
   0  -8  -1   11.71    0.63
   0   8   1   11.84    0.72
   0   8   1   11.48    0.64
  -1  -8  -1   12.03    0.74
  -1  -8  -1   10.80    0.65
  -1  -8  -1   11.27    0.77
   1   8   1   10.74    0.66
   1   8   1   10.26    0.64
  -2  -8  -1   19.15    0.91
   2   8   1   16.26    0.97
   2   8   1   19.11    0.86
  -3  -8  -1    5.14    0.58
  -3  -8  -1    5.59    0.62
   3   8   1    4.77    0.49
   3   8   1    6.32    0.73
   3   8   1    6.37    0.67
  -4  -8  -1    7.07    0.72
  -4  -8  -1    9.91    1.02
   4   8   1    7.93    0.83
   4   8   1    6.93    0.76
   4   8   1    7.59    0.86
  -5  -8  -1    0.99    0.68
  -5  -8  -1    0.84    0.66
   5   8   1   -0.08    0.68
   5   8   1   -0.28    0.68
   5   8   1    0.97    0.49
  -6  -8  -1    5.75    0.79
  -6  -8  -1    5.04    1.04
   6   8   1    7.78    0.83
   6   8   1    8.58    1.11
   6   8   1    8.24    1.14
   9  -9  -1   25.06    1.50
   9  -9  -1   27.60    1.63
  -9   9   1   24.08    1.25
  -9   9   1   25.35    1.73
  -9   9   1   26.61    1.16
  -9   9   1   27.78    1.61
   8  -9  -1   21.88    1.36
   8  -9  -1   19.88    1.39
  -8   9   1   20.70    1.04
  -8   9   1   22.23    1.38
  -8   9   1   20.29    1.48
   7  -9  -1   31.19    1.49
   7  -9  -1   28.37    1.38
   7  -9  -1   31.05    1.29
  -7   9   1   32.17    1.22
  -7   9   1   32.13    1.54
  -7   9   1   30.50    1.44
   6  -9  -1   62.17    1.95
   6  -9  -1   61.29    1.85
   6  -9  -1   62.29    2.06
  -6   9   1   62.20    1.84
  -6   9   1   64.68    2.03
  -6   9   1   64.56    2.09
   5  -9  -1    2.31    0.44
   5  -9  -1    2.03    0.43
   5  -9  -1    2.10    0.49
  -5   9   1    2.91    0.36
   4  -9  -1   26.97    1.08
   4  -9  -1   28.35    1.10
   4  -9  -1   28.07    1.08
  -4   9   1   26.15    1.07
  -4   9   1   28.89    1.06
  -4   9   1   26.77    1.15
   3  -9  -1    0.32    0.26
   3  -9  -1    0.43    0.30
   3  -9  -1    0.72    0.31
  -3   9   1    0.70    0.24
  -3   9   1    0.45    0.35
  -3   9   1    0.65    0.36
   2  -9  -1   25.93    1.04
   2  -9  -1   26.85    1.04
   2  -9  -1   28.22    1.01
  -2   9   1   26.66    1.03
  -2   9   1   26.52    1.05
   1  -9  -1   88.23    2.41
   1  -9  -1   83.98    2.32
   1  -9  -1   86.17    2.27
  -1   9   1   88.22    2.32
  -1   9   1   85.59    2.35
   0  -9  -1    5.91    0.64
   0  -9  -1    5.85    0.48
   0  -9  -1    5.88    0.59
   0   9   1    4.96    0.57
   0   9   1    6.95    0.58
  -1  -9  -1   58.88    1.99
  -1  -9  -1   62.55    1.96
   1   9   1   66.44    1.85
   1   9   1   64.63    1.97
  -2  -9  -1    0.86    0.39
  -2  -9  -1    0.95    0.48
  -2  -9  -1    0.96    0.36
   2   9   1    1.14    0.47
   2   9   1    1.15    0.38
  -3  -9  -1    9.63    0.89
  -3  -9  -1   11.11    0.80
  -3  -9  -1   11.01    1.04
   3   9   1   10.76    0.87
   3   9   1   11.59    0.84
   3   9   1   10.86    1.09
  -4  -9  -1    1.16    0.59
  -4  -9  -1    1.02    0.46
  -4  -9  -1    0.07    0.63
   4   9   1    0.59    0.51
   4   9   1    2.06    0.69
   4   9   1    1.10    0.71
  -5  -9  -1    1.35    0.54
  -5  -9  -1    2.01    0.76
  -5  -9  -1   -0.41    0.78
   5   9   1    0.84    0.58
   5   9   1    0.17    0.41
   5   9   1   -0.20    0.79
   9 -10  -1    6.73    0.99
   9 -10  -1   11.35    1.20
  -9  10   1    9.81    1.13
  -9  10   1    9.53    1.02
  -9  10   1   10.12    1.29
   8 -10  -1    5.72    0.83
   8 -10  -1    8.67    1.02
   8 -10  -1    8.36    0.81
  -8  10   1    6.32    0.83
  -8  10   1    8.01    0.89
  -8  10   1    7.12    0.80
   7 -10  -1   27.56    1.35
   7 -10  -1   25.39    1.46
   7 -10  -1   25.91    1.26
  -7  10   1   27.53    1.43
  -7  10   1   26.31    1.49
  -7  10   1   24.52    1.15
   6 -10  -1    3.44    0.55
   6 -10  -1    2.56    0.50
   6 -10  -1    1.93    0.50
  -6  10   1    2.24    0.39
  -6  10   1    4.04    0.65
  -6  10   1    2.83    0.59
   5 -10  -1   28.95    1.21
   5 -10  -1   28.57    1.13
   5 -10  -1   29.61    1.14
  -5  10   1   30.50    1.36
  -5  10   1   28.50    1.08
  -5  10   1   28.03    1.29
   4 -10  -1   53.95    1.69
   4 -10  -1   55.14    1.96
   4 -10  -1   51.05    1.59
  -4  10   1   51.65    1.70
  -4  10   1   47.79    1.71
  -4  10   1   54.78    1.66
   3 -10  -1    0.12    0.23
   3 -10  -1   -0.30    0.35
   3 -10  -1    0.54    0.41
  -3  10   1    0.13    0.40
  -3  10   1    0.43    0.38
   2 -10  -1   60.36    2.23
   2 -10  -1   69.32    1.95
  -2  10   1   66.50    1.96
  -2  10   1   65.78    2.01
   1 -10  -1   16.75    0.99
   1 -10  -1   20.16    0.94
  -1  10   1   21.47    0.98
  -1  10   1   20.24    1.03
   0 -10  -1    4.20    0.49
   0 -10  -1    3.74    0.63
   0 -10  -1    3.45    0.73
  -1 -10  -1    1.71    0.49
  -1 -10  -1    0.91    0.41
  -1 -10  -1    0.64    0.48
   1  10   1    1.39    0.50
   1  10   1    1.62    0.71
  -2 -10  -1    1.26    0.36
  -2 -10  -1    1.08    0.41
  -2 -10  -1    0.76    0.40
   2  10   1    1.48    0.45
   2  10   1    1.24    0.57
  -3 -10  -1   18.60    1.33
  -3 -10  -1   20.09    1.21
  -3 -10  -1   18.66    1.24
   3  10   1   19.29    1.43
   3  10   1   18.15    1.07
   3  10   1   18.22    1.31
  -4 -10  -1    7.40    0.89
  -4 -10  -1    5.30    0.82
  -4 -10  -1    6.32    0.94
   4  10   1    5.30    0.98
   4  10   1    4.41    0.57
   4  10   1    5.24    0.74
  -5 -10  -1    3.62    0.71
  -5 -10  -1    4.13    1.05
   5  10   1    3.98    0.87
   5  10   1    4.03    0.80
   5  10   1    4.66    1.03
   8 -11  -1   80.62    2.88
   8 -11  -1   80.86    2.66
   8 -11  -1   81.07    2.59
  -8  11   1   80.62    2.45
  -8  11   1   83.62    2.94
  -8  11   1   81.94    2.82
   7 -11  -1   17.20    1.36
   7 -11  -1   17.47    1.18
   7 -11  -1   15.57    1.19
  -7  11   1   14.75    1.04
  -7  11   1   18.30    1.41
  -7  11   1   13.97    1.32
   6 -11  -1   11.30    1.14
   6 -11  -1   13.99    0.89
   6 -11  -1   14.58    1.03
  -6  11   1   12.11    1.17
  -6  11   1   13.98    1.13
  -6  11   1   11.71    0.78
   5 -11  -1   20.51    1.09
   5 -11  -1   22.75    1.16
   5 -11  -1   21.40    0.99
  -5  11   1   20.31    1.21
  -5  11   1   23.27    1.23
  -5  11   1   21.08    1.08
   4 -11  -1   13.19    0.80
   4 -11  -1   12.75    0.75
   4 -11  -1   13.47    1.01
  -4  11   1   12.20    0.97
  -4  11   1   13.69    0.86
   3 -11  -1  124.52    3.36
   3 -11  -1  125.41    3.35
   3 -11  -1  121.07    3.19
  -3  11   1  125.09    3.35
   2 -11  -1   12.32    1.07
   2 -11  -1   11.06    0.93
   2 -11  -1   11.16    0.78
  -2  11   1   11.71    1.29
  -2  11   1    8.78    0.90
   1 -11  -1    1.00    0.39
   1 -11  -1    1.89    0.50
   1 -11  -1    1.53    0.50
  -1  11   1    0.58    0.51
  -1  11   1    1.17    0.51
   0 -11  -1   22.24    0.97
   0 -11  -1   22.23    1.23
   0 -11  -1   22.82    1.07
   0  11   1   20.02    1.18
   0  11   1   23.24    1.09
  -1 -11  -1    0.59    0.55
  -1 -11  -1    1.45    0.41
  -1 -11  -1    0.90    0.48
   1  11   1    0.68    0.43
   1  11   1    1.75    0.50
  -2 -11  -1    4.95    0.68
  -2 -11  -1    4.83    0.81
  -2 -11  -1    5.51    0.66
   2  11   1    5.05    0.79
   2  11   1    5.62    0.59
  -3 -11  -1    0.12    0.64
  -3 -11  -1    0.49    0.69
  -3 -11  -1    1.08    0.75
   3  11   1    0.69    0.74
   3  11   1   -0.05    0.79
   3  11   1    0.85    0.58
  -4 -11  -1    7.90    0.99
  -4 -11  -1    7.10    1.03
  -4 -11  -1    6.43    0.88
   4  11   1    8.55    1.13
   4  11   1    8.29    0.91
   4  11   1    6.29    1.14
   8 -12  -1    8.20    0.96
   8 -12  -1    6.80    0.81
  -8  12   1    7.40    1.11
  -8  12   1    7.70    1.20
  -8  12   1    6.68    0.81
   7 -12  -1    7.06    0.86
   7 -12  -1    6.76    1.01
   7 -12  -1    7.30    0.88
  -7  12   1    7.37    0.86
  -7  12   1    7.09    0.79
  -7  12   1    7.39    0.83
   6 -12  -1    2.12    0.66
   6 -12  -1    2.45    0.74
   6 -12  -1    2.15    0.45
  -6  12   1    0.69    0.70
  -6  12   1    2.43    0.59
  -6  12   1    2.29    0.58
   5 -12  -1   27.84    1.23
   5 -12  -1   27.21    1.17
   5 -12  -1   26.38    1.45
  -5  12   1   27.65    1.47
  -5  12   1   26.78    1.46
  -5  12   1   26.21    1.26
   4 -12  -1   73.96    2.19
   4 -12  -1   75.91    2.33
   4 -12  -1   78.90    2.45
  -4  12   1   73.90    2.40
  -4  12   1   73.17    2.31
   3 -12  -1   18.73    1.12
   3 -12  -1   15.87    1.00
   3 -12  -1   18.81    1.21
  -3  12   1   17.38    1.00
  -3  12   1   15.68    1.15
   2 -12  -1   -0.02    0.52
   2 -12  -1   -0.27    0.49
   2 -12  -1    0.41    0.29
  -2  12   1    0.72    0.50
  -2  12   1   -0.16    0.36
   1 -12  -1    5.48    0.55
   1 -12  -1    5.63    0.73
   1 -12  -1    4.85    0.72
  -1  12   1    5.23    0.67
  -1  12   1    5.87    0.75
   0 -12  -1   18.70    1.08
   0 -12  -1   19.79    1.29
   0 -12  -1   16.64    1.21
   0  12   1   17.01    1.24
   0  12   1   17.87    1.10
  -1 -12  -1   16.20    1.26
  -1 -12  -1   16.58    1.33
  -1 -12  -1   17.55    1.17
   1  12   1   14.53    1.08
   1  12   1   17.25    0.98
  -2 -12  -1    0.18    0.76
  -2 -12  -1    0.25    0.53
  -2 -12  -1    0.33    0.62
   2  12   1   -0.55    0.79
   2  12   1    0.54    0.55
   2  12   1    0.22    0.59
  -3 -12  -1    4.19    0.93
  -3 -12  -1    3.28    0.97
  -3 -12  -1    3.32    0.86
   3  12   1    5.57    1.09
   3  12   1    3.32    0.81
   3  12   1    2.75    0.97
   7 -13  -1   26.20    1.79
   7 -13  -1   24.48    1.64
   7 -13  -1   25.51    1.56
  -7  13   1   28.07    1.54
  -7  13   1   28.38    1.51
  -7  13   1   26.92    1.93
   6 -13  -1    3.27    0.87
   6 -13  -1    1.69    0.56
   6 -13  -1    0.21    0.63
  -6  13   1    3.00    0.68
  -6  13   1    0.56    0.61
  -6  13   1    1.75    0.84
   5 -13  -1    0.71    0.43
   5 -13  -1    1.13    0.62
   5 -13  -1    0.79    0.71
  -5  13   1   -0.09    0.70
  -5  13   1   -0.17    0.68
   4 -13  -1    9.79    0.98
   4 -13  -1   10.83    1.12
   4 -13  -1    9.53    0.97
  -4  13   1    8.19    0.92
  -4  13   1   11.97    1.23
   3 -13  -1   42.37    1.58
   3 -13  -1   37.14    1.73
   3 -13  -1   34.89    1.50
  -3  13   1   38.80    1.66
  -3  13   1   36.68    1.70
   2 -13  -1   53.74    1.94
   2 -13  -1   53.98    1.90
   2 -13  -1   55.90    1.88
  -2  13   1   52.58    1.95
  -2  13   1   52.05    1.92
   1 -13  -1    1.67    0.71
   1 -13  -1    2.21    0.71
   1 -13  -1    1.54    0.43
  -1  13   1    1.24    0.52
  -1  13   1    1.69    0.63
   0 -13  -1   25.16    1.58
   0 -13  -1   25.31    1.53
   0 -13  -1   23.74    1.35
   0  13   1   22.72    1.19
   0  13   1   26.25    1.38
  -1 -13  -1   14.31    1.43
  -1 -13  -1   17.74    1.56
  -1 -13  -1   14.06    1.29
   1  13   1   13.37    1.21
   1  13   1   15.93    1.28
  -2 -13  -1    3.17    0.85
   2  13   1    1.97    0.93
   2  13   1    1.97    1.01
   2  13   1    2.82    0.79
   6 -14  -1   41.38    1.86
   6 -14  -1   38.93    1.97
  -6  14   1   34.78    2.11
  -6  14   1   40.83    2.10
   5 -14  -1    7.04    0.84
   5 -14  -1    6.28    1.05
   5 -14  -1    5.07    0.93
  -5  14   1    5.48    1.00
  -5  14   1    6.57    1.04
   4 -14  -1    4.02    0.89
   4 -14  -1    4.49    0.62
   4 -14  -1    3.82    0.86
  -4  14   1    3.90    0.91
  -4  14   1    4.37    0.87
   3 -14  -1   26.11    1.25
   3 -14  -1   27.98    1.47
   3 -14  -1   29.88    1.62
  -3  14   1   25.76    1.67
  -3  14   1   27.29    1.61
   2 -14  -1    5.36    0.74
   2 -14  -1    7.52    1.00
   2 -14  -1    5.90    0.79
  -2  14   1    5.08    0.77
  -2  14   1    4.85    0.85
   1 -14  -1   12.05    1.21
   1 -14  -1   11.95    1.09
   1 -14  -1    9.37    1.11
  -1  14   1   14.50    1.48
  -1  14   1   12.24    1.31
   0 -14  -1   -0.65    0.68
   0 -14  -1   -0.28    0.86
   0 -14  -1    1.00    0.87
   0  14   1   -1.67    0.71
   0  14   1   -2.11    0.83
   3 -15  -1   16.54    1.65
  -3  15   1   14.06    1.59
  -3  15   1   12.44    1.24
   2 -15  -1   18.63    1.40
  -2  15   1   23.04    1.69
  -2  15   1   20.29    1.44
  -2  16  -2   14.88    1.56
   2 -16   2   12.87    1.44
   2 -16   2   13.64    1.04
  -3  16  -2   10.07    1.17
   3 -16   2   11.95    1.40
   3 -16   2   13.21    1.26
   1  15  -2    1.84    1.02
   1  15  -2    0.46    0.87
  -1 -15   2    1.04    1.03
  -1 -15   2    0.04    0.51
   0  15  -2    0.37    0.74
   0  15  -2   -0.38    0.60
   0 -15   2    1.26    0.71
   0 -15   2    2.78    0.88
   0 -15   2    1.40    0.65
  -1  15  -2    8.87    1.09
  -1  15  -2    8.34    0.98
   1 -15   2    9.76    1.07
   1 -15   2    7.24    1.01
   1 -15   2    8.36    0.88
  -2  15  -2    4.51    0.96
  -2  15  -2    5.37    0.90
   2 -15   2    5.14    0.91
   2 -15   2    5.81    0.79
   2 -15   2    5.85    0.95
  -3  15  -2    1.21    0.77
  -3  15  -2    1.55    0.85
   3 -15   2    0.16    0.81
   3 -15   2    0.56    0.60
   3 -15   2    0.94    0.78
  -4  15  -2    3.94    0.93
  -4  15  -2    5.34    0.99
   4 -15   2    5.33    0.96
   4 -15   2    3.78    0.90
   4 -15   2    5.31    0.77
  -5  15  -2    1.86    0.69
  -5  15  -2    1.91    0.81
  -5  15  -2    1.12    0.66
   5 -15   2    1.11    0.69
   5 -15   2    0.84    0.85
   5 -15   2    2.64    0.96
   2  14  -2   -0.76    0.70
   2  14  -2   -0.70    0.86
  -2 -14   2    0.74    0.87
  -2 -14   2   -0.24    0.85
  -2 -14   2    0.07    0.70
   1  14  -2   15.94    1.54
   1  14  -2   15.70    1.07
  -1 -14   2   15.79    1.45
  -1 -14   2   16.42    1.06
  -1 -14   2   16.27    1.47
   0  14  -2   18.00    1.45
   0  14  -2   16.83    1.27
   0 -14   2   17.66    1.41
   0 -14   2   16.67    1.21
   0 -14   2   17.74    1.17
  -1  14  -2    3.63    0.58
  -1  14  -2    4.56    0.83
   1 -14   2    1.98    0.74
   1 -14   2    3.19    0.63
   1 -14   2    3.08    0.59
  -2  14  -2   35.38    1.73
  -2  14  -2   32.48    1.58
   2 -14   2   35.03    1.65
   2 -14   2   33.34    1.49
   2 -14   2   34.03    1.45
  -3  14  -2    3.27    0.63
  -3  14  -2    2.29    0.70
   3 -14   2    3.07    0.49
   3 -14   2    1.49    0.68
   3 -14   2    3.18    0.74
  -4  14  -2   -1.07    0.60
  -4  14  -2    0.48    0.68
  -4  14  -2   -0.22    0.68
   4 -14   2    0.86    0.66
   4 -14   2    0.30    0.38
   4 -14   2   -0.71    0.63
  -5  14  -2    0.25    0.65
  -5  14  -2    0.66    0.56
  -5  14  -2    0.70    0.56
   5 -14   2    0.05    0.57
   5 -14   2    0.78    0.52
   5 -14   2    0.36    0.71
  -6  14  -2    0.89    0.75
  -6  14  -2    3.65    0.93
  -6  14  -2    1.20    0.92
   6 -14   2    2.53    0.89
   6 -14   2    1.93    0.72
   6 -14   2    1.54    0.62
   3  13  -2    7.14    0.92
   3  13  -2    6.96    0.88
  -3 -13   2    6.71    0.86
  -3 -13   2    6.45    0.97
  -3 -13   2    6.04    0.89
   2  13  -2   -0.31    0.73
   2  13  -2    0.17    0.59
  -2 -13   2   -0.87    0.43
  -2 -13   2    0.76    0.61
  -2 -13   2   -0.56    0.70
   1  13  -2    3.91    0.64
   1  13  -2    3.60    0.64
  -1 -13   2    3.57    0.51
  -1 -13   2    3.13    0.59
  -1 -13   2    5.22    0.79
   0  13  -2   21.43    1.19
   0  13  -2   18.78    1.31
   0 -13   2   18.63    1.08
   0 -13   2   21.89    1.29
   0 -13   2   20.56    1.00
  -1  13  -2   25.18    1.41
  -1  13  -2   25.59    1.16
   1 -13   2   26.18    1.34
   1 -13   2   25.50    1.18
   1 -13   2   26.45    1.35
  -2  13  -2   26.57    1.43
  -2  13  -2   29.42    1.35
   2 -13   2   28.16    1.22
   2 -13   2   27.86    1.26
   2 -13   2   27.86    1.38
  -3  13  -2   21.45    1.24
  -3  13  -2   20.57    1.19
  -3  13  -2   20.40    1.29
   3 -13   2   22.94    1.11
   3 -13   2   20.35    1.23
   3 -13   2   21.85    1.25
  -4  13  -2    1.69    0.60
  -4  13  -2    1.45    0.50
  -4  13  -2    2.27    0.66
   4 -13   2    3.59    0.55
   4 -13   2    2.60    0.54
   4 -13   2    2.01    0.64
  -5  13  -2   31.46    1.65
  -5  13  -2   31.70    1.45
  -5  13  -2   30.70    1.34
   5 -13   2   31.37    1.27
   5 -13   2   30.36    1.55
   5 -13   2   31.00    1.57
  -6  13  -2    5.62    0.91
  -6  13  -2    6.31    0.98
  -6  13  -2    7.07    0.81
   6 -13   2    8.77    0.97
   6 -13   2    6.33    0.74
   6 -13   2    7.32    0.79
  -7  13  -2    1.31    0.75
  -7  13  -2    3.37    0.77
  -7  13  -2    2.43    0.87
   7 -13   2    2.07    0.65
   7 -13   2    2.92    0.72
   7 -13   2    0.59    0.86
   4  12  -2    9.12    0.93
   4  12  -2    7.44    1.10
  -4 -12   2    5.96    1.03
  -4 -12   2    6.46    0.96
  -4 -12   2    6.97    0.92
   3  12  -2    4.84    0.90
   3  12  -2    4.38    0.71
  -3 -12   2    6.26    0.67
  -3 -12   2    6.19    0.82
  -3 -12   2    5.64    0.71
   2  12  -2    3.04    0.74
   2  12  -2    2.97    0.49
  -2 -12   2    3.56    0.65
  -2 -12   2    3.10    0.50
  -2 -12   2    2.79    0.56
   1  12  -2   16.07    1.18
   1  12  -2   17.60    1.04
  -1 -12   2   19.28    0.93
  -1 -12   2   21.32    1.21
  -1 -12   2   16.47    0.99
   0  12  -2   51.75    1.80
   0  12  -2   53.37    1.76
   0 -12   2   53.39    1.77
   0 -12   2   51.37    1.77
   0 -12   2   52.86    1.70
  -1  12  -2   23.84    1.26
  -1  12  -2   23.77    1.04
   1 -12   2   24.58    1.07
   1 -12   2   22.97    1.19
   1 -12   2   23.29    1.09
  -2  12  -2    6.20    0.64
  -2  12  -2    7.21    0.68
  -2  12  -2    6.59    0.72
   2 -12   2    5.86    0.58
   2 -12   2    7.05    0.66
   2 -12   2    7.01    0.71
  -3  12  -2    9.61    0.87
  -3  12  -2    8.58    0.94
  -3  12  -2   10.06    0.90
   3 -12   2    9.16    0.76
   3 -12   2   10.22    0.90
   3 -12   2   10.49    0.92
  -4  12  -2    6.30    0.72
  -4  12  -2    6.72    0.67
  -4  12  -2    6.25    0.74
   4 -12   2    7.95    0.76
   4 -12   2    7.71    0.73
   4 -12   2    7.31    0.62
  -5  12  -2    8.44    0.73
  -5  12  -2    7.55    0.81
  -5  12  -2    7.23    0.81
   5 -12   2    8.45    0.78
   5 -12   2    8.16    0.82
   5 -12   2    8.34    0.84
  -6  12  -2    6.17    0.86
  -6  12  -2    6.34    0.89
  -6  12  -2    6.43    0.76
   6 -12   2    6.77    0.75
   6 -12   2    7.21    0.86
   6 -12   2    7.56    0.88
  -7  12  -2    2.92    0.69
  -7  12  -2    2.62    0.68
  -7  12  -2    3.07    0.67
   7 -12   2    2.45    0.63
   7 -12   2    4.60    0.81
   7 -12   2    2.76    0.69
  -8  12  -2    1.32    1.00
  -8  12  -2    1.86    0.72
  -8  12  -2    1.00    0.65
   8 -12   2    1.23    0.55
   8 -12   2   -0.04    0.60
   5  11  -2    0.40    0.67
   5  11  -2   -0.27    0.90
   5  11  -2   -0.61    0.57
  -5 -11   2    0.62    0.89
  -5 -11   2   -0.34    0.53
  -5 -11   2    2.17    0.79
   4  11  -2   13.33    1.07
   4  11  -2   11.94    1.09
  -4 -11   2   11.83    1.07
  -4 -11   2   12.20    1.17
  -4 -11   2   10.22    1.15
   3  11  -2   10.06    0.95
   3  11  -2    8.79    0.74
  -3 -11   2    9.97    0.98
  -3 -11   2   10.17    0.90
  -3 -11   2   10.34    0.82
   2  11  -2    1.53    0.57
   2  11  -2    1.39    0.47
  -2 -11   2    1.13    0.45
  -2 -11   2    0.29    0.37
  -2 -11   2    1.09    0.53
   1  11  -2    0.23    0.47
   1  11  -2    0.23    0.38
  -1 -11   2   -0.04    0.35
  -1 -11   2   -0.45    0.42
  -1 -11   2    0.40    0.33
   0  11  -2    2.69    0.53
   0  11  -2    2.28    0.44
   0 -11   2    2.35    0.41
   0 -11   2    2.30    0.42
   0 -11   2    2.58    0.50
  -1  11  -2   51.76    1.76
  -1  11  -2   53.91    1.64
   1 -11   2   53.91    1.75
  -2  11  -2   25.40    1.10
  -2  11  -2   26.11    1.11
   2 -11   2   23.11    1.21
  -3  11  -2   31.15    1.32
  -3  11  -2   34.67    1.31
   3 -11   2   32.15    1.33
   3 -11   2   33.87    1.28
   3 -11   2   29.27    1.25
  -4  11  -2   23.39    1.17
  -4  11  -2   22.93    1.15
  -4  11  -2   22.64    0.98
   4 -11   2   22.98    1.13
   4 -11   2   22.26    1.21
   4 -11   2   22.57    1.00
  -5  11  -2    2.00    0.46
  -5  11  -2    1.72    0.54
  -5  11  -2    3.06    0.53
   5 -11   2    1.84    0.43
   5 -11   2    1.45    0.56
   5 -11   2    1.49    0.46
  -6  11  -2    5.47    0.65
  -6  11  -2    7.65    0.86
  -6  11  -2    6.32    0.70
   6 -11   2    6.15    0.64
   6 -11   2    6.87    0.78
   6 -11   2    6.30    0.68
  -7  11  -2    5.89    0.86
  -7  11  -2    7.17    0.94
  -7  11  -2    7.42    0.76
   7 -11   2    6.95    0.85
   7 -11   2    8.12    0.86
   7 -11   2    6.13    0.75
  -8  11  -2    1.28    0.68
  -8  11  -2    1.18    0.84
  -8  11  -2    1.50    0.68
   8 -11   2    0.85    0.79
   8 -11   2    1.35    0.70
   6  10  -2    3.36    0.78
   6  10  -2    3.88    0.94
   6  10  -2    3.18    1.06
  -6 -10   2    4.85    0.91
  -6 -10   2    5.67    1.02
  -6 -10   2    3.29    0.72
   5  10  -2   44.72    1.75
   5  10  -2   47.45    2.02
   5  10  -2   44.41    2.06
  -5 -10   2   42.66    1.89
  -5 -10   2   45.08    1.98
  -5 -10   2   44.68    1.80
   4  10  -2    2.51    0.44
   4  10  -2    1.74    0.68
  -4 -10   2    1.53    0.58
  -4 -10   2    1.38    0.55
  -4 -10   2    2.23    0.49
   3  10  -2    1.10    0.53
   3  10  -2    0.21    0.39
  -3 -10   2    1.17    0.45
  -3 -10   2    0.78    0.53
   2  10  -2   11.01    0.93
  -2 -10   2   11.17    0.81
  -2 -10   2   10.48    0.87
  -2 -10   2   10.20    0.74
   1  10  -2   10.92    0.94
  -1 -10   2   12.01    0.72
  -1 -10   2   11.51    0.82
  -1 -10   2   10.95    0.80
   0  10  -2    6.81    0.62
   0  10  -2    7.09    0.71
   0 -10   2    8.23    0.69
   0 -10   2    7.22    0.59
   0 -10   2    7.25    0.67
  -1  10  -2   -0.01    0.34
  -1  10  -2    0.06    0.32
  -1  10  -2    0.11    0.21
   1 -10   2    0.32    0.20
   1 -10   2   -0.04    0.32
   1 -10   2    0.10    0.34
  -2  10  -2    0.23    0.23
  -2  10  -2   -0.21    0.21
  -2  10  -2   -0.10    0.30
   2 -10   2    0.16    0.33
   2 -10   2    0.47    0.21
   2 -10   2    0.36    0.33
  -3  10  -2    6.99    0.69
  -3  10  -2    6.85    0.59
  -3  10  -2    7.34    0.64
   3 -10   2    6.48    0.55
   3 -10   2    6.66    0.55
   3 -10   2    6.95    0.57
  -4  10  -2   21.74    1.31
  -4  10  -2   25.79    1.07
   4 -10   2   24.84    1.03
   4 -10   2   24.73    1.11
   4 -10   2   24.97    1.00
  -5  10  -2   19.15    1.16
  -5  10  -2   21.13    1.12
  -5  10  -2   21.48    1.11
   5 -10   2   19.65    0.98
   5 -10   2   22.95    1.12
  -6  10  -2   16.63    1.15
  -6  10  -2   15.78    0.98
  -6  10  -2   12.80    1.05
   6 -10   2   17.49    1.42
   6 -10   2   14.87    0.96
  -7  10  -2   57.96    2.01
  -7  10  -2   58.12    2.08
  -7  10  -2   58.23    1.88
   7 -10   2   59.34    1.98
   7 -10   2   60.57    2.07
  -8  10  -2    1.48    0.77
  -8  10  -2    2.20    0.87
  -8  10  -2    2.17    0.64
   8 -10   2    2.35    0.74
   8 -10   2   -0.27    0.62
  -9  10  -2    1.67    0.69
  -9  10  -2    2.77    0.81
   9 -10   2    3.52    0.98
   9 -10   2    1.44    0.85
   6   9  -2    9.23    0.98
   6   9  -2    6.77    1.06
   6   9  -2    8.94    0.88
  -6  -9   2    8.82    0.89
  -6  -9   2    8.55    0.86
  -6  -9   2    9.20    1.03
   5   9  -2   94.93    2.69
   5   9  -2   93.44    2.89
   5   9  -2   92.71    2.86
  -5  -9   2   96.11    2.90
  -5  -9   2   94.92    2.74
  -5  -9   2   91.64    2.81
   4   9  -2    1.99    0.47
   4   9  -2    1.55    0.46
  -4  -9   2    2.59    0.53
  -4  -9   2    2.46    0.53
  -4  -9   2    2.94    0.61
   3   9  -2   12.92    0.92
   3   9  -2   10.63    0.92
  -3  -9   2   11.80    0.70
  -3  -9   2   11.48    0.83
  -3  -9   2   12.37    0.91
   2   9  -2    7.92    0.60
   2   9  -2    6.20    0.59
  -2  -9   2    6.80    0.71
  -2  -9   2    5.92    0.62
  -2  -9   2    6.90    0.61
   1   9  -2   11.56    0.68
   1   9  -2   10.18    0.65
  -1  -9   2   11.23    0.73
  -1  -9   2   10.29    0.57
  -1  -9   2   11.21    0.71
   0   9  -2    5.00    0.54
   0   9  -2    5.32    0.60
   0  -9   2    4.88    0.50
   0  -9   2    6.04    0.49
   0  -9   2    5.05    0.49
  -1   9  -2   21.23    0.86
  -1   9  -2   20.18    0.86
  -1   9  -2   20.60    0.86
   1  -9   2   20.89    0.89
   1  -9   2   20.57    0.89
   1  -9   2   20.82    0.80
  -2   9  -2   79.12    2.18
  -2   9  -2   79.53    2.12
  -2   9  -2   79.28    2.14
   2  -9   2   78.24    2.16
   2  -9   2   78.86    2.06
   2  -9   2   79.12    2.13
  -3   9  -2    2.01    0.39
  -3   9  -2    1.89    0.31
  -3   9  -2    1.55    0.38
   3  -9   2    1.94    0.36
   3  -9   2    1.81    0.38
   3  -9   2    1.92    0.32
  -4   9  -2    2.13    0.43
  -4   9  -2    1.81    0.31
  -4   9  -2    2.09    0.36
   4  -9   2    1.89    0.40
   4  -9   2    1.80    0.29
   4  -9   2    1.86    0.32
  -5   9  -2    6.95    0.77
  -5   9  -2    6.63    0.65
   5  -9   2    6.42    0.54
   5  -9   2    5.71    0.59
   5  -9   2    6.10    0.59
  -6   9  -2    0.81    0.46
  -6   9  -2   -0.07    0.34
  -6   9  -2    0.08    0.49
   6  -9   2   -0.64    0.37
  -7   9  -2    0.67    0.48
  -7   9  -2    0.10    0.54
  -7   9  -2    0.20    0.60
   7  -9   2    0.55    0.50
   7  -9   2   -0.16    0.36
  -8   9  -2    4.72    0.72
  -8   9  -2    3.32    0.76
  -8   9  -2    1.96    0.80
  -8   9  -2    3.72    0.70
   8  -9   2    4.35    0.73
   8  -9   2    2.45    0.70
  -9   9  -2    0.90    0.66
  -9   9  -2    0.62    0.87
  -9   9  -2   -0.26    0.64
  -9   9  -2    1.67    0.51
   9  -9   2   -0.15    0.58
   9  -9   2    1.04    0.77
   7   8  -2   -0.75    0.70
   7   8  -2   -0.31    0.96
   7   8  -2    0.25    0.65
  -7  -8   2    0.09    0.61
  -7  -8   2    0.19    0.47
  -7  -8   2    0.45    0.62
   6   8  -2    0.50    0.52
   6   8  -2   -0.59    0.71
   6   8  -2   -0.21    0.56
  -6  -8   2    0.03    0.44
  -6  -8   2   -0.31    0.64
  -6  -8   2   -0.08    0.38
   5   8  -2   46.93    1.58
   5   8  -2   45.22    1.82
   5   8  -2   44.06    1.71
  -5  -8   2   43.80    1.74
  -5  -8   2   43.92    1.59
  -5  -8   2   44.31    1.68
   4   8  -2  127.90    3.47
   4   8  -2  117.63    3.38
  -4  -8   2  125.60    3.30
  -4  -8   2  142.26    3.75
   3   8  -2   26.55    1.17
   3   8  -2   26.94    1.01
  -3  -8   2   24.74    1.02
  -3  -8   2   25.18    1.11
  -3  -8   2   25.17    0.98
   2   8  -2   75.83    2.02
   2   8  -2   77.53    2.19
  -2  -8   2   77.14    2.07
  -2  -8   2   79.02    2.14
  -2  -8   2   75.26    2.08
   1   8  -2  107.89    2.75
   1   8  -2  104.84    2.64
  -1  -8   2  109.03    2.66
  -1  -8   2  107.88    2.75
  -1  -8   2  104.34    2.69
   0   8  -2   15.24    0.69
   0   8  -2   16.32    0.77
   0  -8   2   16.38    0.67
   0  -8   2   15.46    0.68
   0  -8   2   16.25    0.75
  -1   8  -2    3.82    0.44
  -1   8  -2    5.33    0.42
  -1   8  -2    4.20    0.43
   1  -8   2    4.30    0.39
   1  -8   2    4.27    0.38
   1  -8   2    4.48    0.39
  -2   8  -2    7.56    0.52
  -2   8  -2    7.29    0.48
  -2   8  -2    7.63    0.47
   2  -8   2    7.71    0.47
   2  -8   2    7.80    0.55
   2  -8   2    6.52    0.54
  -3   8  -2   21.21    0.84
  -3   8  -2   20.87    0.83
  -3   8  -2   21.98    0.81
   3  -8   2   21.49    0.89
   3  -8   2   22.03    0.77
   3  -8   2   20.36    0.87
  -4   8  -2    7.77    0.66
  -4   8  -2    7.82    0.59
  -4   8  -2    8.28    0.64
   4  -8   2    8.19    0.57
   4  -8   2    7.81    0.64
   4  -8   2    6.89    0.62
  -5   8  -2   40.63    1.44
  -5   8  -2   42.10    1.38
  -5   8  -2   42.34    1.45
   5  -8   2   43.93    1.47
   5  -8   2   42.21    1.38
   5  -8   2   42.16    1.43
  -6   8  -2   49.93    1.59
  -6   8  -2   52.21    1.75
   6  -8   2   51.19    1.70
   6  -8   2   52.17    1.71
  -7   8  -2    0.10    0.45
  -7   8  -2   -0.04    0.35
  -7   8  -2    0.43    0.50
   7  -8   2   -0.04    0.49
   7  -8   2    0.03    0.46
  -8   8  -2    1.37    0.55
  -8   8  -2    0.48    0.72
  -8   8  -2    0.98    0.54
  -8   8  -2    0.53    0.68
   8  -8   2    0.63    0.60
   8  -8   2    1.07    0.61
  -9   8  -2    0.56    0.70
  -9   8  -2    0.50    0.64
  -9   8  -2    0.40    0.50
  -9   8  -2    0.93    0.81
   9  -8   2    0.35    0.76
   9  -8   2    1.52    0.58
   7   7  -2   39.88    1.71
   7   7  -2   36.52    1.60
   7   7  -2   36.44    1.98
  -7  -7   2   34.95    1.82
  -7  -7   2   35.04    1.64
   6   7  -2   -0.62    0.38
   6   7  -2    1.06    0.48
  -6  -7   2    0.06    0.54
  -6  -7   2    0.76    0.42
   5   7  -2   15.63    0.90
   5   7  -2   15.23    0.98
   5   7  -2   14.42    1.09
  -5  -7   2   16.31    1.01
  -5  -7   2   18.32    1.07
   4   7  -2   89.43    2.56
   4   7  -2   87.85    2.51
  -4  -7   2   88.40    2.40
  -4  -7   2   86.45    2.45
  -4  -7   2   90.54    2.40
   3   7  -2   22.05    0.82
   3   7  -2   21.99    1.01
  -3  -7   2   21.82    0.91
  -3  -7   2   22.91    0.86
  -3  -7   2   20.48    0.90
   2   7  -2  113.16    2.81
   2   7  -2  115.32    2.95
  -2  -7   2  116.33    2.88
  -2  -7   2  118.50    2.94
  -2  -7   2  114.86    2.84
   1   7  -2   55.06    1.56
   1   7  -2   55.24    1.49
  -1  -7   2   55.14    1.48
  -1  -7   2   54.19    1.52
  -1  -7   2   55.97    1.58
   0   7  -2   66.20    1.80
   0   7  -2   68.56    1.73
   0   7  -2   66.64    1.76
   0  -7   2   67.05    1.78
   0  -7   2   64.78    1.69
   0  -7   2   65.69    1.75
  -1   7  -2   19.69    0.71
  -1   7  -2   20.22    0.73
  -1   7  -2   20.37    0.78
   1  -7   2   19.18    0.72
   1  -7   2   19.85    0.68
   1  -7   2   19.34    0.72
  -2   7  -2   34.91    1.08
  -2   7  -2   36.69    1.11
  -2   7  -2   34.11    1.12
   2  -7   2   36.26    1.12
   2  -7   2   35.87    1.05
   2  -7   2   37.38    1.13
  -3   7  -2   83.90    2.20
  -3   7  -2   84.53    2.17
  -3   7  -2   85.22    2.21
   3  -7   2   84.05    2.20
   3  -7   2   83.88    2.12
   3  -7   2   83.97    2.19
  -4   7  -2    7.52    0.62
  -4   7  -2    9.08    0.62
  -4   7  -2    8.88    0.51
   4  -7   2    9.26    0.62
   4  -7   2    8.16    0.55
   4  -7   2    8.15    0.60
  -5   7  -2    6.81    0.58
  -5   7  -2    7.08    0.54
  -5   7  -2    7.71    0.70
   5  -7   2    6.52    0.63
   5  -7   2    6.15    0.58
   5  -7   2    7.60    0.64
  -6   7  -2    0.78    0.42
  -6   7  -2    0.65    0.35
  -6   7  -2    1.43    0.45
   6  -7   2    0.88    0.41
   6  -7   2    0.60    0.39
  -7   7  -2   41.75    1.53
  -7   7  -2   44.09    1.71
  -7   7  -2   38.52    1.66
  -7   7  -2   40.33    1.43
   7  -7   2   40.30    1.53
   7  -7   2   42.05    1.58
  -8   7  -2    0.78    0.44
  -8   7  -2    0.22    0.51
  -8   7  -2    0.09    0.59
  -8   7  -2    0.72    0.49
   8  -7   2    0.24    0.55
   8  -7   2    1.10    0.43
  -9   7  -2   14.73    1.60
  -9   7  -2   15.28    1.00
  -9   7  -2   17.30    1.50
  -9   7  -2   17.24    1.04
   9  -7   2   12.88    1.33
   9  -7   2   14.27    1.10
   8   6  -2   23.55    1.26
   8   6  -2   21.36    1.92
   8   6  -2   23.24    1.42
  -8  -6   2   19.15    1.72
  -8  -6   2   23.05    1.73
   7   6  -2   14.76    1.11
   7   6  -2   14.76    1.10
   7   6  -2   14.85    1.40
  -7  -6   2   17.95    1.32
  -7  -6   2   18.57    1.34
   6   6  -2   20.53    1.09
   6   6  -2   22.49    1.17
   6   6  -2   20.85    1.06
  -6  -6   2   22.54    1.22
  -6  -6   2   22.46    1.21
   5   6  -2    0.38    0.37
   5   6  -2    1.37    0.37
   5   6  -2    0.39    0.47
  -5  -6   2    0.03    0.40
  -5  -6   2   -0.22    0.38
   4   6  -2  104.06    2.81
   4   6  -2  106.44    2.67
  -4  -6   2  105.10    2.74
  -4  -6   2  106.14    2.80
   3   6  -2  253.60    5.89
   3   6  -2  261.67    6.04
  -3  -6   2  260.32    5.93
  -3  -6   2  256.42    5.90
  -3  -6   2  260.39    5.99
   2   6  -2   43.19    1.34
   2   6  -2   43.18    1.23
  -2  -6   2   43.99    1.25
  -2  -6   2   44.49    1.27
  -2  -6   2   43.03    1.29
   1   6  -2   10.87    0.55
   1   6  -2    9.61    0.47
  -1  -6   2   10.75    0.55
  -1  -6   2   10.27    0.47
  -1  -6   2   11.25    0.53
   0   6  -2   84.26    2.05
   0   6  -2   85.14    2.10
   0   6  -2   87.23    2.13
   0  -6   2   85.00    2.12
   0  -6   2   84.51    2.05
   0  -6   2   83.25    2.11
  -1   6  -2   70.94    1.82
  -1   6  -2   73.76    1.81
  -1   6  -2   73.11    1.85
   1  -6   2   73.02    1.82
   1  -6   2   70.22    1.83
   1  -6   2   71.67    1.76
  -2   6  -2  160.89    3.77
  -2   6  -2  164.27    3.78
  -2   6  -2  162.79    3.79
   2  -6   2  161.22    3.78
   2  -6   2  160.28    3.71
   2  -6   2  163.37    3.79
  -3   6  -2   97.05    2.43
  -3   6  -2   99.47    2.47
  -3   6  -2   97.48    2.45
   3  -6   2   98.75    2.39
   3  -6   2   98.89    2.44
   3  -6   2   96.09    2.43
  -4   6  -2  173.30    4.10
  -4   6  -2  173.08    4.13
  -4   6  -2  169.65    4.04
   4  -6   2  174.46    4.04
   4  -6   2  170.59    4.09
   4  -6   2  167.54    4.06
  -5   6  -2    3.47    0.38
  -5   6  -2    3.46    0.38
  -5   6  -2    3.48    0.46
   5  -6   2    3.02    0.41
   5  -6   2    3.33    0.42
  -6   6  -2   19.18    1.21
  -6   6  -2   21.30    0.95
  -6   6  -2   20.76    0.86
   6  -6   2   20.50    0.98
   6  -6   2   19.40    0.88
  -7   6  -2   13.64    0.79
  -7   6  -2   12.17    0.85
  -7   6  -2   11.67    1.03
  -7   6  -2   11.60    0.99
   7  -6   2   12.47    0.92
  -8   6  -2    2.23    0.45
  -8   6  -2    2.68    0.72
  -8   6  -2    2.60    0.54
  -8   6  -2    1.78    0.52
   8  -6   2    1.73    0.60
   8  -6   2    2.46    0.48
  -9   6  -2    4.35    0.65
  -9   6  -2    3.32    0.72
  -9   6  -2    3.57    0.88
  -9   6  -2    1.99    0.91
   9  -6   2    3.28    0.79
   9  -6   2    2.26    0.80
   8   5  -2    0.90    0.58
   8   5  -2   -0.04    0.84
   8   5  -2    1.54    0.66
  -8  -5   2    1.91    0.80
  -8  -5   2    1.28    0.82
   7   5  -2   11.82    0.81
   7   5  -2   14.01    0.93
   7   5  -2   11.94    1.05
  -7  -5   2   14.67    1.17
  -7  -5   2   12.75    0.96
   6   5  -2   31.34    1.23
   6   5  -2   31.68    1.45
   6   5  -2   31.52    1.23
  -6  -5   2   32.39    1.38
  -6  -5   2   30.13    1.33
   5   5  -2    0.93    0.33
   5   5  -2    1.00    0.34
   5   5  -2    0.89    0.33
  -5  -5   2    1.45    0.41
  -5  -5   2    1.19    0.39
   4   5  -2    8.94    0.57
   4   5  -2    9.99    0.70
  -4  -5   2    8.72    0.57
  -4  -5   2    9.90    0.56
   3   5  -2  156.10    3.70
   3   5  -2  160.41    3.82
  -3  -5   2  156.28    3.74
  -3  -5   2  160.82    3.80
   2   5  -2  180.87    4.20
   2   5  -2  191.31    4.32
  -2  -5   2  182.90    4.23
  -2  -5   2  184.37    4.28
  -2  -5   2  183.77    4.23
   1   5  -2   19.91    0.62
   1   5  -2   20.75    0.71
  -1  -5   2   19.71    0.64
  -1  -5   2   19.55    0.67
  -1  -5   2   20.16    0.67
   0   5  -2  385.07    8.41
   0   5  -2  376.96    8.42
   0   5  -2  380.07    8.36
   0  -5   2  380.45    8.41
   0  -5   2  384.73    8.35
   0  -5   2  381.46    8.41
  -1   5  -2   10.75    0.44
  -1   5  -2   11.60    0.45
  -1   5  -2   10.93    0.46
   1  -5   2   10.56    0.46
   1  -5   2   10.64    0.46
   1  -5   2   11.37    0.42
  -2   5  -2   14.62    0.58
  -2   5  -2   15.65    0.59
  -2   5  -2   15.42    0.58
   2  -5   2   15.12    0.57
   2  -5   2   15.73    0.55
   2  -5   2   15.55    0.56
  -3   5  -2    0.05    0.21
  -3   5  -2    0.44    0.16
  -3   5  -2    0.16    0.19
   3  -5   2    0.33    0.17
   3  -5   2    0.21    0.15
   3  -5   2    0.35    0.14
  -4   5  -2    2.17    0.27
  -4   5  -2    1.95    0.31
  -4   5  -2    2.46    0.36
   4  -5   2    1.64    0.29
   4  -5   2    2.29    0.33
  -5   5  -2   13.72    0.69
  -5   5  -2   14.31    0.69
  -5   5  -2   12.73    0.78
   5  -5   2   12.83    0.65
   5  -5   2   14.83    0.74
  -6   5  -2   16.90    0.92
  -6   5  -2   15.45    0.78
  -6   5  -2   17.56    0.98
  -6   5  -2   16.63    0.83
   6  -5   2   17.39    0.88
   6  -5   2   15.00    0.86
  -7   5  -2    5.09    0.64
  -7   5  -2    4.09    0.54
  -7   5  -2    5.95    0.58
  -7   5  -2    4.48    0.68
   7  -5   2    4.76    0.60
   7  -5   2    5.23    0.63
  -8   5  -2   23.50    1.09
  -8   5  -2   24.79    1.45
  -8   5  -2   23.59    1.05
  -8   5  -2   23.66    1.39
   8  -5   2   22.76    1.30
   8  -5   2   23.92    1.12
  -9   5  -2    2.55    0.91
  -9   5  -2    1.92    0.67
  -9   5  -2    1.47    0.55
  -9   5  -2    2.11    0.84
   9  -5   2    2.63    0.79
   9  -5   2    1.43    0.69
   9   4  -2    3.70    0.98
   9   4  -2    5.55    0.71
   9   4  -2    3.04    1.10
  -9  -4   2    3.18    1.04
   8   4  -2    4.93    0.77
   8   4  -2    3.45    0.68
   8   4  -2    4.09    0.59
  -8  -4   2    4.96    0.84
  -8  -4   2    3.56    0.82
   7   4  -2    1.90    0.43
   7   4  -2    3.10    0.54
   7   4  -2    1.03    0.62
  -7  -4   2    1.44    0.44
  -7  -4   2    2.27    0.48
   6   4  -2   29.66    1.36
   6   4  -2   32.10    1.16
   6   4  -2   32.29    1.24
  -6  -4   2   29.22    1.20
  -6  -4   2   31.53    1.29
   5   4  -2  158.49    4.06
   5   4  -2  164.88    3.94
   5   4  -2  167.42    3.96
  -5  -4   2  162.65    4.00
  -5  -4   2  165.89    4.06
   4   4  -2    3.43    0.41
   4   4  -2    1.95    0.26
  -4  -4   2    2.54    0.38
  -4  -4   2    2.25    0.29
   3   4  -2    5.38    0.40
   3   4  -2    5.20    0.38
  -3  -4   2    5.51    0.40
  -3  -4   2    5.13    0.45
   2   4  -2  118.05    2.80
   2   4  -2  114.98    2.72
  -2  -4   2  116.20    2.72
  -2  -4   2  117.89    2.74
  -2  -4   2  117.49    2.79
   1   4  -2   66.44    1.60
   1   4  -2   68.23    1.66
  -1  -4   2   66.45    1.63
  -1  -4   2   66.42    1.61
  -1  -4   2   66.77    1.64
   0   4  -2  273.48    5.98
   0   4  -2  264.27    5.93
   0   4  -2  266.64    5.97
   0  -4   2  271.57    5.98
   0  -4   2  274.28    5.97
   0  -4   2  271.00    5.93
  -1   4  -2  214.50    4.79
  -1   4  -2  217.24    4.80
  -1   4  -2  207.46    4.76
   1  -4   2  217.87    4.75
   1  -4   2  215.33    4.78
   1  -4   2  216.02    4.81
  -2   4  -2    3.25    0.25
  -2   4  -2    3.54    0.28
  -2   4  -2    3.54    0.25
   2  -4   2    3.63    0.26
   2  -4   2    3.44    0.24
   2  -4   2    3.39    0.26
  -3   4  -2  305.51    6.81
  -3   4  -2  301.23    6.78
  -3   4  -2  304.76    6.79
   3  -4   2  298.75    6.79
   3  -4   2  299.52    6.75
   3  -4   2  309.59    6.78
  -4   4  -2  166.59    3.87
  -4   4  -2  164.92    3.93
  -4   4  -2  165.29    3.90
   4  -4   2  162.38    3.86
   4  -4   2  162.70    3.86
  -5   4  -2   40.90    1.38
  -5   4  -2   41.98    1.25
  -5   4  -2   40.37    1.25
  -5   4  -2   39.85    1.33
   5  -4   2   40.93    1.31
   5  -4   2   41.02    1.29
  -6   4  -2    0.40    0.36
  -6   4  -2    0.19    0.37
  -6   4  -2    0.20    0.31
  -6   4  -2    0.78    0.29
   6  -4   2    0.46    0.33
   6  -4   2    0.24    0.35
  -7   4  -2   12.32    1.00
  -7   4  -2   12.77    0.74
  -7   4  -2   10.44    0.83
  -7   4  -2   12.31    0.97
   7  -4   2   11.68    0.79
   7  -4   2   12.53    0.75
  -8   4  -2    0.47    0.37
  -8   4  -2   -0.62    0.57
  -8   4  -2    0.06    0.59
  -8   4  -2   -0.18    0.47
   8  -4   2   -0.37    0.49
   8  -4   2    0.27    0.57
  -9   4  -2    1.06    0.48
  -9   4  -2    0.75    0.87
  -9   4  -2   -0.34    0.59
  -9   4  -2    0.50    0.79
   9  -4   2   -0.52    0.64
   9  -4   2    1.46    0.75
   9   3  -2   40.75    1.87
   9   3  -2   40.60    2.19
  -9  -3   2   43.73    1.89
  -9  -3   2   41.55    2.11
   8   3  -2   26.84    1.21
   8   3  -2   24.73    1.61
   8   3  -2   27.88    1.20
  -8  -3   2   28.01    1.54
   7   3  -2    0.99    0.35
   7   3  -2    0.62    0.44
   7   3  -2    0.95    0.57
  -7  -3   2    1.54    0.55
  -7  -3   2    0.25    0.48
   6   3  -2    3.42    0.42
   6   3  -2    4.25    0.66
  -6  -3   2    3.42    0.49
  -6  -3   2    3.56    0.51
   5   3  -2    2.81    0.45
   5   3  -2    3.53    0.39
   5   3  -2    2.96    0.32
  -5  -3   2    3.08    0.42
  -5  -3   2    3.17    0.42
   4   3  -2    2.31    0.35
   4   3  -2    2.49    0.31
   4   3  -2    2.56    0.27
  -4  -3   2    2.58    0.34
  -4  -3   2    1.60    0.30
   3   3  -2   32.74    1.01
   3   3  -2   31.49    0.93
  -3  -3   2   30.30    0.97
  -3  -3   2   31.50    0.95
   2   3  -2  298.67    6.64
   2   3  -2  296.88    6.58
  -2  -3   2  300.75    6.60
  -2  -3   2  297.95    6.62
   1   3  -2  628.11   14.03
  -1  -3   2  627.96   14.05
   0   3  -2   58.12    1.38
   0   3  -2   57.90    1.35
   0   3  -2   57.31    1.38
   0  -3   2   59.07    1.37
   0  -3   2   57.70    1.39
   0  -3   2   58.99    1.34
  -1   3  -2   12.19    0.39
  -1   3  -2   11.96    0.41
  -1   3  -2   12.22    0.40
   1  -3   2   12.14    0.37
   1  -3   2   12.41    0.39
   1  -3   2   12.12    0.43
  -2   3  -2  206.10    4.61
  -2   3  -2  206.76    4.60
  -2   3  -2  206.06    4.61
   2  -3   2  204.34    4.62
   2  -3   2  207.55    4.59
   2  -3   2  201.47    4.57
  -3   3  -2    0.31    0.18
  -3   3  -2    0.59    0.19
  -3   3  -2    0.57    0.20
   3  -3   2    0.71    0.19
   3  -3   2    0.56    0.19
  -4   3  -2   26.94    0.88
  -4   3  -2   26.93    0.98
  -4   3  -2   27.64    0.95
  -4   3  -2   28.20    0.90
   4  -3   2   27.10    0.91
   4  -3   2   26.82    0.92
  -5   3  -2    0.89    0.27
  -5   3  -2    0.77    0.28
  -5   3  -2    0.64    0.30
  -5   3  -2    0.64    0.24
   5  -3   2    1.02    0.28
   5  -3   2    0.40    0.29
  -6   3  -2   35.84    1.20
  -6   3  -2   35.65    1.26
  -6   3  -2   35.97    1.28
  -6   3  -2   37.14    1.39
   6  -3   2   34.97    1.24
   6  -3   2   36.18    1.31
  -7   3  -2    0.35    0.32
  -7   3  -2    1.61    0.46
  -7   3  -2   -0.22    0.44
  -7   3  -2    1.11    0.37
   7  -3   2    0.20    0.40
   7  -3   2    0.03    0.42
  -8   3  -2   24.24    1.08
  -8   3  -2   23.14    1.24
  -8   3  -2   26.89    1.44
  -8   3  -2   24.91    1.45
   8  -3   2   25.68    1.26
   8  -3   2   24.62    1.37
  -9   3  -2    2.44    0.84
  -9   3  -2    2.63    0.71
  -9   3  -2    1.95    0.90
   9  -3   2    2.14    0.68
   9  -3   2    2.87    0.80
   9   2  -2   11.37    1.22
   9   2  -2   11.62    1.24
  -9  -2   2   12.23    1.17
  -9  -2   2   10.61    1.14
   8   2  -2   28.38    1.36
   8   2  -2   30.29    1.61
  -8  -2   2   30.32    1.52
  -8  -2   2   30.05    1.51
   7   2  -2   40.40    1.47
   7   2  -2   39.65    1.26
   7   2  -2   40.99    1.65
  -7  -2   2   42.22    1.58
   6   2  -2   12.48    0.88
   6   2  -2   11.94    0.66
   6   2  -2   12.68    0.63
  -6  -2   2   13.52    0.82
  -6  -2   2   12.83    0.83
   5   2  -2  142.47    3.50
   5   2  -2  137.15    3.38
   5   2  -2  136.50    3.26
  -5  -2   2  137.77    3.43
  -5  -2   2  140.86    3.42
   4   2  -2  251.15    5.68
   4   2  -2  255.51    5.78
   4   2  -2  255.56    5.86
  -4  -2   2  251.35    5.80
  -4  -2   2  260.39    5.84
   3   2  -2    4.26    0.33
   3   2  -2    4.90    0.38
  -3  -2   2    4.40    0.31
  -3  -2   2    4.58    0.33
   2   2  -2    0.34    0.13
   2   2  -2    0.34    0.11
  -2  -2   2    0.31    0.13
  -2  -2   2    0.46    0.10
  -1   2  -2  346.61    7.57
   1  -2   2  345.97    7.57
  -2   2  -2    2.82    0.22
  -2   2  -2    2.95    0.25
  -2   2  -2    3.15    0.24
   2  -2   2    2.59    0.19
   2  -2   2    2.71    0.22
  -3   2  -2   42.07    1.18
  -3   2  -2   43.05    1.19
  -3   2  -2   42.55    1.20
   3  -2   2   42.83    1.16
   3  -2   2   41.30    1.14
  -4   2  -2  115.22    2.82
  -4   2  -2  114.84    2.88
  -4   2  -2  119.64    2.87
  -4   2  -2  117.51    2.84
   4  -2   2  113.87    2.84
   4  -2   2  116.04    2.80
  -5   2  -2   13.54    0.69
  -5   2  -2   12.62    0.64
  -5   2  -2   12.32    0.62
  -5   2  -2   11.98    0.71
   5  -2   2   13.02    0.71
   5  -2   2   13.30    0.66
  -6   2  -2   16.33    0.77
  -6   2  -2   16.45    0.83
  -6   2  -2   15.85    0.94
  -6   2  -2   16.01    0.77
   6  -2   2   15.06    0.88
   6  -2   2   17.54    0.85
  -7   2  -2   -0.26    0.41
  -7   2  -2    0.35    0.47
  -7   2  -2   -0.79    0.44
  -7   2  -2    0.50    0.32
   7  -2   2    0.07    0.40
   7  -2   2   -0.65    0.45
  -8   2  -2   14.62    1.24
  -8   2  -2   14.85    1.25
  -8   2  -2   12.79    0.89
   8  -2   2   15.33    1.20
   8  -2   2   15.63    1.05
  -9   2  -2    0.69    0.52
  -9   2  -2    0.97    0.61
  -9   2  -2    0.19    0.86
   9  -2   2    2.63    0.85
   9  -2   2    0.21    0.63
   9   1  -2    6.95    1.02
   9   1  -2    4.45    0.79
  -9  -1   2    4.82    0.92
  -9  -1   2    6.60    0.68
  -9  -1   2    4.41    0.72
   8   1  -2   56.85    1.86
   8   1  -2   54.22    2.00
  -8  -1   2   58.14    2.06
  -8  -1   2   58.91    2.07
   7   1  -2   23.11    1.65
   7   1  -2   25.44    1.29
  -7  -1   2   25.85    1.22
  -7  -1   2   25.87    1.22
   6   1  -2    0.59    0.18
   6   1  -2    0.04    0.35
   6   1  -2   -0.13    0.30
  -6  -1   2   -0.13    0.36
   5   1  -2   19.47    0.62
   5   1  -2   19.51    0.81
   5   1  -2   18.76    0.87
  -5  -1   2   19.08    0.85
   4   1  -2   67.22    1.78
   4   1  -2   65.93    1.59
   4   1  -2   66.31    1.72
  -4  -1   2   67.58    1.74
  -4  -1   2   65.59    1.75
   3   1  -2  288.78    6.41
   3   1  -2  291.87    6.53
   3   1  -2  295.63    6.58
  -3  -1   2  301.04    6.54
  -3  -1   2  294.38    6.55
   2   1  -2  254.66    5.64
   2   1  -2  255.19    5.66
  -2  -1   2  257.85    5.65
  -2  -1   2  257.47    5.64
  -1   1  -2  150.79    3.37
  -1   1  -2  146.63    3.29
  -1   1  -2  151.94    3.29
   1  -1   2  146.42    3.27
   1  -1   2  150.07    3.28
  -2   1  -2  107.94    2.52
  -2   1  -2  109.62    2.57
  -2   1  -2  110.01    2.55
   2  -1   2  109.49    2.50
   2  -1   2  109.73    2.52
  -3   1  -2   12.63    0.53
  -3   1  -2   12.93    0.54
  -3   1  -2   12.23    0.56
   3  -1   2   13.13    0.50
   3  -1   2   12.20    0.53
  -4   1  -2   94.67    2.38
  -4   1  -2   93.88    2.44
  -4   1  -2   97.72    2.42
   4  -1   2   91.78    2.34
   4  -1   2   97.30    2.42
  -5   1  -2  167.29    3.94
  -5   1  -2  163.19    4.03
  -5   1  -2  160.44    3.98
   5  -1   2  163.04    4.00
   5  -1   2  168.17    3.92
  -6   1  -2   -0.09    0.39
  -6   1  -2    0.61    0.30
   6  -1   2   -0.19    0.30
   6  -1   2   -0.11    0.26
  -7   1  -2   47.58    1.79
  -7   1  -2   48.75    1.75
   7  -1   2   43.40    2.10
   7  -1   2   45.28    1.70
  -8   1  -2    4.61    0.72
  -8   1  -2    5.52    0.82
  -8   1  -2    4.98    0.68
   8  -1   2    6.80    0.70
   8  -1   2    6.89    0.85
  -9   1  -2   -0.97    0.89
  -9   1  -2    0.43    0.88
  -9   1  -2    0.89    0.75
   9  -1   2    0.64    0.82
   9  -1   2    0.65    0.65
 -10   0   2    2.05    1.10
   9   0  -2   17.07    1.07
   9   0  -2   17.59    1.53
  -9   0   2   16.41    0.99
  -9   0   2   14.65    1.13
  -9   0   2   17.68    1.40
   8   0  -2   11.72    1.17
   8   0  -2   14.40    1.03
  -8   0   2   14.58    0.83
  -8   0   2   14.35    0.96
  -8   0   2   13.35    0.92
   7   0  -2  126.43    3.23
   7   0  -2  129.40    3.36
  -7   0   2  107.77    3.49
  -7   0   2  118.88    3.31
  -7   0   2  128.70    3.05
   6   0  -2  114.78    2.99
   6   0  -2  115.27    3.05
  -6   0   2  120.40    3.06
  -6   0   2  117.91    3.03
   5   0  -2    0.72    0.24
   5   0  -2    0.75    0.26
  -5   0   2    0.73    0.28
  -5   0   2    0.52    0.28
   4   0  -2  124.95    2.99
   4   0  -2  123.48    2.94
  -4   0   2  119.99    2.94
  -4   0   2  123.44    2.96
   3   0  -2    7.94    0.36
   3   0  -2    7.63    0.40
  -3   0   2    7.64    0.36
  -3   0   2    7.14    0.34
   2   0  -2   44.74    1.10
   2   0  -2   45.09    1.12
  -2   0   2   44.96    1.09
  -2   0   2   44.13    1.10
   1   0  -2    0.14    0.04
   1   0  -2    0.25    0.04
   1   0  -2    0.21    0.06
  -1   0   2    0.35    0.05
  -1   0   2    0.22    0.05
  -1   0   2    0.19    0.04
  -1   0  -2  523.56   11.42
   1   0   2  498.92   11.39
  -2   0  -2   10.44    0.41
  -2   0  -2   10.53    0.40
  -2   0  -2    9.82    0.44
   2   0   2   10.37    0.36
   2   0   2   10.22    0.41
   2   0   2   10.36    0.45
  -3   0  -2  148.17    3.49
  -3   0  -2  148.55    3.46
  -3   0  -2  148.76    3.50
   3   0   2  150.07    3.51
   3   0   2  149.40    3.48
   3   0   2  145.92    3.41
  -4   0  -2   30.97    1.05
  -4   0  -2   32.49    1.04
  -4   0  -2   30.79    1.08
   4   0   2   31.76    0.98
   4   0   2   31.30    1.06
   4   0   2   32.55    1.06
  -5   0  -2   19.98    0.85
  -5   0  -2   21.30    0.93
  -5   0  -2   20.53    0.96
   5   0   2   20.47    0.83
   5   0   2   19.76    0.87
   5   0   2   19.29    0.92
  -6   0  -2    0.38    0.35
   6   0   2    0.23    0.39
   6   0   2    0.00    0.21
  -7   0  -2    1.57    0.45
  -7   0  -2    1.80    0.55
   7   0   2    2.51    0.63
   7   0   2    2.63    0.49
  -8   0  -2   27.57    1.43
  -8   0  -2   25.83    1.38
  -8   0  -2   25.97    1.59
   8   0   2   27.01    1.29
   8   0   2   27.88    1.57
  -9   0  -2    6.36    0.97
  -9   0  -2    6.30    1.20
  -9   0  -2    4.64    1.03
   9   0   2    6.45    1.05
   9   0   2    6.05    0.70
  10  -1  -2    6.82    0.98
  10  -1  -2    6.61    0.91
 -10   1   2    8.20    0.94
 -10   1   2    7.07    0.76
 -10   1   2    8.24    1.16
   9  -1  -2   53.66    2.00
   9  -1  -2   51.90    2.01
  -9   1   2   51.72    1.69
  -9   1   2   53.50    2.11
  -9   1   2   52.90    2.07
   8  -1  -2    5.75    0.77
   8  -1  -2    5.11    0.65
  -8   1   2    5.98    0.76
  -8   1   2    5.47    0.71
  -8   1   2    7.09    0.63
   7  -1  -2   27.82    1.17
   7  -1  -2   26.94    1.26
  -7   1   2   27.66    1.01
  -7   1   2   24.73    1.35
   6  -1  -2   88.58    2.43
   6  -1  -2   89.39    2.38
  -6   1   2   89.55    2.23
  -6   1   2   89.12    2.41
  -6   1   2   88.86    2.41
   5  -1  -2   87.50    2.28
   5  -1  -2   88.73    2.35
  -5   1   2   88.23    2.13
  -5   1   2   90.69    2.30
  -5   1   2   87.77    2.32
   4  -1  -2    0.16    0.20
   4  -1  -2    0.24    0.16
  -4   1   2    0.40    0.19
  -4   1   2    0.09    0.20
  -4   1   2    0.34    0.11
   3  -1  -2  305.44    6.70
   3  -1  -2  302.70    6.68
  -3   1   2  305.65    6.69
  -3   1   2  301.49    6.67
  -3   1   2  290.15    6.54
   0  -1  -2  158.78    3.48
   0  -1  -2  158.19    3.55
   0   1   2  159.85    3.55
   0   1   2  156.16    3.47
  -1  -1  -2   85.13    1.99
  -1  -1  -2   87.52    2.06
  -1  -1  -2   85.35    1.96
   1   1   2   85.26    1.98
   1   1   2   87.76    2.07
   1   1   2   83.29    1.94
  -2  -1  -2  134.29    3.09
  -2  -1  -2  132.61    3.16
  -2  -1  -2  137.86    3.14
   2   1   2  135.00    3.12
   2   1   2  134.89    3.18
   2   1   2  133.94    3.06
  -3  -1  -2   88.54    2.24
  -3  -1  -2   90.08    2.19
  -3  -1  -2   88.26    2.24
   3   1   2   89.25    2.15
   3   1   2   88.37    2.26
   3   1   2   88.13    2.23
  -4  -1  -2   96.90    2.56
  -4  -1  -2   97.30    2.50
   4   1   2   99.53    2.55
   4   1   2   98.77    2.55
   4   1   2  102.05    2.45
  -5  -1  -2   64.08    1.88
  -5  -1  -2   65.88    1.97
   5   1   2   66.05    1.92
   5   1   2   66.50    1.81
   5   1   2   67.29    1.95
  -6  -1  -2   68.99    2.11
  -6  -1  -2   68.92    2.14
   6   1   2   70.95    2.07
   6   1   2   65.70    2.10
   6   1   2   68.29    1.95
  -7  -1  -2   -0.49    0.52
  -7  -1  -2    0.02    0.56
   7   1   2    0.19    0.41
   7   1   2   -0.20    0.55
  -8  -1  -2    2.26    0.79
   8   1   2    2.46    0.76
   8   1   2    2.10    0.57
  10  -2  -2   -1.28    0.90
  10  -2  -2    0.14    0.79
 -10   2   2    0.16    0.84
 -10   2   2    0.64    0.65
 -10   2   2    0.50    0.66
   9  -2  -2   -0.46    0.69
   9  -2  -2    0.78    0.61
  -9   2   2    0.34    0.39
  -9   2   2   -0.62    0.67
  -9   2   2    0.36    0.65
   8  -2  -2  101.78    2.83
   8  -2  -2  101.77    2.99
  -8   2   2  102.18    2.93
  -8   2   2   99.11    2.61
  -8   2   2  102.14    2.97
   7  -2  -2    7.19    0.81
   7  -2  -2    7.41    0.72
  -7   2   2    8.34    0.82
  -7   2   2    9.12    0.80
  -7   2   2    8.70    0.55
   6  -2  -2  132.40    3.38
   6  -2  -2  138.43    3.45
  -6   2   2  134.40    3.42
  -6   2   2  135.57    3.39
  -6   2   2  134.44    3.18
   5  -2  -2  108.42    2.70
   5  -2  -2  108.95    2.71
  -5   2   2  101.18    2.38
  -5   2   2  104.49    2.49
  -5   2   2  107.22    2.71
  -5   2   2  108.99    2.67
   4  -2  -2    5.24    0.36
   4  -2  -2    4.59    0.43
  -4   2   2    5.48    0.35
  -4   2   2    5.10    0.20
  -4   2   2    5.32    0.26
  -4   2   2    5.05    0.42
   3  -2  -2   23.81    0.76
   3  -2  -2   23.59    0.63
   3  -2  -2   23.48    0.74
  -3   2   2   23.85    0.62
  -3   2   2   23.22    0.73
  -3   2   2   23.86    0.75
   2  -2  -2  134.73    3.06
   2  -2  -2  134.85    3.06
   2  -2  -2  133.86    2.98
  -2   2   2  134.09    2.98
  -2   2   2  135.14    3.06
  -2   2   2  135.88    3.05
   1  -2  -2  202.29    4.47
   1  -2  -2  205.39    4.49
  -1   2   2  198.43    4.47
  -1   2   2  206.54    4.47
   0  -2  -2   49.66    1.21
   0  -2  -2   49.91    1.18
   0   2   2   49.33    1.17
   0   2   2   49.65    1.20
   0   2   2   50.08    1.27
  -1  -2  -2  274.09    6.04
  -1  -2  -2  272.32    5.99
   1   2   2  273.49    6.03
   1   2   2  267.50    5.97
   1   2   2  274.05    6.11
  -2  -2  -2  512.94   11.27
  -2  -2  -2  521.04   11.33
   2   2   2  507.40   11.31
   2   2   2  521.03   11.39
  -3  -2  -2   39.47    1.16
  -3  -2  -2   38.96    1.18
   3   2   2   39.56    1.20
   3   2   2   36.78    1.22
   3   2   2   39.16    1.08
  -4  -2  -2   -0.02    0.26
  -4  -2  -2    0.01    0.28
   4   2   2    0.45    0.24
   4   2   2    0.17    0.26
   4   2   2    0.14    0.27
  -5  -2  -2    6.80    0.55
  -5  -2  -2    5.28    0.54
   5   2   2    6.10    0.65
   5   2   2    4.97    0.53
   5   2   2    5.66    0.44
  -6  -2  -2   11.32    0.80
  -6  -2  -2   11.31    0.81
   6   2   2   11.18    0.73
   6   2   2   11.33    0.87
   6   2   2   10.07    0.92
  -7  -2  -2   19.23    1.34
  -7  -2  -2   19.75    1.30
   7   2   2   21.48    1.08
   7   2   2   21.37    1.24
   7   2   2   22.56    1.16
  -8  -2  -2   -0.38    0.74
  -8  -2  -2    1.96    0.84
   8   2   2    0.44    0.80
   8   2   2    1.50    0.60
  10  -3  -2    3.71    0.99
  10  -3  -2    1.24    0.84
 -10   3   2    2.36    0.93
 -10   3   2    1.95    0.97
   9  -3  -2    2.41    0.70
   9  -3  -2    2.92    0.79
  -9   3   2    2.18    0.75
  -9   3   2    2.02    0.46
  -9   3   2    3.14    0.79
   8  -3  -2   47.75    1.73
   8  -3  -2   46.58    1.79
  -8   3   2   46.38    1.66
  -8   3   2   49.99    1.83
  -8   3   2   46.37    1.44
   7  -3  -2    4.87    0.58
   7  -3  -2    3.72    0.59
  -7   3   2    3.85    0.43
  -7   3   2    3.39    0.64
  -7   3   2    4.35    0.58
   6  -3  -2    0.08    0.31
   6  -3  -2    0.41    0.35
  -6   3   2    0.49    0.33
  -6   3   2    0.22    0.19
  -6   3   2    0.20    0.28
  -6   3   2    0.10    0.12
   5  -3  -2  151.86    3.67
   5  -3  -2  149.27    3.63
  -5   3   2  151.18    3.62
  -5   3   2  152.18    3.67
  -5   3   2  148.66    3.44
  -5   3   2  149.14    3.36
   4  -3  -2  208.39    4.78
   4  -3  -2  217.06    4.94
   4  -3  -2  218.07    4.94
  -4   3   2  216.09    4.90
  -4   3   2  219.11    4.95
  -4   3   2  206.74    4.76
   3  -3  -2    4.82    0.25
   3  -3  -2    4.81    0.36
   3  -3  -2    4.78    0.36
  -3   3   2    4.53    0.33
  -3   3   2    4.58    0.35
  -3   3   2    5.02    0.25
   2  -3  -2  180.73    4.13
   2  -3  -2  184.03    4.12
   2  -3  -2  187.62    4.08
  -2   3   2  178.58    4.07
  -2   3   2  183.13    4.13
  -2   3   2  185.30    4.12
   1  -3  -2  148.26    3.34
   1  -3  -2  147.40    3.37
   1  -3  -2  149.44    3.35
  -1   3   2  150.49    3.36
  -1   3   2  147.08    3.34
   0  -3  -2    0.23    0.11
   0  -3  -2    0.21    0.10
   0   3   2    0.29    0.11
   0   3   2    0.20    0.10
  -1  -3  -2   52.21    1.39
  -1  -3  -2   52.87    1.32
   1   3   2   52.60    1.37
   1   3   2   53.23    1.31
   1   3   2   52.19    1.44
  -2  -3  -2   32.54    1.03
  -2  -3  -2   32.21    0.96
   2   3   2   32.23    1.07
   2   3   2   32.52    0.93
   2   3   2   33.20    1.02
  -3  -3  -2  239.25    5.48
  -3  -3  -2  242.81    5.56
   3   3   2  232.86    5.40
   3   3   2  244.85    5.61
   3   3   2  237.32    5.53
  -4  -3  -2   26.33    1.02
  -4  -3  -2   27.17    1.08
   4   3   2   27.21    0.93
   4   3   2   25.97    1.06
   4   3   2   26.84    1.09
  -5  -3  -2   13.80    0.99
   5   3   2   13.39    0.88
   5   3   2   14.64    0.92
   5   3   2   13.94    0.73
  -6  -3  -2   11.32    0.97
  -6  -3  -2   10.16    0.99
   6   3   2   10.77    0.97
   6   3   2   10.58    0.93
  -7  -3  -2   25.18    1.43
  -7  -3  -2   21.40    1.45
   7   3   2   22.63    1.15
   7   3   2   20.65    1.40
   7   3   2   22.21    1.18
  -8  -3  -2    0.07    0.86
  -8  -3  -2    0.65    0.83
   8   3   2   -0.29    0.87
   8   3   2   -0.12    0.42
   8   3   2    0.72    0.72
  10  -4  -2   -1.28    0.85
  10  -4  -2    0.46    0.58
 -10   4   2   -0.05    0.59
 -10   4   2    1.34    0.95
   9  -4  -2   -0.45    0.61
   9  -4  -2    0.34    0.71
  -9   4   2    0.77    0.66
  -9   4   2   -0.03    0.69
  -9   4   2    0.72    0.37
   8  -4  -2    6.73    0.73
   8  -4  -2    4.89    0.70
  -8   4   2    5.90    0.71
  -8   4   2    5.28    0.55
   7  -4  -2   99.52    2.83
   7  -4  -2  105.43    2.84
  -7   4   2  103.15    2.38
  -7   4   2  101.61    2.54
   6  -4  -2   82.03    2.31
  -6   4   2   84.94    2.11
  -6   4   2   86.95    2.37
  -6   4   2   84.49    2.28
  -6   4   2   84.54    2.00
   5  -4  -2   70.66    1.98
   5  -4  -2   72.37    1.80
   5  -4  -2   72.56    1.98
  -5   4   2   72.65    1.93
  -5   4   2   70.95    1.78
  -5   4   2   70.53    1.96
   4  -4  -2  154.23    3.74
   4  -4  -2  156.22    3.60
   4  -4  -2  160.05    3.74
  -4   4   2  159.78    3.75
  -4   4   2  159.67    3.72
  -4   4   2  155.30    3.58
   3  -4  -2  153.45    3.57
   3  -4  -2  154.61    3.59
   3  -4  -2  149.12    3.48
  -3   4   2  153.33    3.56
  -3   4   2  154.94    3.59
  -3   4   2  154.84    3.48
   2  -4  -2   80.14    1.96
   2  -4  -2   81.72    1.94
   2  -4  -2   81.45    1.98
  -2   4   2   80.88    1.93
  -2   4   2   80.00    1.97
  -2   4   2   81.12    1.98
   1  -4  -2  228.92    5.16
   1  -4  -2  229.26    5.18
   1  -4  -2  228.66    5.13
  -1   4   2  232.82    5.15
  -1   4   2  232.88    5.17
   0  -4  -2  326.71    7.21
   0  -4  -2  324.91    7.14
   0   4   2  322.33    7.14
   0   4   2  321.76    7.19
  -1  -4  -2   27.01    0.82
  -1  -4  -2   27.08    0.89
   1   4   2   27.35    0.88
   1   4   2   27.22    0.95
   1   4   2   27.88    0.81
  -2  -4  -2   38.45    1.12
  -2  -4  -2   39.75    1.22
   2   4   2   38.98    1.10
   2   4   2   37.78    1.16
   2   4   2   38.75    1.24
  -3  -4  -2  149.10    3.57
  -3  -4  -2  145.80    3.64
   3   4   2  146.51    3.48
   3   4   2  147.86    3.69
   3   4   2  151.13    3.64
  -4  -4  -2   47.11    1.48
  -4  -4  -2   46.40    1.54
   4   4   2   44.44    1.46
   4   4   2   43.85    1.35
   4   4   2   44.30    1.51
  -5  -4  -2    8.16    0.79
   5   4   2    8.40    0.69
   5   4   2    8.35    0.56
   5   4   2    7.13    0.80
  -6  -4  -2    0.87    0.56
  -6  -4  -2    1.57    0.54
   6   4   2    1.02    0.43
   6   4   2    0.41    0.41
   6   4   2    1.33    0.56
  -7  -4  -2   25.51    1.60
  -7  -4  -2   26.14    1.62
   7   4   2   28.95    1.64
   7   4   2   29.85    1.30
   7   4   2   23.37    1.50
  10  -5  -2    2.00    0.67
  10  -5  -2   -0.69    0.83
 -10   5   2    1.70    0.91
 -10   5   2    1.19    0.98
 -10   5   2    3.55    0.95
   9  -5  -2    9.07    0.98
   9  -5  -2   10.38    1.19
  -9   5   2    8.82    0.72
  -9   5   2    9.10    0.94
  -9   5   2    9.06    0.96
   8  -5  -2    0.02    0.50
   8  -5  -2    0.70    0.40
  -8   5   2   -0.11    0.37
  -8   5   2    1.03    0.52
  -8   5   2    0.35    0.19
  -8   5   2    0.44    0.53
   7  -5  -2   23.31    1.15
  -7   5   2   22.09    1.14
  -7   5   2   23.48    0.74
  -7   5   2   23.77    0.87
  -7   5   2   22.36    1.18
   6  -5  -2   15.64    0.86
   6  -5  -2   15.55    0.79
  -6   5   2   15.00    0.82
  -6   5   2   14.15    0.78
  -6   5   2   14.45    0.63
   5  -5  -2    2.95    0.30
   5  -5  -2    2.40    0.38
   5  -5  -2    2.52    0.38
  -5   5   2    2.77    0.37
  -5   5   2    2.39    0.33
  -5   5   2    2.38    0.26
   4  -5  -2  161.38    3.78
   4  -5  -2  164.27    3.92
   4  -5  -2  164.68    3.89
  -4   5   2  161.08    3.76
  -4   5   2  165.52    3.88
  -4   5   2  166.36    3.92
   3  -5  -2  210.93    4.82
   3  -5  -2  209.90    4.76
   3  -5  -2  211.65    4.85
  -3   5   2  208.18    4.83
  -3   5   2  213.79    4.84
  -3   5   2  208.07    4.74
   2  -5  -2    7.76    0.42
   2  -5  -2    7.07    0.45
   2  -5  -2    7.37    0.40
  -2   5   2    7.49    0.44
  -2   5   2    7.18    0.43
   1  -5  -2   41.65    1.19
   1  -5  -2   41.58    1.12
   1  -5  -2   41.60    1.15
  -1   5   2   42.01    1.17
  -1   5   2   39.97    1.13
   0  -5  -2   75.29    1.86
   0  -5  -2   75.61    1.95
   0   5   2   75.27    1.93
   0   5   2   75.41    1.87
  -1  -5  -2   26.32    0.94
  -1  -5  -2   27.80    0.87
   1   5   2   26.68    0.82
   1   5   2   27.36    0.93
  -2  -5  -2    1.12    0.32
  -2  -5  -2    1.97    0.30
   2   5   2    1.59    0.27
   2   5   2    0.81    0.34
   2   5   2    1.15    0.25
  -3  -5  -2   70.06    1.95
  -3  -5  -2   68.76    2.03
   3   5   2   72.76    2.12
   3   5   2   70.26    1.99
   3   5   2   72.17    1.88
  -4  -5  -2   92.38    2.83
   4   5   2   97.17    2.50
   4   5   2   96.79    2.69
   4   5   2  104.02    2.81
  -5  -5  -2    0.73    0.52
  -5  -5  -2   -0.53    0.42
   5   5   2   -0.35    0.48
   5   5   2   -0.04    0.48
   5   5   2   -0.10    0.38
  -6  -5  -2    2.47    0.63
  -6  -5  -2    2.13    0.70
   6   5   2    0.52    0.64
   6   5   2    2.25    0.49
   6   5   2    0.75    0.68
  -7  -5  -2    0.29    0.62
  -7  -5  -2   -1.01    0.74
   7   5   2    0.54    0.54
   7   5   2    0.36    0.84
   7   5   2    2.65    0.81
  10  -6  -2    6.22    0.86
  10  -6  -2    6.08    1.03
 -10   6   2    7.66    1.15
 -10   6   2    7.60    1.08
 -10   6   2    6.09    0.86
   9  -6  -2   14.92    1.37
   9  -6  -2   16.58    1.35
  -9   6   2   17.88    1.14
  -9   6   2   16.08    0.97
  -9   6   2   18.55    1.44
  -9   6   2   16.20    0.53
   8  -6  -2    0.28    0.56
   8  -6  -2   -0.50    0.52
  -8   6   2    0.05    0.56
  -8   6   2    0.09    0.23
  -8   6   2    0.73    0.32
  -8   6   2   -0.28    0.48
   7  -6  -2   15.12    1.00
   7  -6  -2   14.02    0.96
  -7   6   2   15.50    0.72
  -7   6   2   14.73    0.94
  -7   6   2   15.44    1.01
   6  -6  -2   56.17    1.76
   6  -6  -2   57.14    1.59
   6  -6  -2   56.05    1.80
  -6   6   2   54.33    1.74
  -6   6   2   54.90    1.54
  -6   6   2   57.08    1.74
   5  -6  -2   33.78    1.05
   5  -6  -2   33.24    1.16
   5  -6  -2   31.65    1.14
  -5   6   2   31.97    1.00
  -5   6   2   32.88    1.20
  -5   6   2   31.09    1.10
   4  -6  -2    7.83    0.55
   4  -6  -2    8.35    0.43
   4  -6  -2    7.17    0.59
  -4   6   2    6.49    0.57
  -4   6   2    7.25    0.45
  -4   6   2    7.24    0.55
   3  -6  -2  348.27    7.66
   3  -6  -2  339.14    7.71
   3  -6  -2  341.03    7.63
  -3   6   2  338.37    7.61
  -3   6   2  342.67    7.70
  -3   6   2  341.55    7.70
   2  -6  -2  182.22    4.17
   2  -6  -2  177.73    4.23
   2  -6  -2  181.43    4.18
  -2   6   2  180.66    4.20
  -2   6   2  180.85    4.21
   1  -6  -2   44.44    1.30
   1  -6  -2   45.72    1.26
   1  -6  -2   45.55    1.32
  -1   6   2   45.62    1.28
  -1   6   2   45.74    1.32
   0  -6  -2  286.94    6.44
   0  -6  -2  285.29    6.37
   0  -6  -2  280.86    6.46
   0   6   2  281.66    6.44
   0   6   2  280.68    6.36
  -1  -6  -2  125.10    3.01
  -1  -6  -2  122.28    3.09
   1   6   2  125.51    3.09
   1   6   2  125.48    2.99
  -2  -6  -2    0.16    0.31
  -2  -6  -2    0.43    0.27
   2   6   2    0.44    0.35
   2   6   2    0.35    0.30
   2   6   2   -0.02    0.23
  -3  -6  -2    8.49    0.76
  -3  -6  -2    6.79    0.54
   3   6   2    8.13    0.78
   3   6   2    6.43    0.70
   3   6   2    6.91    0.56
  -4  -6  -2   36.40    1.36
  -4  -6  -2   34.76    1.44
   4   6   2   35.57    1.50
  -5  -6  -2   53.56    1.93
  -5  -6  -2   49.65    1.82
   5   6   2   51.72    1.65
   5   6   2   50.52    1.89
   5   6   2   49.31    1.85
  -6  -6  -2    5.09    0.83
  -6  -6  -2    5.69    0.75
   6   6   2    6.82    0.93
   6   6   2    5.07    0.55
   6   6   2    6.19    0.90
  -7  -6  -2    0.96    0.89
   7   6   2    2.40    0.72
   7   6   2    0.94    0.99
   7   6   2    2.43    0.94
 -10   7   2    8.10    1.21
 -10   7   2    7.24    0.71
   9  -7  -2    1.45    0.76
   9  -7  -2    3.18    0.82
  -9   7   2    3.05    0.82
  -9   7   2    2.17    0.31
  -9   7   2    1.89    0.47
  -9   7   2    3.30    0.80
   8  -7  -2    4.75    0.74
   8  -7  -2    5.14    0.75
  -8   7   2    5.71    0.50
  -8   7   2    6.55    0.82
  -8   7   2    5.63    0.63
  -8   7   2    5.93    0.77
   7  -7  -2    0.61    0.35
   7  -7  -2    0.56    0.34
   7  -7  -2    0.18    0.45
  -7   7   2    1.02    0.33
  -7   7   2    1.28    0.48
  -7   7   2    0.81    0.38
   6  -7  -2   84.00    2.54
   6  -7  -2   91.28    2.32
   6  -7  -2   78.55    2.59
  -6   7   2   88.68    2.26
  -6   7   2   92.51    2.48
  -6   7   2   90.15    2.54
   5  -7  -2   61.39    1.80
   5  -7  -2   60.82    1.73
   5  -7  -2   62.74    1.90
  -5   7   2   64.12    1.91
  -5   7   2   65.18    1.87
  -5   7   2   63.92    1.71
   4  -7  -2   51.18    1.58
   4  -7  -2   51.54    1.47
   4  -7  -2   53.00    1.53
  -4   7   2   50.69    1.42
  -4   7   2   50.67    1.51
  -4   7   2   49.82    1.57
   3  -7  -2   96.45    2.44
   3  -7  -2   94.86    2.52
   3  -7  -2   98.60    2.45
  -3   7   2  100.02    2.50
  -3   7   2   96.75    2.42
  -3   7   2   95.95    2.50
   2  -7  -2  103.41    2.64
   2  -7  -2  105.00    2.61
   2  -7  -2  107.39    2.57
  -2   7   2  101.63    2.61
  -2   7   2  103.39    2.59
   1  -7  -2   50.77    1.51
   1  -7  -2   52.09    1.48
   1  -7  -2   53.95    1.44
  -1   7   2   50.20    1.51
  -1   7   2   52.72    1.47
   0  -7  -2    5.12    0.44
   0  -7  -2    4.92    0.45
   0  -7  -2    5.15    0.55
   0   7   2    5.67    0.52
   0   7   2    5.36    0.47
  -1  -7  -2  120.84    3.12
  -1  -7  -2  123.63    3.02
   1   7   2  122.86    3.12
   1   7   2  124.56    3.01
  -2  -7  -2  144.82    3.55
  -2  -7  -2  144.45    3.69
   2   7   2  147.70    3.52
   2   7   2  141.91    3.65
   2   7   2  146.02    3.77
  -3  -7  -2    7.38    0.82
  -3  -7  -2    8.56    0.74
   3   7   2    8.48    0.88
   3   7   2    8.72    0.83
   3   7   2    8.60    0.65
  -4  -7  -2   31.92    1.36
  -4  -7  -2   32.48    1.46
   4   7   2   31.60    1.24
   4   7   2   31.78    1.53
   4   7   2   31.55    1.43
  -5  -7  -2   34.43    1.70
  -5  -7  -2   37.99    1.64
   5   7   2   31.70    1.62
   5   7   2   37.02    1.80
   5   7   2   37.03    1.40
  -6  -7  -2    8.29    1.04
  -6  -7  -2    8.40    0.91
   6   7   2    8.40    0.79
   6   7   2    9.86    1.13
   6   7   2    8.05    0.93
   9  -8  -2    7.88    0.99
   9  -8  -2    8.08    0.90
  -9   8   2    7.76    0.64
  -9   8   2    6.26    1.01
  -9   8   2    6.37    0.96
  -9   8   2    8.03    0.90
   8  -8  -2    5.49    0.78
   8  -8  -2    4.74    0.61
  -8   8   2    4.56    0.51
  -8   8   2    4.97    0.64
  -8   8   2    3.48    0.75
   7  -8  -2   22.35    1.12
   7  -8  -2   24.10    1.20
   7  -8  -2   22.86    1.03
  -7   8   2   20.77    1.18
  -7   8   2   22.58    0.95
  -7   8   2   21.82    1.27
   6  -8  -2   24.33    1.22
   6  -8  -2   24.33    1.14
   6  -8  -2   27.28    1.05
  -6   8   2   26.38    1.17
  -6   8   2   25.98    1.13
  -6   8   2   24.99    0.97
   5  -8  -2   66.54    1.90
   5  -8  -2   64.83    2.02
   5  -8  -2   66.00    1.86
  -5   8   2   66.93    1.83
  -5   8   2   67.32    2.02
  -5   8   2   63.63    1.96
   4  -8  -2   59.12    1.77
   4  -8  -2   59.66    1.73
   4  -8  -2   59.48    1.70
  -4   8   2   62.84    1.82
  -4   8   2   57.37    1.74
  -4   8   2   58.89    1.65
   3  -8  -2    3.62    0.40
   3  -8  -2    3.49    0.46
   3  -8  -2    4.14    0.42
  -3   8   2    3.73    0.44
  -3   8   2    3.21    0.38
   2  -8  -2  185.26    4.34
   2  -8  -2  182.55    4.38
   2  -8  -2  184.46    4.44
  -2   8   2  184.96    4.39
  -2   8   2  185.82    4.43
   1  -8  -2   75.98    2.08
   1  -8  -2   76.77    2.00
   1  -8  -2   74.07    2.08
  -1   8   2   72.95    2.05
  -1   8   2   76.23    2.03
   0  -8  -2   43.71    1.40
   0  -8  -2   44.43    1.36
   0  -8  -2   43.91    1.49
   0   8   2   43.94    1.36
   0   8   2   47.13    1.47
  -1  -8  -2   55.95    1.70
  -1  -8  -2   52.74    1.60
  -1  -8  -2   53.64    1.74
   1   8   2   52.49    1.54
   1   8   2   52.54    1.69
  -2  -8  -2   79.53    2.35
  -2  -8  -2   79.47    2.21
   2   8   2   75.61    2.29
   2   8   2   77.30    2.38
   2   8   2   79.76    2.15
  -3  -8  -2   25.68    1.28
  -3  -8  -2   24.15    1.07
   3   8   2   27.37    1.28
   3   8   2   25.41    1.38
   3   8   2   24.35    1.12
  -4  -8  -2    8.08    0.85
  -4  -8  -2    7.07    0.77
   4   8   2    8.01    0.89
   4   8   2    6.60    0.75
   4   8   2    6.63    0.70
  -5  -8  -2   13.60    1.39
  -5  -8  -2   12.26    1.27
   5   8   2   10.87    1.00
   5   8   2   13.58    1.33
   5   8   2   13.26    1.46
   6   8   2   19.73    1.87
   6   8   2   19.72    1.36
   6   8   2   19.66    1.82
   9  -9  -2    4.87    0.91
   9  -9  -2    4.97    0.82
  -9   9   2    3.82    0.92
  -9   9   2    4.32    0.50
  -9   9   2    6.10    1.03
  -9   9   2    3.97    0.61
   8  -9  -2    0.55    0.63
   8  -9  -2    0.81    0.51
   8  -9  -2    1.27    0.72
  -8   9   2    1.31    0.71
  -8   9   2    1.71    0.69
  -8   9   2    0.41    0.42
   7  -9  -2   14.87    0.83
   7  -9  -2   16.19    1.03
   7  -9  -2   15.31    0.94
  -7   9   2   14.11    1.11
  -7   9   2   17.26    1.23
  -7   9   2   18.11    0.88
   6  -9  -2    0.81    0.51
   6  -9  -2    0.24    0.43
   6  -9  -2   -0.23    0.36
  -6   9   2   -0.24    0.30
  -6   9   2   -0.22    0.31
  -6   9   2   -0.26    0.32
   5  -9  -2   52.18    1.65
   5  -9  -2   56.33    2.48
   5  -9  -2   53.71    1.71
  -5   9   2   52.96    1.61
   4  -9  -2   34.58    1.20
   4  -9  -2   28.67    1.24
  -4   9   2   31.98    1.25
  -4   9   2   32.28    1.19
   3  -9  -2   52.29    1.61
   3  -9  -2   53.69    1.58
   3  -9  -2   50.39    1.63
  -3   9   2   52.05    1.60
  -3   9   2   51.07    1.64
   2  -9  -2   20.28    0.89
   2  -9  -2   21.39    0.95
   2  -9  -2   21.04    1.01
  -2   9   2   21.18    0.88
  -2   9   2   20.06    0.97
   1  -9  -2  107.72    2.81
   1  -9  -2  105.71    2.82
   1  -9  -2  105.72    2.72
  -1   9   2  103.52    2.81
  -1   9   2  107.15    2.73
   0  -9  -2  129.42    3.63
   0   9   2  147.28    3.61
   0   9   2  144.45    3.49
  -1  -9  -2   12.51    0.81
  -1  -9  -2   11.54    1.02
   1   9   2   14.14    0.92
   1   9   2   13.75    0.79
  -2  -9  -2  106.14    2.98
  -2  -9  -2  108.03    3.05
  -2  -9  -2  102.28    2.89
   2   9   2  104.43    3.00
   2   9   2  104.48    3.10
   2   9   2  121.28    3.09
  -3  -9  -2   62.00    2.04
  -3  -9  -2   63.01    2.00
  -3  -9  -2   64.56    2.24
   3   9   2   65.71    1.91
   3   9   2   64.85    2.34
   3   9   2   64.31    2.19
  -4  -9  -2    3.07    0.72
  -4  -9  -2    2.52    0.79
   4   9   2    5.25    0.93
   4   9   2    2.41    0.59
   4   9   2    4.83    0.85
  -5  -9  -2    3.42    0.65
  -5  -9  -2    2.65    0.94
   5   9   2    2.22    0.67
   5   9   2    4.33    1.07
   5   9   2    2.23    0.93
   9 -10  -2    1.97    0.95
  -9  10   2    0.28    0.97
  -9  10   2    1.00    0.62
  -9  10   2    0.65    0.56
   8 -10  -2    2.41    0.84
   8 -10  -2    3.48    0.74
  -8  10   2    2.08    0.79
  -8  10   2    2.02    0.82
  -8  10   2    2.52    0.55
   7 -10  -2    1.38    0.68
   7 -10  -2    1.59    0.61
   7 -10  -2    2.65    0.64
  -7  10   2    1.55    0.65
  -7  10   2    1.25    0.64
   6 -10  -2    2.06    0.47
   6 -10  -2    1.49    0.48
   6 -10  -2    1.77    0.42
  -6  10   2    1.52    0.57
  -6  10   2    3.05    0.47
  -6  10   2    2.00    0.58
   5 -10  -2    4.12    0.52
   5 -10  -2    3.34    0.49
   5 -10  -2    3.23    0.53
  -5  10   2    2.87    0.57
  -5  10   2    2.66    0.47
  -5  10   2    3.07    0.59
   4 -10  -2   28.94    1.20
   4 -10  -2   30.89    1.21
   4 -10  -2   28.92    1.17
  -4  10   2   31.55    1.29
  -4  10   2   27.72    1.17
   3 -10  -2   44.67    1.51
   3 -10  -2   43.15    1.44
   3 -10  -2   43.00    1.77
  -3  10   2   41.28    1.50
  -3  10   2   44.27    1.55
   2 -10  -2   18.36    1.05
   2 -10  -2   19.65    0.92
  -2  10   2   19.81    0.93
  -2  10   2   19.70    0.89
   1 -10  -2   25.85    1.68
   1 -10  -2   29.52    1.13
   1 -10  -2   28.25    1.13
  -1  10   2   28.51    1.18
  -1  10   2   27.79    1.24
   0 -10  -2    1.98    0.44
   0 -10  -2    2.08    0.43
   0 -10  -2    2.35    0.52
   0  10   2    1.87    0.51
   0  10   2    2.43    0.45
  -1 -10  -2    7.97    0.84
  -1 -10  -2    6.74    0.75
  -1 -10  -2    6.06    0.65
   1  10   2    6.40    0.72
   1  10   2    7.90    0.90
  -2 -10  -2    3.38    0.50
  -2 -10  -2    2.87    0.63
  -2 -10  -2    0.70    0.63
   2  10   2    3.36    0.55
   2  10   2    2.13    0.63
   2  10   2    3.07    0.77
  -3 -10  -2   23.54    1.32
  -3 -10  -2   26.04    1.41
  -3 -10  -2   24.46    1.43
   3  10   2   27.78    1.55
   3  10   2   25.73    1.26
   3  10   2   26.19    1.69
  -4 -10  -2   27.13    1.66
  -4 -10  -2   25.62    1.59
  -4 -10  -2   30.21    1.82
   4  10   2   25.94    1.87
   4  10   2   25.27    1.72
   4  10   2   28.49    1.42
   8 -11  -2    1.91    0.76
   8 -11  -2    1.60    0.69
   8 -11  -2    1.85    0.71
  -8  11   2    1.88    0.64
  -8  11   2    0.71    0.56
  -8  11   2    2.82    0.93
   7 -11  -2   13.62    1.10
   7 -11  -2   14.24    1.19
   7 -11  -2   15.76    1.13
  -7  11   2   11.87    1.34
  -7  11   2   14.50    1.29
  -7  11   2   14.44    0.99
   6 -11  -2    6.85    0.87
   6 -11  -2    7.24    0.76
   6 -11  -2    8.04    0.76
  -6  11   2    7.75    0.84
  -6  11   2   10.37    1.09
  -6  11   2    6.88    0.68
   5 -11  -2    1.78    0.49
   5 -11  -2    1.36    0.59
   5 -11  -2    0.68    0.56
  -5  11   2    0.31    0.54
  -5  11   2    0.67    0.55
   4 -11  -2    3.32    0.52
   4 -11  -2    4.81    0.66
  -4  11   2    3.08    0.58
  -4  11   2    2.82    0.60
   3 -11  -2    9.29    0.93
   3 -11  -2    7.96    0.64
   3 -11  -2    9.34    0.87
  -3  11   2    8.88    0.87
  -3  11   2    8.88    0.91
   2 -11  -2    0.38    0.47
   2 -11  -2    0.76    0.40
   2 -11  -2   -0.10    0.45
  -2  11   2    0.11    0.47
  -2  11   2   -0.35    0.29
   1 -11  -2   13.92    0.89
   1 -11  -2   13.99    1.06
   1 -11  -2   11.82    0.98
  -1  11   2   14.33    0.94
  -1  11   2   13.68    1.00
   0 -11  -2   27.66    1.39
   0 -11  -2   25.84    1.10
   0 -11  -2   27.08    1.33
   0  11   2   25.61    1.33
   0  11   2   26.64    1.11
  -1 -11  -2   56.68    1.92
  -1 -11  -2   54.57    1.97
  -1 -11  -2   54.69    2.02
   1  11   2   58.50    2.06
   1  11   2   58.87    1.88
  -2 -11  -2   11.54    1.10
  -2 -11  -2    9.87    0.96
  -2 -11  -2    9.23    1.00
   2  11   2    7.77    0.81
   2  11   2    9.41    0.96
   2  11   2   10.43    1.12
  -3 -11  -2    3.54    0.93
  -3 -11  -2    2.51    0.83
  -3 -11  -2    3.74    0.79
   3  11   2    3.28    0.70
   3  11   2    2.48    0.97
   3  11   2    3.41    0.68
   8 -12  -2    4.53    0.89
  -8  12   2    4.31    0.81
  -8  12   2    3.25    1.09
  -8  12   2    3.59    0.72
   7 -12  -2    2.88    0.90
   7 -12  -2    3.59    0.77
   7 -12  -2    2.54    0.71
  -7  12   2    3.32    0.66
  -7  12   2    3.50    0.93
  -7  12   2    2.57    0.85
   6 -12  -2    0.03    0.56
   6 -12  -2    0.85    0.70
   6 -12  -2    1.75    0.63
  -6  12   2    1.92    0.73
  -6  12   2   -0.86    0.67
   5 -12  -2   16.18    0.99
   5 -12  -2   15.43    1.28
   5 -12  -2   15.85    1.10
  -5  12   2   17.79    1.28
  -5  12   2   13.63    1.19
   4 -12  -2   13.07    1.05
   4 -12  -2   10.81    1.14
   4 -12  -2   13.10    0.97
  -4  12   2   13.01    0.96
  -4  12   2   11.12    0.89
   3 -12  -2   44.42    1.60
   3 -12  -2   42.72    1.65
   3 -12  -2   43.29    1.71
  -3  12   2   45.68    1.74
  -3  12   2   45.01    1.73
   2 -12  -2   30.07    1.43
   2 -12  -2   30.19    1.35
   2 -12  -2   28.13    1.28
  -2  12   2   28.98    1.36
  -2  12   2   31.50    1.33
   1 -12  -2   10.37    0.97
   1 -12  -2    9.68    0.84
   1 -12  -2    9.85    0.92
  -1  12   2   10.07    1.09
  -1  12   2    8.86    0.95
   0 -12  -2    7.31    0.75
   0 -12  -2    7.51    0.74
   0 -12  -2    6.01    0.85
   0  12   2    7.85    0.88
   0  12   2    7.65    0.76
  -1 -12  -2   16.76    1.23
  -1 -12  -2   15.83    1.34
  -1 -12  -2   17.56    1.20
   1  12   2   17.58    1.55
   1  12   2   18.63    1.39
   1  12   2   16.58    1.00
  -2 -12  -2   43.72    1.87
  -2 -12  -2   37.07    2.04
  -2 -12  -2   41.17    2.01
   2  12   2   42.08    1.76
   2  12   2   46.33    2.29
   2  12   2   41.11    2.01
   7 -13  -2    7.75    0.82
  -7  13   2    6.16    1.12
  -7  13   2    8.46    1.14
   6 -13  -2   16.26    1.59
   6 -13  -2   18.22    1.11
   6 -13  -2   17.10    1.42
  -6  13   2   21.05    1.57
  -6  13   2   16.85    1.57
   5 -13  -2    2.14    0.73
   5 -13  -2    2.43    0.65
   5 -13  -2    1.69    0.81
  -5  13   2    2.66    0.78
  -5  13   2    2.66    0.77
   4 -13  -2    4.88    0.82
   4 -13  -2    2.08    0.71
   4 -13  -2    3.85    0.53
  -4  13   2    3.80    0.62
  -4  13   2    3.48    0.79
   3 -13  -2    1.47    0.64
   3 -13  -2   -0.14    0.37
   3 -13  -2    0.21    0.66
  -3  13   2    0.48    0.67
  -3  13   2   -0.07    0.63
   2 -13  -2   17.40    1.18
   2 -13  -2   15.52    1.28
   2 -13  -2   15.43    1.14
  -2  13   2   16.26    1.13
  -2  13   2   17.10    1.25
   1 -13  -2   17.30    1.43
   1 -13  -2   15.68    1.17
   1 -13  -2   16.03    1.34
  -1  13   2   14.19    1.21
  -1  13   2   16.75    1.39
   0 -13  -2    0.57    0.44
   0 -13  -2   -0.65    0.76
   0 -13  -2   -0.74    0.60
   0  13   2    0.00    0.76
   0  13   2    0.28    0.62
  -1 -13  -2   41.81    1.93
  -1 -13  -2   43.11    2.08
  -1 -13  -2   45.41    1.94
   1  13   2   50.15    2.38
   1  13   2   43.78    1.88
   1  13   2   46.65    2.16
   5 -14  -2   23.62    2.00
   5 -14  -2   19.42    1.22
   5 -14  -2   21.87    1.61
  -5  14   2   19.35    1.64
  -5  14   2   21.35    1.71
   4 -14  -2   23.26    1.59
   4 -14  -2   21.19    1.71
   4 -14  -2   23.42    1.43
  -4  14   2   21.11    1.60
  -4  14   2   24.00    1.67
   3 -14  -2   -0.75    0.76
   3 -14  -2    0.33    0.62
   3 -14  -2   -0.16    0.63
  -3  14   2   -0.16    0.80
  -3  14   2    0.36    0.55
   2 -14  -2   22.70    1.65
   2 -14  -2   24.37    1.45
   2 -14  -2   23.45    1.44
  -2  14   2   24.73    1.57
  -2  14   2   24.37    1.70
   1 -14  -2    9.75    0.94
   1 -14  -2    7.30    0.89
   1 -14  -2    7.74    1.08
  -1  14   2    8.21    0.99
  -1  14   2    7.75    1.10
  -1  16  -3    0.71    1.04
   1 -16   3    0.51    0.93
   1 -16   3   -0.20    0.72
  -2  16  -3   29.30    2.00
  -2  16  -3   21.72    1.49
   2 -16   3   28.24    1.80
   2 -16   3   26.57    1.51
   2 -16   3   24.88    1.54
  -3  16  -3    5.10    0.81
   3 -16   3    4.78    0.81
   3 -16   3    3.54    0.80
   3 -16   3    5.49    0.98
  -4  16  -3    1.02    0.90
   4 -16   3    0.55    0.92
   1  15  -3   16.69    1.45
   1  15  -3   19.73    1.83
  -1 -15   3   21.95    1.67
  -1 -15   3   20.36    1.43
  -1 -15   3   20.26    1.69
   0  15  -3    6.38    0.83
   0  15  -3    8.03    0.92
   0 -15   3    5.82    0.81
   0 -15   3    7.60    1.04
   0 -15   3    7.58    0.87
  -1  15  -3    0.76    0.70
  -1  15  -3   -0.82    0.74
   1 -15   3   -0.48    0.58
   1 -15   3    1.04    0.77
   1 -15   3    1.13    0.77
  -2  15  -3    3.73    0.82
  -2  15  -3    4.82    0.94
   2 -15   3    3.85    0.83
   2 -15   3    4.62    0.71
   2 -15   3    5.10    0.90
  -3  15  -3   30.22    1.71
  -3  15  -3   34.34    1.84
   3 -15   3   30.06    1.68
   3 -15   3   31.81    1.46
   3 -15   3   29.61    1.71
  -4  15  -3   48.83    2.18
  -4  15  -3   52.02    2.20
  -4  15  -3   48.52    1.88
   4 -15   3   49.09    1.86
   4 -15   3   49.90    2.12
   4 -15   3   48.76    2.14
  -5  15  -3    2.77    0.95
  -5  15  -3    2.20    0.82
  -5  15  -3    1.41    0.66
   5 -15   3    2.37    0.73
   5 -15   3    4.52    0.98
   5 -15   3    2.06    0.90
  -3 -14   3   22.62    1.53
  -3 -14   3   26.08    2.03
  -3 -14   3   25.32    1.64
   2  14  -3   12.93    1.24
   2  14  -3   11.79    1.03
  -2 -14   3   13.51    1.03
  -2 -14   3   11.51    1.18
  -2 -14   3   14.25    1.15
   1  14  -3    1.63    0.66
   1  14  -3    2.91    0.83
  -1 -14   3    1.04    0.60
  -1 -14   3    0.53    0.51
  -1 -14   3    1.82    0.58
   0  14  -3  123.26    3.48
   0  14  -3  124.40    3.68
   0 -14   3  128.01    3.63
   0 -14   3  126.98    3.60
   0 -14   3  128.57    3.43
  -1  14  -3   64.77    2.34
  -1  14  -3   65.60    2.19
   1 -14   3   63.14    2.23
   1 -14   3   62.95    2.05
   1 -14   3   62.67    2.13
  -2  14  -3    0.35    0.65
  -2  14  -3    0.56    0.61
   2 -14   3    0.75    0.60
   2 -14   3    0.02    0.47
   2 -14   3    1.11    0.67
  -3  14  -3   55.64    2.03
  -3  14  -3   55.44    2.14
  -3  14  -3   57.79    2.08
   3 -14   3   59.05    1.91
   3 -14   3   57.63    2.11
   3 -14   3   54.49    2.06
  -4  14  -3   11.65    1.28
  -4  14  -3   10.30    0.96
  -4  14  -3   11.14    0.98
   4 -14   3   10.11    0.99
   4 -14   3   11.98    0.99
   4 -14   3   12.82    0.98
  -5  14  -3   18.40    1.34
  -5  14  -3   15.18    1.16
  -5  14  -3   14.37    1.42
   5 -14   3   17.52    1.00
   5 -14   3   15.51    1.37
   5 -14   3   14.58    1.10
  -6  14  -3    0.99    0.85
  -6  14  -3    0.41    0.74
  -6  14  -3   -0.14    0.88
   6 -14   3    0.66    0.67
   6 -14   3    1.04    0.82
   6 -14   3    1.21    0.62
   4  13  -3    7.70    1.28
  -4 -13   3    6.94    1.06
  -4 -13   3    3.62    1.02
  -4 -13   3    6.30    0.99
   3  13  -3   37.30    1.97
   3  13  -3   36.59    1.67
  -3 -13   3   33.97    1.63
  -3 -13   3   36.53    1.54
  -3 -13   3   36.68    1.59
   2  13  -3   24.06    1.31
   2  13  -3   23.23    1.56
  -2 -13   3   24.59    1.32
  -2 -13   3   21.76    1.25
  -2 -13   3   23.47    1.42
   1  13  -3    3.18    0.56
   1  13  -3    3.43    0.51
  -1 -13   3    2.68    0.58
  -1 -13   3    3.07    0.68
  -1 -13   3    3.21    0.56
   0  13  -3    9.70    0.94
   0  13  -3    9.13    1.05
   0 -13   3    9.92    0.86
   0 -13   3    9.84    1.01
   0 -13   3    8.76    0.80
  -1  13  -3   20.75    1.14
  -1  13  -3   23.43    1.07
   1 -13   3   21.74    1.23
   1 -13   3   22.17    1.23
   1 -13   3   22.60    1.06
  -2  13  -3   30.92    1.28
  -2  13  -3   27.17    1.29
  -2  13  -3   30.01    1.37
   2 -13   3   29.64    1.40
   2 -13   3   29.93    1.22
   2 -13   3   31.90    1.40
  -3  13  -3    0.54    0.40
  -3  13  -3    0.43    0.51
  -3  13  -3    0.43    0.40
   3 -13   3    0.04    0.41
   3 -13   3   -0.28    0.49
   3 -13   3    0.07    0.52
  -4  13  -3   80.92    2.55
  -4  13  -3   86.74    2.69
  -4  13  -3   82.59    2.56
   4 -13   3   84.45    2.38
   4 -13   3   89.27    2.63
   4 -13   3   87.26    2.65
  -5  13  -3   61.35    2.04
  -5  13  -3   61.56    2.26
  -5  13  -3   62.07    2.26
   5 -13   3   61.88    2.10
   5 -13   3   66.64    2.03
   5 -13   3   60.92    2.08
  -6  13  -3    0.35    0.66
  -6  13  -3    1.39    0.76
  -6  13  -3    0.97    0.74
   6 -13   3    1.93    0.56
   6 -13   3    0.29    0.50
   6 -13   3   -0.43    0.53
  -7  13  -3    2.91    0.75
  -7  13  -3    2.42    0.60
  -7  13  -3    2.71    0.91
   7 -13   3    2.04    0.67
   7 -13   3    2.78    0.74
   7 -13   3    1.66    0.65
   5  12  -3    3.24    1.04
  -5 -12   3    2.76    0.95
  -5 -12   3   -0.48    0.90
  -5 -12   3    3.12    0.69
   4  12  -3    1.64    0.83
   4  12  -3    2.25    0.51
  -4 -12   3    1.90    0.83
  -4 -12   3    2.28    0.57
  -4 -12   3    2.48    0.74
   3  12  -3    2.63    0.81
   3  12  -3    3.30    0.52
  -3 -12   3    2.32    0.70
  -3 -12   3    4.15    0.73
  -3 -12   3    3.18    0.63
   2  12  -3   47.43    1.70
   2  12  -3   47.18    1.92
  -2 -12   3   49.36    1.81
  -2 -12   3   47.32    1.69
  -2 -12   3   49.86    1.84
   1  12  -3   31.26    1.19
   1  12  -3   29.20    1.43
  -1 -12   3   30.21    1.37
  -1 -12   3   28.60    1.62
  -1 -12   3   30.31    1.25
   0  12  -3    5.76    0.68
   0  12  -3    4.59    0.58
   0 -12   3    5.79    0.68
   0 -12   3    5.06    0.57
   0 -12   3    6.04    0.68
  -1  12  -3   95.43    2.62
  -1  12  -3   93.95    2.71
   1 -12   3   94.90    2.53
   1 -12   3   98.29    3.41
   1 -12   3   96.89    2.73
  -2  12  -3   43.21    1.53
  -2  12  -3   48.49    1.70
  -2  12  -3   45.78    1.62
   2 -12   3   46.12    1.67
   2 -12   3   44.03    1.74
   2 -12   3   46.32    1.49
  -3  12  -3    0.82    0.38
  -3  12  -3    0.75    0.36
  -3  12  -3    0.56    0.34
   3 -12   3    0.47    0.53
   3 -12   3    0.34    0.48
   3 -12   3    0.72    0.29
  -4  12  -3   10.06    0.91
  -4  12  -3   12.23    1.02
  -4  12  -3   11.66    1.00
   4 -12   3   11.66    0.81
   4 -12   3   11.28    1.00
   4 -12   3   12.26    0.97
  -5  12  -3   37.41    1.43
  -5  12  -3   37.34    1.63
  -5  12  -3   36.51    1.51
   5 -12   3   38.76    1.44
   5 -12   3   38.29    1.60
   5 -12   3   38.14    1.63
  -6  12  -3  120.79    3.56
  -6  12  -3  128.00    3.66
  -6  12  -3  126.45    3.46
   6 -12   3  125.36    3.36
   6 -12   3  125.67    3.54
   6 -12   3  128.06    3.56
  -7  12  -3    2.00    0.53
  -7  12  -3    0.83    0.83
  -7  12  -3    0.63    0.55
   7 -12   3    1.01    0.75
   7 -12   3    1.58    0.64
   7 -12   3    2.28    0.76
  -8  12  -3    8.46    1.02
  -8  12  -3    6.25    1.15
   8 -12   3    6.54    0.87
   8 -12   3    5.97    1.03
   5  11  -3    3.82    0.76
   5  11  -3    1.91    0.94
  -5 -11   3    4.12    0.84
  -5 -11   3    4.76    0.78
  -5 -11   3    2.92    0.89
   4  11  -3    7.84    0.77
   4  11  -3    6.63    0.94
  -4 -11   3    8.19    0.83
  -4 -11   3   11.44    1.16
  -4 -11   3    9.30    0.86
   3  11  -3   22.39    1.19
   3  11  -3   22.33    1.13
  -3 -11   3   22.17    1.17
  -3 -11   3   24.17    1.31
  -3 -11   3   22.50    1.09
   2  11  -3   53.49    1.94
   2  11  -3   54.24    1.75
  -2 -11   3   55.79    1.85
  -2 -11   3   54.71    1.76
  -2 -11   3   56.28    1.89
   1  11  -3   77.41    2.50
   1  11  -3   83.53    2.46
  -1 -11   3   82.88    2.36
  -1 -11   3   84.56    2.26
   0  11  -3   14.71    0.93
   0  11  -3   13.00    0.80
   0 -11   3   12.85    0.77
   0 -11   3   13.07    0.75
   0 -11   3   13.51    0.88
   1 -11   3    3.72    0.44
   1 -11   3    3.86    0.53
  -2  11  -3   53.03    1.90
   2 -11   3   59.77    1.80
   2 -11   3   48.95    2.23
   2 -11   3   59.64    1.67
  -3  11  -3   95.23    2.65
  -3  11  -3   81.09    2.70
  -3  11  -3   93.45    2.57
   3 -11   3   95.26    2.61
   3 -11   3   97.39    2.62
   3 -11   3   98.51    2.49
  -4  11  -3   -0.03    0.39
  -4  11  -3    0.15    0.31
  -4  11  -3    0.20    0.31
   4 -11   3    0.51    0.37
   4 -11   3   -0.16    0.43
   4 -11   3    0.33    0.30
  -5  11  -3  151.45    3.96
  -5  11  -3  149.02    3.92
  -5  11  -3  153.08    3.89
   5 -11   3  152.06    3.76
   5 -11   3  150.17    3.89
   5 -11   3  149.91    3.90
  -6  11  -3   47.87    1.76
  -6  11  -3   50.47    1.94
  -6  11  -3   48.95    1.76
   6 -11   3   48.03    1.68
   6 -11   3   49.01    1.84
   6 -11   3   50.29    1.86
  -7  11  -3    4.14    0.71
  -7  11  -3    4.42    0.85
  -7  11  -3    2.79    0.78
   7 -11   3    3.65    0.75
   7 -11   3    3.92    0.66
  -8  11  -3    1.22    0.94
  -8  11  -3    2.06    0.67
  -8  11  -3   -0.41    0.69
   8 -11   3    1.36    0.57
   8 -11   3   -0.34    0.64
   6  10  -3   17.16    1.47
   6  10  -3   12.89    1.28
   6  10  -3   13.23    1.03
  -6 -10   3   13.65    1.50
  -6 -10   3   13.82    1.24
  -6 -10   3   14.49    1.06
   5  10  -3    3.26    0.87
   5  10  -3    4.15    0.56
  -5 -10   3    4.11    0.76
  -5 -10   3    4.74    0.67
  -5 -10   3    3.93    0.67
   4  10  -3    2.00    0.50
   4  10  -3    1.59    0.50
  -4 -10   3    3.15    0.57
  -4 -10   3    2.39    0.48
  -4 -10   3    1.63    0.52
   3  10  -3   34.54    1.52
   3  10  -3   36.29    1.33
  -3 -10   3   37.44    1.38
  -3 -10   3   36.42    1.38
   2  10  -3    3.35    0.39
   2  10  -3    3.48    0.57
   1  10  -3  140.01    3.68
   1  10  -3  143.92    3.54
  -1 -10   3  144.03    3.64
  -1 -10   3  143.29    3.65
  -1 -10   3  148.71    3.55
   0  10  -3   31.40    1.19
   0  10  -3   34.35    1.17
   0 -10   3   34.75    1.25
   0 -10   3   33.85    1.12
   0 -10   3   33.09    1.23
  -1  10  -3   14.01    0.72
  -1  10  -3   14.76    0.76
  -1  10  -3   14.78    0.77
   1 -10   3   14.75    0.80
   1 -10   3   15.58    0.66
   1 -10   3   15.27    0.82
  -2  10  -3   12.08    0.78
  -2  10  -3   12.25    0.67
  -2  10  -3   12.33    0.67
   2 -10   3   13.16    0.70
   2 -10   3   13.00    0.76
   2 -10   3   13.32    0.67
  -3  10  -3   22.61    1.01
  -3  10  -3   21.69    0.99
  -3  10  -3   21.90    0.96
   3 -10   3   20.04    0.96
   3 -10   3   20.87    1.00
   3 -10   3   20.62    0.82
  -4  10  -3   11.38    0.67
  -4  10  -3    8.56    0.89
   4 -10   3    9.44    0.69
   4 -10   3   11.01    0.69
   4 -10   3    9.46    0.58
  -5  10  -3    4.67    0.60
  -5  10  -3    3.08    0.53
  -5  10  -3    3.05    0.44
   5 -10   3    2.88    0.38
   5 -10   3    2.05    0.43
   5 -10   3    3.13    0.45
  -6  10  -3   25.91    1.23
  -6  10  -3   24.79    1.29
  -6  10  -3   23.47    1.19
   6 -10   3   25.42    1.27
   6 -10   3   26.21    1.27
   6 -10   3   24.70    1.14
  -7  10  -3   68.21    2.45
  -7  10  -3   71.54    2.26
  -7  10  -3   69.87    2.28
   7 -10   3   70.54    2.32
   7 -10   3   70.37    2.19
  -8  10  -3    2.25    0.71
  -8  10  -3    1.57    0.81
  -8  10  -3    1.24    0.65
   8 -10   3    3.03    0.78
   8 -10   3    1.75    0.68
   7   9  -3    4.46    0.91
   7   9  -3    3.87    1.07
  -7  -9   3    3.31    0.76
  -7  -9   3    2.72    0.82
  -7  -9   3    3.00    0.98
   6   9  -3    0.88    0.65
   6   9  -3    0.32    0.41
   6   9  -3    0.95    0.81
  -6  -9   3    1.16    0.70
  -6  -9   3    0.97    0.43
  -6  -9   3    0.06    0.47
   5   9  -3   19.10    1.35
   5   9  -3   17.27    0.92
  -5  -9   3   19.01    1.10
  -5  -9   3   17.90    1.02
  -5  -9   3   17.11    1.21
   4   9  -3   32.89    1.48
   4   9  -3   33.57    1.26
  -4  -9   3   31.36    1.31
  -4  -9   3   30.17    1.19
  -4  -9   3   31.39    1.38
   3   9  -3    0.58    0.33
   3   9  -3    1.03    0.45
  -3  -9   3    0.14    0.36
  -3  -9   3    0.43    0.47
  -3  -9   3    1.00    0.44
   2   9  -3   50.26    1.53
   2   9  -3   51.87    1.69
  -2  -9   3   51.09    1.59
  -2  -9   3   52.10    1.64
  -2  -9   3   50.53    1.54
   1   9  -3  105.88    2.73
   1   9  -3  111.86    2.90
  -1  -9   3  105.96    2.81
  -1  -9   3  111.84    2.76
  -1  -9   3  114.70    2.86
   0   9  -3  238.50    5.67
   0   9  -3  244.68    5.74
   0   9  -3  245.69    5.63
   0  -9   3  244.74    5.70
   0  -9   3  244.71    5.71
   0  -9   3  249.08    5.60
  -1   9  -3   58.35    1.66
  -1   9  -3   53.58    1.60
  -1   9  -3   56.42    1.60
   1  -9   3   57.42    1.55
   1  -9   3   56.26    1.61
   1  -9   3   55.20    1.62
  -2   9  -3    0.36    0.21
  -2   9  -3    0.50    0.22
  -2   9  -3    0.10    0.28
   2  -9   3   -0.05    0.22
   2  -9   3   -0.31    0.26
   2  -9   3    0.07    0.20
  -3   9  -3  142.02    3.57
  -3   9  -3  150.96    3.61
  -3   9  -3  142.06    3.54
   3  -9   3  142.08    3.44
   3  -9   3  142.48    3.57
   3  -9   3  144.83    3.56
  -4   9  -3   82.10    2.30
  -4   9  -3   79.35    2.23
  -4   9  -3   81.05    2.25
   4  -9   3   80.77    2.29
   4  -9   3   82.01    2.16
   4  -9   3   79.14    2.24
  -5   9  -3    0.22    0.29
  -5   9  -3    0.30    0.35
  -5   9  -3    0.05    0.31
   5  -9   3    0.37    0.37
   5  -9   3   -0.29    0.31
   5  -9   3   -0.17    0.36
  -6   9  -3   38.48    1.36
  -6   9  -3   38.48    1.49
  -6   9  -3   37.93    1.52
   6  -9   3   38.94    1.40
   6  -9   3   38.40    1.42
  -7   9  -3   33.94    1.50
  -7   9  -3   33.53    1.43
  -7   9  -3   31.81    1.55
   7  -9   3   33.29    1.38
   7  -9   3   35.94    1.42
  -8   9  -3   43.13    1.95
  -8   9  -3   43.28    1.72
  -8   9  -3   44.42    1.76
  -8   9  -3   43.03    1.87
   8  -9   3   42.56    1.74
   8  -9   3   44.91    1.85
  -9   9  -3    2.35    0.70
  -9   9  -3    2.23    0.79
  -9   9  -3    2.97    0.84
   9  -9   3    1.49    0.88
   9  -9   3    3.29    0.81
   7   8  -3   -0.10    0.62
   7   8  -3   -0.33    0.63
   7   8  -3   -0.04    0.87
  -7  -8   3    1.19    0.63
  -7  -8   3    0.45    0.61
  -7  -8   3    0.52    0.79
   6   8  -3    4.09    0.83
   6   8  -3    2.99    0.48
   6   8  -3    3.99    0.66
  -6  -8   3    1.94    0.67
  -6  -8   3    3.61    0.71
  -6  -8   3    3.24    0.48
   5   8  -3   32.09    1.27
   5   8  -3   29.47    1.34
  -5  -8   3   33.45    1.29
  -5  -8   3   32.49    1.29
   4   8  -3    0.37    0.45
   4   8  -3    0.24    0.33
  -4  -8   3    0.16    0.36
  -4  -8   3   -0.28    0.32
   3   8  -3    0.13    0.37
   3   8  -3   -0.03    0.27
  -3  -8   3    0.16    0.31
  -3  -8   3   -0.39    0.32
  -3  -8   3    0.17    0.22
   2   8  -3   70.14    1.99
   2   8  -3   69.56    1.85
  -2  -8   3   67.81    1.86
  -2  -8   3   67.32    1.94
  -2  -8   3   67.19    1.90
   1   8  -3   17.53    0.74
   1   8  -3   19.04    0.84
  -1  -8   3   18.08    0.73
  -1  -8   3   17.57    0.80
  -1  -8   3   18.49    0.80
   0   8  -3  332.26    7.43
   0   8  -3  334.05    7.39
   0   8  -3  321.50    7.32
   0  -8   3  322.38    7.29
   0  -8   3  323.98    7.38
   0  -8   3  323.64    7.38
  -1   8  -3   37.00    1.12
  -1   8  -3   38.36    1.16
  -1   8  -3   35.87    1.20
   1  -8   3   38.58    1.15
   1  -8   3   36.67    1.16
   1  -8   3   38.14    1.10
  -2   8  -3    0.96    0.23
  -2   8  -3    0.81    0.28
  -2   8  -3    1.07    0.28
   2  -8   3    1.09    0.25
   2  -8   3    0.46    0.20
   2  -8   3    0.68    0.26
  -3   8  -3   12.80    0.64
  -3   8  -3   11.12    0.60
  -3   8  -3   12.95    0.70
   3  -8   3   12.91    0.72
   3  -8   3   12.48    0.61
   3  -8   3   12.32    0.55
  -4   8  -3  194.06    4.64
  -4   8  -3  197.07    4.72
  -4   8  -3  196.47    4.69
   4  -8   3  194.04    4.68
   4  -8   3  196.66    4.58
   4  -8   3  195.69    4.67
  -5   8  -3   86.94    2.52
  -5   8  -3   91.77    2.50
  -5   8  -3   86.93    2.39
   5  -8   3   92.07    2.39
   5  -8   3   90.30    2.48
   5  -8   3   88.60    2.45
  -6   8  -3    0.55    0.47
  -6   8  -3    0.66    0.32
  -6   8  -3    0.36    0.45
  -7   8  -3   60.20    1.96
  -7   8  -3   64.68    2.19
  -7   8  -3   61.29    2.10
  -7   8  -3   60.76    1.99
   7  -8   3   60.71    1.96
   7  -8   3   61.25    2.02
  -8   8  -3   58.07    2.05
  -8   8  -3   58.02    2.01
  -8   8  -3   54.84    2.10
  -8   8  -3   55.56    1.92
   8  -8   3   58.89    2.02
   8  -8   3   54.89    2.04
  -9   8  -3   -0.87    0.86
  -9   8  -3   -0.01    0.62
  -9   8  -3   -0.59    0.72
  -9   8  -3   -0.72    0.55
   9  -8   3    0.79    0.77
   9  -8   3    1.55    0.78
   8   7  -3    1.49    0.72
   8   7  -3    1.54    0.83
  -8  -7   3    2.34    0.97
  -8  -7   3    3.30    1.00
  -8  -7   3    2.34    0.74
   7   7  -3    1.67    0.65
   7   7  -3    1.81    0.61
   7   7  -3    4.05    0.69
  -7  -7   3    2.75    0.78
  -7  -7   3   -0.05    0.70
  -7  -7   3    3.36    0.59
   6   7  -3   50.18    1.75
   6   7  -3   48.84    1.69
   6   7  -3   48.86    1.96
  -6  -7   3   51.14    1.84
  -6  -7   3   48.53    1.59
  -6  -7   3   50.01    1.86
   5   7  -3    2.09    0.53
   5   7  -3    1.95    0.41
  -5  -7   3    2.69    0.51
  -5  -7   3    1.65    0.40
  -5  -7   3    2.25    0.44
   4   7  -3   38.10    1.26
   4   7  -3   38.45    1.43
  -4  -7   3   35.32    1.30
  -4  -7   3   35.94    1.35
  -4  -7   3   37.18    1.26
   3   7  -3   13.01    0.79
   3   7  -3   13.70    0.61
  -3  -7   3   12.71    0.69
  -3  -7   3   13.48    0.69
  -3  -7   3   13.81    0.69
   2   7  -3   41.29    1.21
   2   7  -3   41.79    1.30
  -2  -7   3   41.19    1.26
  -2  -7   3   42.63    1.24
  -2  -7   3   42.58    1.31
   1   7  -3   86.85    2.15
   1   7  -3   85.65    2.22
  -1  -7   3   88.92    2.22
  -1  -7   3   83.32    2.19
  -1  -7   3   87.27    2.14
   0   7  -3    1.95    0.28
   0   7  -3    2.23    0.26
   0   7  -3    1.98    0.25
   0  -7   3    2.33    0.25
   0  -7   3    2.49    0.27
   0  -7   3    2.25    0.28
  -1   7  -3  210.57    4.80
  -1   7  -3  211.63    4.82
  -1   7  -3  206.91    4.75
   1  -7   3  207.42    4.81
   1  -7   3  206.39    4.71
   1  -7   3  207.03    4.77
  -2   7  -3   82.32    2.07
  -2   7  -3   83.68    2.10
  -2   7  -3   78.84    2.09
   2  -7   3   79.25    2.00
   2  -7   3   81.43    2.06
   2  -7   3   80.78    2.11
  -3   7  -3   22.50    0.86
  -3   7  -3   21.55    0.82
  -3   7  -3   21.84    0.84
   3  -7   3   22.25    0.84
   3  -7   3   21.89    0.88
   3  -7   3   21.48    0.77
  -4   7  -3  153.36    3.78
  -4   7  -3  154.31    3.77
  -4   7  -3  154.12    3.75
   4  -7   3  155.85    3.68
   4  -7   3  155.17    3.79
   4  -7   3  156.10    3.75
  -5   7  -3   41.89    1.44
  -5   7  -3   43.61    1.41
  -5   7  -3   41.68    1.43
   5  -7   3   43.53    1.44
   5  -7   3   42.98    1.36
  -6   7  -3    6.52    0.70
  -6   7  -3    6.10    0.65
  -6   7  -3    6.23    0.62
   6  -7   3    8.05    0.70
   6  -7   3    6.05    0.61
  -7   7  -3    0.47    0.37
  -7   7  -3   -0.67    0.29
  -7   7  -3   -0.10    0.38
  -7   7  -3    0.22    0.38
   7  -7   3    0.29    0.43
   7  -7   3    0.16    0.33
  -8   7  -3   24.59    1.21
  -8   7  -3   24.74    1.31
  -8   7  -3   23.32    1.54
  -8   7  -3   23.67    1.48
   8  -7   3   24.80    1.20
   8  -7   3   24.32    1.33
  -9   7  -3   34.02    2.04
  -9   7  -3   36.95    1.55
  -9   7  -3   36.32    1.96
   9  -7   3   38.12    1.78
   9  -7   3   37.33    1.78
   8   6  -3    4.95    0.64
   8   6  -3    4.64    0.86
   8   6  -3    4.60    0.80
  -8  -6   3    3.10    0.95
  -8  -6   3    4.71    0.78
   7   6  -3    2.21    0.62
   7   6  -3    0.51    0.51
   7   6  -3    2.21    0.75
  -7  -6   3    1.48    0.50
  -7  -6   3    1.07    0.66
   6   6  -3    1.38    0.55
   6   6  -3    0.62    0.31
   6   6  -3    0.61    0.40
  -6  -6   3    0.02    0.48
   5   6  -3   70.92    2.07
  -5  -6   3   71.28    1.99
  -5  -6   3   72.89    2.12
  -5  -6   3   73.79    2.15
   4   6  -3   29.27    1.03
   4   6  -3   28.91    1.18
  -4  -6   3   27.84    1.11
  -4  -6   3   29.84    1.08
  -4  -6   3   29.43    1.02
   3   6  -3   14.73    0.62
   3   6  -3   15.43    0.77
  -3  -6   3   15.59    0.69
  -3  -6   3   15.79    0.67
  -3  -6   3   14.22    0.68
   2   6  -3  174.93    4.09
   2   6  -3  178.26    4.19
  -2  -6   3  180.68    4.17
  -2  -6   3  180.64    4.13
  -2  -6   3  175.52    4.10
   1   6  -3  152.19    3.50
   1   6  -3  150.33    3.54
   1   6  -3  151.53    3.46
  -1  -6   3  146.79    3.44
  -1  -6   3  150.57    3.51
  -1  -6   3  147.36    3.51
   0   6  -3   68.28    1.74
   0   6  -3   67.15    1.73
   0   6  -3   68.40    1.69
   0  -6   3   68.44    1.73
   0  -6   3   68.03    1.75
   0  -6   3   68.93    1.67
  -1   6  -3  316.85    7.04
  -1   6  -3  312.57    6.99
  -1   6  -3  319.92    7.05
   1  -6   3  315.66    7.06
   1  -6   3  314.96    6.96
   1  -6   3  311.93    7.01
  -2   6  -3  266.86    6.11
  -2   6  -3  273.82    6.14
  -2   6  -3  273.09    6.13
   2  -6   3  271.17    6.05
   2  -6   3  274.19    6.12
   2  -6   3  271.66    6.16
  -3   6  -3  143.30    3.45
  -3   6  -3  144.39    3.45
  -3   6  -3  143.94    3.45
   3  -6   3  145.02    3.44
   3  -6   3  144.45    3.48
   3  -6   3  146.96    3.38
  -4   6  -3    0.13    0.19
  -4   6  -3    0.29    0.20
  -4   6  -3    0.48    0.28
   4  -6   3    0.34    0.27
   4  -6   3    0.20    0.23
  -5   6  -3  153.79    3.83
  -5   6  -3  152.43    3.75
  -5   6  -3  151.26    3.79
   5  -6   3  152.98    3.74
   5  -6   3  154.15    3.71
  -6   6  -3   61.80    1.88
  -6   6  -3   59.62    1.99
  -6   6  -3   63.03    1.89
   6  -6   3   63.42    1.86
   6  -6   3   63.13    1.88
  -7   6  -3    0.22    0.39
  -7   6  -3   -0.40    0.29
  -7   6  -3    0.01    0.47
  -7   6  -3    0.74    0.53
   7  -6   3   -0.87    0.42
  -8   6  -3   17.80    1.38
  -8   6  -3   14.03    1.30
  -8   6  -3   17.12    0.99
  -8   6  -3   18.30    1.05
   8  -6   3   20.13    1.19
   8  -6   3   18.36    1.19
  -9   6  -3   30.51    1.61
  -9   6  -3   29.45    1.58
  -9   6  -3   28.68    1.62
   9  -6   3   31.70    1.61
   9  -6   3   31.07    1.67
   8   5  -3    1.09    0.62
   8   5  -3    0.56    0.47
   8   5  -3    1.67    0.88
  -8  -5   3    1.74    0.79
  -8  -5   3    2.28    0.80
   7   5  -3   10.62    1.16
   7   5  -3   12.06    0.92
   7   5  -3   11.23    0.90
  -7  -5   3   10.34    0.86
  -7  -5   3    9.89    1.02
   6   5  -3   10.47    0.96
   6   5  -3   10.97    0.71
   6   5  -3   10.60    0.77
  -6  -5   3   11.25    0.88
  -6  -5   3   10.69    0.86
   5   5  -3   50.11    1.53
   5   5  -3   50.88    1.51
   5   5  -3   49.80    1.68
  -5  -5   3   50.76    1.60
  -5  -5   3   47.95    1.60
   4   5  -3    4.62    0.46
   4   5  -3    4.75    0.47
  -4  -5   3    4.82    0.53
  -4  -5   3    4.35    0.43
   3   5  -3   58.58    1.56
   3   5  -3   58.57    1.66
  -3  -5   3   60.57    1.64
  -3  -5   3   57.33    1.58
  -3  -5   3   58.84    1.54
   2   5  -3    0.25    0.20
   2   5  -3    0.44    0.17
  -2  -5   3    0.41    0.18
  -2  -5   3    0.59    0.18
  -2  -5   3    0.27    0.19
   1   5  -3  109.67    2.53
   1   5  -3  108.53    2.56
   1   5  -3  110.46    2.60
  -1  -5   3  109.49    2.57
  -1  -5   3  107.27    2.57
  -1  -5   3  106.78    2.52
   0   5  -3  125.85    2.86
   0   5  -3  122.67    2.85
   0   5  -3  123.52    2.80
   0  -5   3  121.84    2.79
   0  -5   3  120.03    2.86
   0  -5   3  120.79    2.82
  -1   5  -3    0.06    0.10
  -1   5  -3    0.00    0.13
  -1   5  -3    0.20    0.15
   1  -5   3    0.00    0.15
   1  -5   3   -0.16    0.10
   1  -5   3    0.07    0.10
  -2   5  -3  247.08    5.51
  -2   5  -3  242.67    5.50
  -2   5  -3  245.54    5.53
   2  -5   3  242.98    5.49
   2  -5   3  245.11    5.45
   2  -5   3  245.72    5.55
  -3   5  -3  240.00    5.47
  -3   5  -3  236.65    5.47
  -3   5  -3  238.55    5.46
   3  -5   3  243.99    5.50
   3  -5   3  238.30    5.40
   3  -5   3  241.60    5.44
  -4   5  -3   12.31    0.59
  -4   5  -3   11.57    0.66
  -4   5  -3   10.40    0.61
   4  -5   3   11.15    0.60
   4  -5   3   11.76    0.59
  -5   5  -3   11.36    0.67
  -5   5  -3   12.26    0.74
  -5   5  -3   11.57    0.68
  -5   5  -3   11.69    0.70
   5  -5   3   12.09    0.68
   5  -5   3   11.67    0.67
  -6   5  -3   86.89    2.46
  -6   5  -3   85.40    2.37
  -6   5  -3   86.23    2.36
   6  -5   3   86.26    2.36
   6  -5   3   85.32    2.37
  -7   5  -3   69.91    2.07
  -7   5  -3   67.40    2.06
  -7   5  -3   68.53    2.22
  -7   5  -3   71.06    2.22
   7  -5   3   69.35    2.13
   7  -5   3   71.22    2.10
  -8   5  -3    9.04    0.97
  -8   5  -3    9.86    0.94
  -8   5  -3    8.80    0.83
  -8   5  -3   10.26    0.96
   8  -5   3    9.36    0.97
   8  -5   3    9.77    1.03
  -9   5  -3   15.19    1.63
  -9   5  -3   13.44    1.23
  -9   5  -3   16.29    1.36
   9  -5   3   13.00    1.27
   9  -5   3   14.38    1.12
   9   4  -3    1.39    1.04
   9   4  -3    0.62    0.59
   9   4  -3   -0.98    0.73
  -9  -4   3    2.84    0.74
  -9  -4   3    1.37    0.97
   8   4  -3   -0.14    0.55
   8   4  -3    0.33    0.45
   8   4  -3    0.21    0.53
  -8  -4   3    0.37    0.67
   7   4  -3   -0.41    0.24
   7   4  -3    0.84    0.56
   7   4  -3    0.38    0.38
  -7  -4   3    0.11    0.34
   6   4  -3    0.96    0.47
   6   4  -3    1.02    0.35
   6   4  -3    1.00    0.37
  -6  -4   3    1.02    0.44
  -6  -4   3    0.26    0.40
   5   4  -3    1.26    0.27
   5   4  -3    1.03    0.38
   5   4  -3    1.47    0.27
  -5  -4   3    1.05    0.36
  -5  -4   3    1.28    0.35
   4   4  -3  108.14    2.63
   4   4  -3  101.75    2.70
  -4  -4   3  107.74    2.68
  -4  -4   3  107.16    2.65
   3   4  -3   32.94    0.98
   3   4  -3   32.79    1.03
  -3  -4   3   32.70    0.99
  -3  -4   3   33.15    1.01
  -3  -4   3   34.23    0.95
   2   4  -3    8.38    0.40
   2   4  -3    8.22    0.39
  -2  -4   3    8.64    0.39
  -2  -4   3    8.68    0.43
  -2  -4   3    8.44    0.38
   1   4  -3  138.18    3.17
   1   4  -3  140.56    3.16
   1   4  -3  136.18    3.12
  -1  -4   3  139.29    3.15
  -1  -4   3  140.26    3.16
  -1  -4   3  137.13    3.12
   0   4  -3   49.90    1.20
   0   4  -3   49.25    1.26
   0   4  -3   50.42    1.24
   0  -4   3   49.60    1.22
   0  -4   3   51.37    1.27
   0  -4   3   49.23    1.19
  -1   4  -3    3.05    0.26
  -1   4  -3    2.84    0.22
  -1   4  -3    2.77    0.22
   1  -4   3    2.58    0.21
   1  -4   3    3.24    0.19
   1  -4   3    3.09    0.28
  -2   4  -3   51.75    1.35
  -2   4  -3   51.85    1.37
  -2   4  -3   52.34    1.35
   2  -4   3   52.42    1.32
   2  -4   3   52.89    1.30
   2  -4   3   51.60    1.38
  -3   4  -3  470.76   10.50
  -3   4  -3  481.83   10.52
  -3   4  -3  480.91   10.49
   3  -4   3  467.78   10.51
   3  -4   3  475.48   10.44
   3  -4   3  476.14   10.46
  -4   4  -3  117.38    2.89
  -4   4  -3  117.86    2.91
  -4   4  -3  118.41    2.89
  -4   4  -3  114.12    2.89
   4  -4   3  116.63    2.84
   4  -4   3  117.47    2.85
  -5   4  -3    0.26    0.22
  -5   4  -3    0.14    0.32
  -5   4  -3    0.67    0.28
  -5   4  -3    0.41    0.30
   5  -4   3   -0.23    0.27
   5  -4   3    0.53    0.27
  -6   4  -3   79.91    2.33
  -6   4  -3   81.84    2.24
  -6   4  -3   80.61    2.33
  -6   4  -3   81.59    2.27
   6  -4   3   79.33    2.25
   6  -4   3   78.08    2.20
  -7   4  -3   40.40    1.62
  -7   4  -3   40.62    1.45
  -7   4  -3   39.67    1.43
  -7   4  -3   42.74    1.67
   7  -4   3   41.45    1.53
   7  -4   3   40.86    1.47
  -8   4  -3    0.59    0.41
  -8   4  -3    1.05    0.53
  -8   4  -3    1.47    0.53
  -8   4  -3    1.82    0.49
   8  -4   3    1.33    0.58
   8  -4   3    1.75    0.62
  -9   4  -3    1.45    0.60
  -9   4  -3    2.45    0.90
  -9   4  -3    0.88    0.90
  -9   4  -3   -0.01    0.73
   9  -4   3   -1.14    0.72
   9  -4   3    0.79    0.67
   9   3  -3    4.05    0.82
   9   3  -3    2.92    0.81
  -9  -3   3    5.38    1.00
  -9  -3   3    5.40    0.95
   8   3  -3    0.10    0.67
   8   3  -3    0.17    0.30
   8   3  -3   -0.63    0.50
  -8  -3   3    0.49    0.58
  -8  -3   3   -0.80    0.41
   7   3  -3    0.46    0.39
   7   3  -3    0.15    0.50
   7   3  -3    0.63    0.27
  -7  -3   3    0.17    0.46
  -7  -3   3    0.22    0.47
   6   3  -3    9.64    0.60
   6   3  -3    8.63    0.83
   6   3  -3    9.70    0.57
  -6  -3   3    9.38    0.75
  -6  -3   3    9.67    0.65
   5   3  -3    1.23    0.35
   5   3  -3    1.95    0.27
   5   3  -3    1.79    0.25
  -5  -3   3    2.24    0.36
  -5  -3   3    1.63    0.35
   4   3  -3   10.17    0.52
   4   3  -3    9.11    0.57
  -4  -3   3    8.30    0.54
  -4  -3   3    9.61    0.53
   3   3  -3    0.13    0.12
   3   3  -3    0.16    0.18
  -3  -3   3    0.28    0.18
  -3  -3   3    0.25    0.16
   2   3  -3    0.33    0.12
   2   3  -3    0.58    0.15
  -2  -3   3    0.49    0.15
  -2  -3   3    0.49    0.11
  -2  -3   3    0.67    0.13
   1   3  -3    1.60    0.14
   1   3  -3    1.57    0.17
   1   3  -3    1.83    0.16
  -1  -3   3    1.68    0.16
  -1  -3   3    1.78    0.14
  -1  -3   3    1.55    0.15
   0   3  -3  153.39    3.37
   0   3  -3  152.78    3.40
   0   3  -3  156.02    3.45
   0  -3   3  153.26    3.38
   0  -3   3  152.33    3.36
   0  -3   3  153.83    3.45
  -1   3  -3  138.23    3.12
  -1   3  -3  143.44    3.20
  -1   3  -3  138.76    3.14
   1  -3   3  142.91    3.21
   1  -3   3  137.41    3.09
  -2   3  -3  196.72    4.40
  -2   3  -3  194.53    4.39
  -2   3  -3  199.48    4.45
   2  -3   3  192.10    4.44
   2  -3   3  194.61    4.35
   2  -3   3  195.57    4.36
  -3   3  -3  156.86    3.72
  -3   3  -3  159.35    3.71
  -3   3  -3  157.18    3.70
  -3   3  -3  159.13    3.68
   3  -3   3  155.77    3.63
   3  -3   3  159.79    3.64
  -4   3  -3   23.42    0.86
  -4   3  -3   24.22    0.92
  -4   3  -3   24.64    0.90
  -4   3  -3   24.89    0.90
   4  -3   3   24.00    0.82
   4  -3   3   24.23    0.83
  -5   3  -3   10.72    0.65
  -5   3  -3   11.40    0.74
  -5   3  -3   11.04    0.68
  -5   3  -3   10.87    0.62
   5  -3   3   10.89    0.55
   5  -3   3   10.86    0.66
  -6   3  -3    0.76    0.34
  -6   3  -3    0.48    0.33
  -6   3  -3    0.13    0.35
  -6   3  -3    0.87    0.34
   6  -3   3    1.18    0.35
   6  -3   3    1.01    0.41
  -7   3  -3   78.09    2.42
  -7   3  -3   74.04    2.28
  -7   3  -3   77.86    2.39
  -7   3  -3   74.59    2.20
   7  -3   3   77.49    2.21
   7  -3   3   73.75    2.22
  -8   3  -3    8.09    0.83
  -8   3  -3    8.77    0.91
  -8   3  -3    8.19    0.84
  -8   3  -3    8.01    0.82
   8  -3   3    7.30    0.82
   8  -3   3    7.84    0.72
  -9   3  -3    1.64    0.79
  -9   3  -3    1.74    0.87
  -9   3  -3    1.10    0.96
   9  -3   3    1.90    0.68
   9  -3   3    2.78    0.66
   9   2  -3    1.48    0.70
   9   2  -3    2.42    0.93
  -9  -2   3    3.17    0.83
  -9  -2   3    2.27    0.56
  -9  -2   3    0.40    0.76
   8   2  -3   13.68    1.25
   8   2  -3   11.81    0.99
  -8  -2   3   11.48    0.90
  -8  -2   3   10.05    1.09
   7   2  -3   13.79    0.89
   7   2  -3   13.98    0.63
   7   2  -3   12.91    1.02
  -7  -2   3   14.65    0.95
  -7  -2   3   14.11    0.84
   6   2  -3    3.11    0.35
   6   2  -3    3.27    0.50
   6   2  -3    3.39    0.44
  -6  -2   3    3.31    0.47
   5   2  -3    0.01    0.15
   5   2  -3    0.14    0.24
   5   2  -3   -0.06    0.28
  -5  -2   3    0.28    0.26
  -5  -2   3    0.23    0.28
   4   2  -3  115.75    2.71
   4   2  -3  120.72    2.93
   4   2  -3  118.64    2.85
  -4  -2   3  120.53    2.89
  -4  -2   3  117.30    2.86
   3   2  -3  121.57    2.87
   3   2  -3  124.81    2.91
  -3  -2   3  124.16    2.87
  -3  -2   3  121.02    2.88
   2   2  -3    2.86    0.23
   2   2  -3    2.96    0.21
  -2  -2   3    2.83    0.21
  -2  -2   3    3.45    0.16
  -2  -2   3    3.08    0.20
   1   2  -3   10.68    0.31
   1   2  -3   10.20    0.30
   1   2  -3   10.09    0.31
  -1  -2   3   10.25    0.32
  -1  -2   3   10.68    0.29
  -1  -2   3   10.47    0.29
   0   2  -3    0.61    0.09
   0   2  -3    0.64    0.07
   0   2  -3    0.70    0.05
   0  -2   3    0.53    0.09
  -1   2  -3  313.26    6.94
  -1   2  -3  316.58    6.86
  -1   2  -3  316.06    6.86
  -2   2  -3  158.40    3.56
  -2   2  -3  158.03    3.64
  -2   2  -3  158.15    3.55
  -2   2  -3  158.37    3.61
   2  -2   3  151.89    3.50
   2  -2   3  154.24    3.51
  -3   2  -3   40.13    1.19
  -3   2  -3   40.69    1.15
  -3   2  -3   39.60    1.18
  -3   2  -3   41.12    1.17
   3  -2   3   40.39    1.09
   3  -2   3   39.41    1.11
  -4   2  -3  159.13    3.86
  -4   2  -3  161.95    3.88
  -4   2  -3  164.08    3.86
  -4   2  -3  162.68    3.84
   4  -2   3  158.71    3.81
   4  -2   3  161.86    3.76
  -5   2  -3   13.60    0.66
  -5   2  -3   14.10    0.79
  -5   2  -3   12.01    0.65
   5  -2   3   12.48    0.64
   5  -2   3   12.47    0.64
  -6   2  -3   19.66    0.92
  -6   2  -3   18.82    1.02
  -6   2  -3   19.13    0.90
   6  -2   3   18.87    0.98
   6  -2   3   19.61    0.89
  -7   2  -3    0.77    0.42
  -7   2  -3    0.52    0.48
  -7   2  -3    1.28    0.40
  -7   2  -3    0.09    0.52
   7  -2   3    1.02    0.49
   7  -2   3    0.48    0.37
  -8   2  -3   22.28    1.52
  -8   2  -3   22.38    1.28
  -8   2  -3   22.72    1.35
   8  -2   3   23.54    1.21
   8  -2   3   23.97    1.38
  -9   2  -3    0.39    0.92
  -9   2  -3   -0.68    0.66
  -9   2  -3    0.50    0.83
   9  -2   3    1.70    0.88
   9  -2   3    1.49    0.69
   9   1  -3    4.86    0.91
   9   1  -3    3.44    0.58
  -9  -1   3    3.91    0.83
  -9  -1   3    3.86    0.82
  -9  -1   3    2.83    0.50
   8   1  -3   20.49    1.32
   8   1  -3   23.65    1.19
  -8  -1   3   19.16    1.23
  -8  -1   3   21.08    0.93
  -8  -1   3   21.18    1.24
   7   1  -3   16.89    1.10
   7   1  -3   16.25    1.07
   6   1  -3    9.54    0.76
   6   1  -3   10.94    0.70
  -6  -1   3   11.85    0.74
  -6  -1   3   10.82    0.72
   5   1  -3   10.38    0.54
   5   1  -3    9.65    0.65
   5   1  -3   10.83    0.38
  -5  -1   3   10.39    0.61
  -5  -1   3   10.63    0.63
   4   1  -3    0.42    0.23
   4   1  -3    0.89    0.10
   4   1  -3    0.75    0.17
  -4  -1   3    0.74    0.17
  -4  -1   3    1.12    0.20
   3   1  -3   59.72    1.50
   3   1  -3   58.89    1.52
  -3  -1   3   59.52    1.50
  -3  -1   3   59.66    1.49
   2   1  -3   73.67    1.71
   2   1  -3   74.39    1.72
  -2  -1   3   74.64    1.70
  -2  -1   3   70.73    1.61
  -2  -1   3   73.19    1.69
   1   1  -3   21.29    0.50
   1   1  -3   21.36    0.52
   1   1  -3   21.59    0.50
  -1  -1   3   21.61    0.53
   0   1  -3   75.52    1.79
  -1   1  -3  267.81    5.97
  -2   1  -3    0.74    0.13
  -2   1  -3    0.66    0.19
  -2   1  -3    0.52    0.13
   2  -1   3    0.77    0.14
   2  -1   3    0.77    0.20
   2  -1   3    0.67    0.12
  -3   1  -3    3.49    0.38
  -3   1  -3    4.08    0.29
  -3   1  -3    4.26    0.40
   3  -1   3    4.47    0.30
   3  -1   3    3.69    0.29
  -4   1  -3   21.67    0.86
  -4   1  -3   21.17    0.83
  -4   1  -3   20.39    0.83
   4  -1   3   20.00    0.80
   4  -1   3   20.19    0.73
  -5   1  -3   40.80    1.41
  -5   1  -3   41.04    1.35
  -5   1  -3   40.48    1.33
   5  -1   3   41.77    1.36
   5  -1   3   41.59    1.26
  -6   1  -3   79.73    2.28
  -6   1  -3   84.44    2.44
   6  -1   3   82.78    2.21
   6  -1   3   78.93    2.32
  -7   1  -3    1.47    0.46
  -7   1  -3    2.05    0.55
  -7   1  -3    0.77    0.43
   7  -1   3    1.00    0.39
   7  -1   3    1.13    0.54
  -8   1  -3   60.84    2.30
  -8   1  -3   60.50    2.32
  -8   1  -3   60.76    2.18
   8  -1   3   60.35    1.98
   8  -1   3   61.93    2.21
  -9   1  -3    3.85    0.95
  -9   1  -3    4.37    1.16
   9  -1   3    6.15    0.87
   9  -1   3    7.01    1.04
  10   0  -3    0.04    0.92
 -10   0   3   -0.84    0.89
 -10   0   3   -0.22    0.95
   9   0  -3    4.13    0.74
   9   0  -3    3.67    0.74
  -9   0   3    4.15    0.81
  -9   0   3    4.55    0.80
  -9   0   3    4.13    0.52
   8   0  -3    5.50    0.66
   8   0  -3    6.00    0.60
  -8   0   3    6.05    0.71
  -8   0   3    6.80    0.77
  -8   0   3    7.40    0.59
   7   0  -3   62.04    1.87
   7   0  -3   59.02    2.01
  -7   0   3   64.87    1.71
  -7   0   3   63.58    1.95
  -7   0   3   62.80    1.97
   6   0  -3    0.93    0.38
   6   0  -3    1.67    0.37
  -6   0   3    0.90    0.21
  -6   0   3    1.38    0.30
  -6   0   3    1.26    0.36
   5   0  -3  135.04    3.31
   5   0  -3  137.10    3.37
  -5   0   3  137.13    3.33
  -5   0   3  135.63    3.31
  -5   0   3  136.89    3.12
   4   0  -3   25.61    0.86
   4   0  -3   26.71    0.90
  -4   0   3   27.44    0.87
  -4   0   3   25.89    0.85
  -4   0   3   26.53    0.69
   3   0  -3   44.16    1.18
  -3   0   3   43.38    1.00
  -3   0   3   44.17    1.15
  -3   0   3   45.39    1.16
   2   0  -3   71.38    1.65
   2   0  -3   72.38    1.66
   2   0  -3   69.09    1.58
  -2   0   3   71.44    1.63
  -2   0   3   70.13    1.63
   1   0  -3  224.88    4.92
  -1   0   3  221.89    4.92
   0   0  -3  183.50    4.07
   0   0   3  178.73    4.07
  -1   0  -3    9.43    0.35
  -1   0  -3    9.75    0.44
  -1   0  -3    9.80    0.32
   1   0   3    9.61    0.28
   1   0   3    9.34    0.43
   1   0   3    9.10    0.30
  -2   0  -3   84.39    1.99
  -2   0  -3   84.35    2.03
  -2   0  -3   82.99    2.10
   2   0   3   83.25    2.11
   2   0   3   83.41    1.94
   2   0   3   84.30    2.00
  -3   0  -3  204.21    4.74
  -3   0  -3  209.06    4.83
  -3   0  -3  207.00    4.78
   3   0   3  207.72    4.84
   3   0   3  209.65    4.68
   3   0   3  207.78    4.75
  -4   0  -3  112.92    2.83
  -4   0  -3  112.69    2.79
  -4   0  -3  111.85    2.83
   4   0   3  107.68    2.77
   4   0   3  110.15    2.85
   4   0   3  112.17    2.69
  -5   0  -3   80.97    2.26
  -5   0  -3   83.30    2.33
  -5   0  -3   82.86    2.25
   5   0   3   82.23    2.13
   5   0   3   81.15    2.30
   5   0   3   83.30    2.27
  -6   0  -3    9.78    1.01
  -6   0  -3    8.64    0.85
   6   0   3    9.16    0.81
   6   0   3    8.34    0.66
  -7   0  -3   32.45    1.54
  -7   0  -3   33.17    1.54
   7   0   3   32.87    1.47
   7   0   3   30.78    1.26
  -8   0  -3    0.08    0.69
  -8   0  -3   -0.95    0.73
   8   0   3    0.06    0.51
   8   0   3   -1.28    0.67
  10  -1  -3    2.58    0.86
  10  -1  -3    3.11    1.03
 -10   1   3    3.91    0.77
 -10   1   3    2.38    0.94
 -10   1   3    3.70    0.57
   9  -1  -3   -1.06    0.70
   9  -1  -3   -0.29    0.59
  -9   1   3    0.55    0.67
  -9   1   3   -0.63    0.35
  -9   1   3   -0.18    0.67
   8  -1  -3   -0.71    0.51
   8  -1  -3    0.57    0.47
  -8   1   3    0.52    0.51
  -8   1   3    0.16    0.50
  -8   1   3   -0.13    0.33
   7  -1  -3    6.53    0.73
   7  -1  -3    6.10    0.58
  -7   1   3    6.70    0.51
  -7   1   3    7.41    0.74
  -7   1   3    7.03    0.62
   6  -1  -3    6.38    0.68
   6  -1  -3    6.96    0.53
  -6   1   3    7.72    0.63
  -6   1   3    6.16    0.41
  -6   1   3    6.83    0.61
   5  -1  -3    8.91    0.57
   5  -1  -3    8.72    0.60
  -5   1   3    9.19    0.55
  -5   1   3    8.79    0.58
  -5   1   3    9.02    0.38
   4  -1  -3  154.62    3.60
  -4   1   3  145.55    3.37
  -4   1   3  155.09    3.57
  -4   1   3  154.27    3.55
   3  -1  -3   78.50    1.89
   3  -1  -3   78.68    1.88
  -3   1   3   76.77    1.85
  -3   1   3   74.37    1.70
  -3   1   3   76.90    1.87
   2  -1  -3  230.26    5.00
   2  -1  -3  225.92    5.01
  -2   1   3  223.15    4.96
  -2   1   3  227.41    4.98
  -2   1   3  227.40    4.99
   0  -1  -3    4.76    0.30
   0  -1  -3    4.94    0.21
   0  -1  -3    4.80    0.18
   0   1   3    4.62    0.17
   0   1   3    4.79    0.17
   0   1   3    4.65    0.27
  -1  -1  -3   18.04    0.63
  -1  -1  -3   18.72    0.57
  -1  -1  -3   18.43    0.53
   1   1   3   18.40    0.50
   1   1   3   18.22    0.64
   1   1   3   18.00    0.54
  -2  -1  -3   75.52    1.81
  -2  -1  -3   73.78    1.92
  -2  -1  -3   72.95    1.84
   2   1   3   73.45    1.95
   2   1   3   74.37    1.76
   2   1   3   74.46    1.82
  -3  -1  -3   63.65    1.79
  -3  -1  -3   65.78    1.70
  -3  -1  -3   66.85    1.75
   3   1   3   63.34    1.80
   3   1   3   65.70    1.64
   3   1   3   65.75    1.73
  -4  -1  -3   88.05    2.34
  -4  -1  -3   92.58    2.41
  -4  -1  -3   89.78    2.40
   4   1   3   88.14    2.33
   4   1   3   90.26    2.41
   4   1   3   91.37    2.25
  -5  -1  -3   -0.45    0.33
  -5  -1  -3    0.03    0.26
   5   1   3    0.11    0.27
   5   1   3    0.39    0.37
   5   1   3   -0.19    0.33
  -6  -1  -3   42.61    1.61
  -6  -1  -3   44.78    1.68
   6   1   3   43.98    1.47
   6   1   3   43.47    1.54
   6   1   3   44.49    1.65
  -7  -1  -3   64.29    2.28
  -7  -1  -3   65.84    2.27
   7   1   3   65.01    1.98
   7   1   3   64.98    2.20
  -8  -1  -3    0.91    0.63
  -8  -1  -3    1.08    0.84
   8   1   3    0.39    0.76
   8   1   3    0.22    0.56
  10  -2  -3   10.07    1.09
  10  -2  -3    8.50    1.18
 -10   2   3   12.03    0.85
 -10   2   3   11.18    1.26
 -10   2   3    9.99    1.15
   9  -2  -3   23.92    1.37
   9  -2  -3   20.73    1.53
  -9   2   3   22.40    1.41
  -9   2   3   23.49    1.02
  -9   2   3   21.46    1.42
   8  -2  -3   39.67    1.57
   8  -2  -3   40.64    1.67
  -8   2   3   39.77    1.26
  -8   2   3   40.79    1.54
  -8   2   3   40.57    1.59
   7  -2  -3    6.31    0.73
  -7   2   3    6.01    0.63
  -7   2   3    6.56    0.43
  -7   2   3    5.98    0.59
   6  -2  -3   61.01    1.82
   6  -2  -3   60.70    1.82
  -6   2   3   63.36    1.83
  -6   2   3   62.47    1.80
  -6   2   3   61.65    1.55
   5  -2  -3   12.31    0.62
  -5   2   3   12.70    0.45
  -5   2   3   13.35    0.67
  -5   2   3   11.91    0.63
   4  -2  -3  171.15    3.93
   4  -2  -3  167.71    3.93
  -4   2   3  170.33    3.93
  -4   2   3  161.07    3.72
  -4   2   3  170.65    3.89
   3  -2  -3    6.06    0.32
   3  -2  -3    5.98    0.23
   3  -2  -3    5.48    0.32
  -3   2   3    5.68    0.32
  -3   2   3    5.48    0.22
  -3   2   3    5.81    0.34
   2  -2  -3  112.77    2.55
   2  -2  -3  110.82    2.55
   2  -2  -3  109.19    2.48
  -2   2   3  110.90    2.54
  -2   2   3  110.02    2.53
  -2   2   3  110.91    2.52
   1  -2  -3  210.25    4.62
   1  -2  -3  210.06    4.64
  -1   2   3  211.73    4.71
  -1   2   3  204.12    4.61
  -1   2   3  213.01    4.61
   0  -2  -3   62.83    1.51
   0  -2  -3   62.61    1.47
   0   2   3   62.44    1.48
   0   2   3   62.49    1.46
   0   2   3   63.07    1.61
  -1  -2  -3    0.26    0.15
  -1  -2  -3    0.38    0.12
   1   2   3    0.00    0.13
   1   2   3    0.10    0.13
   1   2   3    0.38    0.11
  -2  -2  -3   44.57    1.19
  -2  -2  -3   43.76    1.25
   2   2   3   42.54    1.21
   2   2   3   43.70    1.31
   2   2   3   43.52    1.13
  -3  -2  -3  165.28    3.94
  -3  -2  -3  166.68    3.88
   3   2   3  163.68    4.02
   3   2   3  164.36    3.90
   3   2   3  164.17    3.79
  -4  -2  -3   48.78    1.50
  -4  -2  -3   50.34    1.53
   4   2   3   48.57    1.60
   4   2   3   48.94    1.36
   4   2   3   48.84    1.51
  -5  -2  -3   10.51    0.94
  -5  -2  -3   10.13    0.68
   5   2   3   10.98    0.80
   5   2   3   10.98    0.84
   5   2   3   10.25    0.63
  -6  -2  -3    5.90    0.71
  -6  -2  -3    6.66    0.69
   6   2   3    6.39    0.66
   6   2   3    5.83    0.68
   6   2   3    6.00    0.70
  -7  -2  -3   27.12    1.59
  -7  -2  -3   30.33    1.58
   7   2   3   27.24    1.34
   7   2   3   29.37    1.25
   7   2   3   29.15    1.49
  -8  -2  -3   27.46    1.56
  -8  -2  -3   24.50    1.78
   8   2   3   24.91    1.73
   8   2   3   27.59    1.39
  10  -3  -3   28.10    1.76
  10  -3  -3   30.16    1.93
 -10   3   3   29.76    1.27
 -10   3   3   29.50    1.89
 -10   3   3   29.30    1.81
   9  -3  -3   18.14    1.26
   9  -3  -3   17.10    1.16
  -9   3   3   15.08    1.25
  -9   3   3   15.54    1.09
  -9   3   3   16.72    0.80
   8  -3  -3    7.85    0.76
   8  -3  -3    6.92    0.75
  -8   3   3    6.84    0.72
  -8   3   3    7.30    0.52
  -8   3   3    6.47    0.71
   7  -3  -3   29.71    1.57
   7  -3  -3   36.90    1.33
  -7   3   3   37.09    1.37
  -7   3   3   38.42    1.41
  -7   3   3   37.42    1.07
   6  -3  -3    1.44    0.38
   6  -3  -3    1.00    0.37
  -6   3   3    1.73    0.35
  -6   3   3    1.24    0.20
  -6   3   3    1.29    0.36
   5  -3  -3  110.11    2.82
   5  -3  -3  111.76    2.83
  -5   3   3  111.76    2.57
  -5   3   3  112.36    2.82
  -5   3   3  111.88    2.78
   4  -3  -3  108.82    2.50
   4  -3  -3  108.91    2.67
   4  -3  -3  108.40    2.68
  -4   3   3  108.04    2.64
  -4   3   3  112.80    2.69
  -4   3   3  107.22    2.49
   3  -3  -3   76.88    1.89
   3  -3  -3   75.36    1.76
   3  -3  -3   75.21    1.89
  -3   3   3   72.88    1.75
  -3   3   3   76.66    1.88
  -3   3   3   75.38    1.85
   2  -3  -3   15.80    0.50
   2  -3  -3   16.17    0.55
   2  -3  -3   15.80    0.56
  -2   3   3   16.36    0.54
  -2   3   3   15.86    0.53
   1  -3  -3   48.76    1.24
   1  -3  -3   48.20    1.20
  -1   3   3   47.96    1.20
  -1   3   3   48.64    1.30
  -1   3   3   47.48    1.21
   0  -3  -3    3.09    0.28
   0  -3  -3    3.25    0.23
   0   3   3    3.08    0.29
   0   3   3    3.01    0.22
   0   3   3    3.01    0.25
  -1  -3  -3    5.30    0.32
  -1  -3  -3    5.25    0.38
   1   3   3    5.55    0.35
   1   3   3    5.35    0.30
   1   3   3    5.39    0.45
  -2  -3  -3   31.03    1.00
  -2  -3  -3   32.85    0.97
   2   3   3   32.34    0.98
   2   3   3   30.94    1.11
   2   3   3   32.17    0.90
  -3  -3  -3   18.31    0.82
  -3  -3  -3   17.29    0.75
   3   3   3   17.53    0.64
   3   3   3   17.09    0.88
   3   3   3   17.88    0.74
  -4  -3  -3   16.15    0.82
  -4  -3  -3   15.48    0.87
   4   3   3   16.46    0.70
   4   3   3   16.26    0.84
   4   3   3   15.95    0.92
  -5  -3  -3   21.00    1.12
  -5  -3  -3   21.10    1.06
   5   3   3   21.67    1.05
   5   3   3   20.24    1.06
   5   3   3   21.93    0.90
  -6  -3  -3   21.78    1.16
  -6  -3  -3   22.36    1.14
   6   3   3   23.56    1.03
   6   3   3   23.67    1.14
   6   3   3   25.14    1.34
  -7  -3  -3   56.15    2.11
  -7  -3  -3   59.03    2.26
   7   3   3   57.10    1.88
   7   3   3   58.56    2.19
   7   3   3   58.33    2.22
  10  -4  -3    7.20    0.86
  10  -4  -3    8.90    0.94
 -10   4   3    7.68    1.11
 -10   4   3    8.34    0.87
 -10   4   3    8.06    1.07
   9  -4  -3   14.21    1.10
   9  -4  -3   15.44    1.26
  -9   4   3   16.20    0.78
  -9   4   3   13.07    1.29
  -9   4   3   15.23    1.05
   8  -4  -3   14.20    1.09
   8  -4  -3   14.86    0.93
  -8   4   3   15.26    1.04
  -8   4   3   15.37    0.69
  -8   4   3   14.51    0.93
   7  -4  -3    5.06    0.59
   7  -4  -3    4.49    0.59
  -7   4   3    5.06    0.41
  -7   4   3    5.92    0.63
  -7   4   3    5.64    0.59
   6  -4  -3    5.56    0.55
   6  -4  -3    5.55    0.55
  -6   4   3    5.90    0.63
  -6   4   3    5.66    0.48
  -6   4   3    5.62    0.40
   5  -4  -3   19.50    0.80
   5  -4  -3   18.89    0.85
   5  -4  -3   19.63    0.65
  -5   4   3   19.85    0.80
  -5   4   3   19.23    0.62
  -5   4   3   18.85    0.80
   4  -4  -3   10.68    0.59
   4  -4  -3   10.99    0.45
   4  -4  -3   11.52    0.55
  -4   4   3   11.33    0.56
  -4   4   3   11.00    0.43
  -4   4   3   11.13    0.60
   3  -4  -3   19.42    0.61
   3  -4  -3   18.51    0.70
   3  -4  -3   18.92    0.66
  -3   4   3   18.67    0.69
  -3   4   3   18.74    0.67
   2  -4  -3    6.05    0.33
   2  -4  -3    6.56    0.36
   2  -4  -3    6.43    0.31
  -2   4   3    6.49    0.36
  -2   4   3    6.12    0.37
   1  -4  -3   17.00    0.63
   1  -4  -3   17.12    0.58
  -1   4   3   17.32    0.58
  -1   4   3   17.87    0.60
   0  -4  -3   15.45    0.55
   0  -4  -3   16.00    0.62
   0   4   3   15.78    0.59
   0   4   3   15.84    0.69
   0   4   3   15.67    0.55
  -1  -4  -3  172.78    3.99
  -1  -4  -3  168.03    3.89
   1   4   3  171.66    4.09
   1   4   3  167.18    3.95
   1   4   3  169.34    3.87
  -2  -4  -3    5.30    0.42
  -2  -4  -3    5.52    0.44
   2   4   3    5.99    0.39
   2   4   3    6.27    0.48
   2   4   3    6.18    0.56
  -3  -4  -3   24.64    1.02
  -3  -4  -3   24.34    0.95
   3   4   3   24.51    1.04
   3   4   3   24.43    0.85
   3   4   3   25.37    0.99
  -4  -4  -3   10.42    0.77
  -4  -4  -3   10.34    0.71
   4   4   3   10.87    0.63
   4   4   3   11.03    0.88
   4   4   3   11.34    0.78
  -5  -4  -3   -0.27    0.45
  -5  -4  -3   -0.75    0.37
   5   4   3    0.16    0.34
  -6  -4  -3    2.82    0.69
  -6  -4  -3    2.43    0.69
   6   4   3    2.85    0.69
   6   4   3    3.06    0.68
   6   4   3    3.16    0.50
  -7  -4  -3    0.73    0.78
  -7  -4  -3   -0.20    0.85
   7   4   3   -0.50    0.74
   7   4   3    0.80    0.53
   7   4   3    0.03    0.77
  10  -5  -3   -1.18    0.80
  10  -5  -3    0.51    0.87
 -10   5   3   -0.14    0.65
 -10   5   3    0.31    0.40
 -10   5   3   -0.14    0.82
   9  -5  -3    6.16    0.86
   9  -5  -3    6.28    0.87
  -9   5   3    6.11    0.84
  -9   5   3    6.12    0.59
  -9   5   3    6.22    0.87
   8  -5  -3    8.85    0.80
   8  -5  -3    8.53    0.80
  -8   5   3    9.18    1.01
  -8   5   3    7.72    0.77
  -8   5   3    7.97    0.57
   7  -5  -3    6.32    0.65
  -7   5   3    6.05    0.33
  -7   5   3    6.05    0.72
  -7   5   3    6.01    0.50
   6  -5  -3   61.76    1.62
   6  -5  -3   59.89    1.85
   6  -5  -3   64.93    1.89
  -6   5   3   61.54    1.81
  -6   5   3   59.89    1.82
  -6   5   3   57.88    1.57
   5  -5  -3   41.12    1.36
   5  -5  -3   41.16    1.16
   5  -5  -3   42.82    1.35
  -5   5   3   40.70    1.30
  -5   5   3   41.86    1.32
  -5   5   3   40.10    1.13
   4  -5  -3  269.33    6.14
   4  -5  -3  262.96    5.98
   4  -5  -3  272.38    6.12
  -4   5   3  266.62    5.97
  -4   5   3  269.24    6.12
  -4   5   3  264.54    6.09
   3  -5  -3    0.17    0.20
   3  -5  -3   -0.20    0.19
   3  -5  -3    0.14    0.17
  -3   5   3    0.39    0.22
  -3   5   3    0.13    0.21
   2  -5  -3  207.65    4.71
   2  -5  -3  202.67    4.64
   2  -5  -3  205.29    4.64
  -2   5   3  202.47    4.65
  -2   5   3  202.25    4.67
   1  -5  -3    1.02    0.20
   1  -5  -3    0.18    0.19
   1  -5  -3    0.87    0.18
  -1   5   3    0.86    0.17
  -1   5   3    0.76    0.20
   0  -5  -3   50.87    1.46
   0  -5  -3   51.71    1.38
   0   5   3   52.07    1.43
   0   5   3   52.70    1.37
  -1  -5  -3    0.98    0.23
  -1  -5  -3    0.94    0.23
   1   5   3    1.08    0.33
   1   5   3    1.27    0.27
   1   5   3    1.17    0.22
  -2  -5  -3   28.13    1.06
  -2  -5  -3   27.50    0.97
   2   5   3   27.22    0.90
   2   5   3   26.30    1.07
   2   5   3   26.75    1.00
  -3  -5  -3   16.60    0.82
  -3  -5  -3   17.08    0.91
   3   5   3   15.89    0.96
   3   5   3   14.51    0.75
   3   5   3   16.45    0.67
  -4  -5  -3   10.17    0.99
  -4  -5  -3   10.45    0.81
   4   5   3    8.26    0.62
   4   5   3    8.34    0.80
   4   5   3    9.02    0.93
  -5  -5  -3    9.02    0.80
  -5  -5  -3   10.72    0.85
   5   5   3    8.53    1.01
   5   5   3   10.16    1.06
   5   5   3    8.70    0.83
  -6  -5  -3    9.79    0.96
  -6  -5  -3    9.68    0.99
   6   5   3   10.03    0.88
   6   5   3    9.78    1.01
   6   5   3   10.87    1.19
  -7  -5  -3    5.41    1.05
  -7  -5  -3    3.09    0.75
   7   5   3    4.58    1.04
   7   5   3    6.03    1.05
   7   5   3    6.03    0.76
  10  -6  -3    4.62    0.91
  10  -6  -3    4.74    0.99
 -10   6   3    5.08    0.55
 -10   6   3    5.17    1.07
 -10   6   3    4.43    0.98
   9  -6  -3    2.27    0.73
   9  -6  -3    1.95    0.75
  -9   6   3    3.05    0.76
  -9   6   3    1.45    0.77
  -9   6   3    2.19    0.47
   8  -6  -3   99.71    2.98
   8  -6  -3   98.29    2.92
  -8   6   3  109.47    3.06
  -8   6   3   98.54    2.35
  -8   6   3  105.17    2.95
  -8   6   3  104.74    2.59
   7  -6  -3   14.49    0.99
   7  -6  -3   14.45    0.89
  -7   6   3   15.87    1.04
  -7   6   3   14.78    0.71
  -7   6   3   15.71    0.95
   6  -6  -3    0.66    0.41
   6  -6  -3    0.50    0.26
   6  -6  -3    0.45    0.30
  -6   6   3    0.72    0.23
  -6   6   3    1.40    0.43
  -6   6   3    0.46    0.27
   5  -6  -3    0.08    0.32
   5  -6  -3    0.18    0.23
   5  -6  -3    0.13    0.22
  -5   6   3   -0.34    0.30
  -5   6   3    0.26    0.30
  -5   6   3   -0.03    0.19
   4  -6  -3    0.52    0.28
   4  -6  -3    0.60    0.27
   4  -6  -3    0.24    0.22
  -4   6   3    0.11    0.19
  -4   6   3    0.51    0.29
  -4   6   3    0.53    0.26
   3  -6  -3   29.01    1.02
   3  -6  -3   28.25    0.95
   3  -6  -3   28.87    0.93
  -3   6   3   29.49    0.99
  -3   6   3   27.05    0.97
   2  -6  -3   -0.08    0.20
   2  -6  -3   -0.01    0.14
   2  -6  -3    0.07    0.17
  -2   6   3   -0.04    0.21
  -2   6   3    0.30    0.22
   1  -6  -3   45.33    1.33
   1  -6  -3   44.40    1.33
   1  -6  -3   44.35    1.25
  -1   6   3   45.06    1.26
  -1   6   3   45.74    1.31
   0  -6  -3   25.58    0.83
   0  -6  -3   25.42    0.96
   0   6   3   25.13    0.82
   0   6   3   24.33    0.91
  -1  -6  -3   19.38    0.78
  -1  -6  -3   20.23    0.89
   1   6   3   20.26    0.98
   1   6   3   19.75    0.75
   1   6   3   19.42    0.83
  -2  -6  -3   93.54    2.39
  -2  -6  -3   90.55    2.48
   2   6   3   91.86    2.60
   2   6   3   90.56    2.44
   2   6   3   94.14    2.35
  -3  -6  -3   11.05    0.86
   3   6   3   10.55    0.80
   3   6   3   10.63    0.58
  -4  -6  -3    1.58    0.55
  -4  -6  -3    1.86    0.49
   4   6   3    1.80    0.55
   4   6   3    1.30    0.39
   4   6   3    1.67    0.60
  -5  -6  -3    0.05    0.54
  -5  -6  -3    0.50    0.63
   5   6   3    0.02    0.42
   5   6   3    0.56    0.58
   5   6   3   -0.23    0.62
  -6  -6  -3   10.74    1.06
  -6  -6  -3   13.32    1.50
   6   6   3   12.83    1.36
   6   6   3   12.57    1.01
   6   6   3   10.80    1.18
   9  -7  -3   -0.05    0.74
   9  -7  -3    0.27    0.71
  -9   7   3   -0.57    0.49
  -9   7   3   -0.12    0.35
  -9   7   3    0.51    0.50
   8  -7  -3    0.93    0.44
  -8   7   3    2.00    0.61
  -8   7   3    0.71    0.27
  -8   7   3    1.00    0.46
  -8   7   3    0.82    0.34
   7  -7  -3    6.56    0.69
   7  -7  -3    8.64    0.64
   7  -7  -3    6.62    0.73
  -7   7   3    5.97    0.53
  -7   7   3    6.67    0.68
  -7   7   3    6.69    1.23
   6  -7  -3    0.70    0.42
   6  -7  -3    0.33    0.29
   6  -7  -3    0.66    0.45
  -6   7   3    0.35    0.29
  -6   7   3    0.71    0.44
  -6   7   3    0.36    0.26
   5  -7  -3   19.10    0.91
   5  -7  -3   17.76    0.95
   5  -7  -3   19.63    0.79
  -5   7   3   17.78    0.74
  -5   7   3   17.90    0.89
  -5   7   3   18.60    0.94
   4  -7  -3   95.44    2.53
   4  -7  -3   93.79    2.44
   4  -7  -3   94.63    2.40
  -4   7   3   94.80    2.51
  -4   7   3   95.06    2.49
   3  -7  -3   98.65    2.43
   3  -7  -3   93.93    2.49
   3  -7  -3   93.58    2.40
  -3   7   3   93.11    2.45
  -3   7   3   95.71    2.46
   2  -7  -3    1.51    0.28
   2  -7  -3    1.49    0.31
   2  -7  -3    0.98    0.27
  -2   7   3    0.97    0.23
  -2   7   3    1.61    0.32
   1  -7  -3   14.96    0.76
   1  -7  -3   14.24    0.71
   1  -7  -3   15.87    0.67
  -1   7   3   14.25    0.68
  -1   7   3   13.05    0.64
   0  -7  -3    0.29    0.31
   0  -7  -3    0.11    0.29
   0  -7  -3    0.33    0.25
   0   7   3    0.59    0.29
   0   7   3    0.43    0.26
  -1  -7  -3    0.81    0.30
  -1  -7  -3    0.46    0.36
   1   7   3    0.33    0.30
   1   7   3    0.64    0.28
   1   7   3   -0.21    0.30
  -2  -7  -3   12.67    0.70
   2   7   3   13.21    0.74
   2   7   3   12.53    1.15
   2   7   3   12.88    0.71
  -3  -7  -3   75.79    2.29
  -3  -7  -3   71.57    2.15
   3   7   3   69.62    2.24
   3   7   3   75.09    2.09
   3   7   3   71.06    2.39
  -4  -7  -3    2.26    0.56
  -4  -7  -3    1.01    0.57
   4   7   3    1.10    0.54
   4   7   3    1.19    0.51
   4   7   3    1.41    0.44
  -5  -7  -3    3.54    0.83
  -5  -7  -3    3.89    0.76
   5   7   3    1.95    0.84
   5   7   3    3.86    0.80
   5   7   3    2.65    0.56
  -6  -7  -3   25.41    1.77
  -6  -7  -3   26.03    2.15
   6   7   3   25.73    1.79
   6   7   3   26.42    1.39
   6   7   3   24.63    1.63
   9  -8  -3   31.47    1.74
   9  -8  -3   33.15    1.85
  -9   8   3   30.47    1.28
  -9   8   3   31.24    1.61
  -9   8   3   33.20    1.73
  -9   8   3   30.57    0.95
   8  -8  -3   -0.14    0.57
   8  -8  -3    0.28    0.66
  -8   8   3    0.49    0.35
  -8   8   3   -0.45    0.44
  -8   8   3    1.14    0.62
   7  -8  -3   56.09    1.90
   7  -8  -3   57.59    1.74
   7  -8  -3   52.87    1.80
  -7   8   3   56.30    1.90
  -7   8   3   56.27    1.98
  -7   8   3   53.69    1.62
   6  -8  -3   14.72    0.95
   6  -8  -3   14.93    1.02
   6  -8  -3   15.75    0.81
  -6   8   3   14.31    1.00
  -6   8   3   16.53    1.22
  -6   8   3   17.17    0.77
   5  -8  -3   36.29    1.22
   5  -8  -3   32.38    1.57
  -5   8   3   35.30    1.36
  -5   8   3   38.75    1.36
  -5   8   3   36.53    1.19
   4  -8  -3   14.20    0.86
   4  -8  -3   15.11    0.72
   4  -8  -3   14.96    0.75
  -4   8   3   16.65    0.87
  -4   8   3   15.96    0.76
   3  -8  -3    9.29    0.71
   3  -8  -3    8.08    0.61
   3  -8  -3    9.97    0.63
  -3   8   3   10.39    0.69
  -3   8   3    8.64    0.67
   2  -8  -3   82.35    2.21
   2  -8  -3   81.54    2.28
   2  -8  -3   80.54    2.14
  -2   8   3   82.40    2.23
  -2   8   3   82.70    2.20
   1  -8  -3   -0.26    0.21
   1  -8  -3    0.13    0.20
   1  -8  -3   -0.35    0.33
  -1   8   3    0.12    0.28
  -1   8   3   -0.11    0.31
   0  -8  -3  128.54    3.33
   0  -8  -3  128.51    3.17
   0  -8  -3  129.32    3.27
   0   8   3  124.99    3.26
   0   8   3  130.82    3.18
  -1  -8  -3   36.33    1.62
  -1  -8  -3   44.66    1.45
   1   8   3   44.76    1.37
   1   8   3   40.84    1.55
   1   8   3   42.89    1.48
  -2  -8  -3    0.81    0.49
  -2  -8  -3    0.87    0.42
   2   8   3    1.01    0.38
   2   8   3    1.63    0.49
   2   8   3    0.55    0.39
  -3  -8  -3    1.59    0.40
  -3  -8  -3    0.96    0.56
   3   8   3    0.46    0.62
   3   8   3    1.82    0.58
   3   8   3    1.16    0.48
  -4  -8  -3    4.79    0.71
  -4  -8  -3    4.50    0.76
   4   8   3    3.98    0.88
   4   8   3    4.31    0.74
   4   8   3    3.93    0.57
  -5  -8  -3    1.15    0.79
  -5  -8  -3    1.06    0.86
   5   8   3    0.06    0.91
   5   8   3   -0.39    0.56
   5   8   3    0.30    0.58
   9  -9  -3    4.22    0.89
  -9   9   3    7.38    0.98
  -9   9   3    4.90    1.00
  -9   9   3    4.17    0.48
   8  -9  -3   18.93    1.05
   8  -9  -3   19.04    1.42
   8  -9  -3   18.33    1.34
  -8   9   3   18.68    1.44
  -8   9   3   18.67    0.94
  -8   9   3   19.91    1.36
   7  -9  -3   12.68    0.85
   7  -9  -3   11.27    1.12
   7  -9  -3   11.31    1.03
  -7   9   3   12.71    0.78
  -7   9   3   12.05    0.86
  -7   9   3   12.23    1.12
   6  -9  -3   35.26    1.51
   6  -9  -3   34.95    1.32
   6  -9  -3   37.39    1.31
  -6   9   3   34.15    1.23
  -6   9   3   35.80    1.45
  -6   9   3   31.73    1.55
   5  -9  -3   18.25    1.08
   5  -9  -3   17.25    0.96
   5  -9  -3   17.84    0.89
   4  -9  -3   18.21    0.92
   4  -9  -3   20.33    0.94
   4  -9  -3   18.38    0.90
  -4   9   3   19.46    0.98
  -4   9   3   18.09    0.96
   3  -9  -3   12.19    0.68
   3  -9  -3   12.02    0.68
  -3   9   3   11.93    0.80
  -3   9   3   13.57    0.82
   2  -9  -3    1.42    0.49
   2  -9  -3    1.91    0.43
   2  -9  -3    1.81    0.37
  -2   9   3    1.52    0.39
  -2   9   3    1.26    0.40
   1  -9  -3   -0.21    0.35
  -1   9   3    0.97    0.39
  -1   9   3   -0.08    0.24
   0  -9  -3    0.43    0.35
   0  -9  -3    0.20    0.43
   0  -9  -3    0.78    0.32
   0   9   3    0.54    0.35
   0   9   3    0.93    0.43
  -1  -9  -3    0.73    0.40
  -1  -9  -3    0.42    0.47
  -1  -9  -3    0.98    0.46
   1   9   3    0.88    0.44
  -2  -9  -3    6.35    0.66
  -2  -9  -3    5.78    0.72
  -2  -9  -3    6.61    0.66
   2   9   3    5.32    0.71
   2   9   3    5.18    0.67
   2   9   3    7.15    0.75
  -3  -9  -3    6.11    0.83
  -3  -9  -3    5.35    0.73
   3   9   3    5.04    0.74
   3   9   3    5.65    0.63
   3   9   3    7.18    0.80
  -4  -9  -3   22.29    1.66
  -4  -9  -3   25.68    1.54
   4   9   3   25.65    1.29
   4   9   3   25.37    1.82
   4   9   3   25.57    1.57
  -9  10   3    9.75    0.94
  -9  10   3   10.75    1.27
  -9  10   3    9.52    1.16
   8 -10  -3   22.86    1.46
   8 -10  -3   22.89    1.36
   8 -10  -3   22.31    1.62
  -8  10   3   20.79    1.05
  -8  10   3   21.03    1.48
  -8  10   3   16.69    1.53
   7 -10  -3    0.88    0.66
   7 -10  -3    1.40    0.60
  -7  10   3   -0.01    0.46
  -7  10   3   -0.99    0.62
  -7  10   3    1.84    0.63
   6 -10  -3    2.05    0.54
   6 -10  -3    2.06    0.50
   6 -10  -3    1.55    0.49
  -6  10   3    2.27    0.59
  -6  10   3    2.21    0.64
   5 -10  -3    7.18    0.75
   5 -10  -3    4.93    0.60
   5 -10  -3    6.73    0.60
  -5  10   3    6.01    0.69
  -5  10   3    6.80    0.85
   4 -10  -3   58.09    1.83
   4 -10  -3   57.09    1.76
   4 -10  -3   59.10    1.96
  -4  10   3   59.99    1.91
  -4  10   3   57.39    1.89
   3 -10  -3   15.72    0.79
   3 -10  -3   15.54    1.03
  -3  10   3   15.85    1.11
  -3  10   3   14.76    0.96
   2 -10  -3    1.68    0.46
   2 -10  -3    0.93    0.47
   2 -10  -3    0.27    0.36
  -2  10   3    0.56    0.41
  -2  10   3    1.04    0.46
   1 -10  -3   18.53    0.96
   1 -10  -3   17.02    0.93
   1 -10  -3   16.93    1.01
   0 -10  -3    2.64    0.47
   0 -10  -3    2.51    0.59
   0 -10  -3    2.78    0.41
   0  10   3    2.21    0.53
   0  10   3    2.01    0.38
  -1 -10  -3   12.44    1.04
  -1 -10  -3   12.04    1.09
  -1 -10  -3   11.40    0.94
   1  10   3   11.98    0.88
   1  10   3   12.55    1.03
   1  10   3   12.67    1.19
  -2 -10  -3    0.17    0.54
  -2 -10  -3   -0.05    0.64
  -2 -10  -3    0.21    0.61
   2  10   3    1.19    0.61
   2  10   3    0.41    0.49
   2  10   3    1.35    0.49
  -3 -10  -3   -0.20    0.54
  -3 -10  -3    0.45    0.72
  -3 -10  -3    0.21    0.64
   3  10   3   -0.21    0.52
   3  10   3   -0.64    0.55
   3  10   3    0.98    0.74
  -4 -10  -3    0.68    0.95
   4  10   3   -0.82    1.04
   4  10   3    0.13    0.88
   4  10   3   -0.12    0.44
   8 -11  -3    0.35    0.52
   8 -11  -3    0.11    0.85
   8 -11  -3    0.01    0.64
  -8  11   3    0.93    0.54
  -8  11   3    0.17    0.81
  -8  11   3   -0.35    0.85
   7 -11  -3   12.22    1.07
   7 -11  -3   11.70    1.13
   7 -11  -3   11.81    0.97
  -7  11   3   13.58    1.37
  -7  11   3   14.18    1.28
   6 -11  -3    2.91    0.65
   6 -11  -3    2.95    0.58
   6 -11  -3    2.59    0.70
  -6  11   3    2.90    0.70
  -6  11   3    2.58    0.53
   5 -11  -3   20.75    1.37
   5 -11  -3   23.30    1.06
   5 -11  -3   22.20    1.34
  -5  11   3   22.16    1.10
  -5  11   3   22.05    1.29
   4 -11  -3   20.54    1.11
   4 -11  -3   19.45    1.09
   4 -11  -3   20.19    0.97
  -4  11   3   19.54    1.16
  -4  11   3   22.37    1.21
   3 -11  -3   24.15    1.14
   3 -11  -3   25.55    1.24
   3 -11  -3   25.67    1.32
  -3  11   3   22.17    1.10
  -3  11   3   22.54    1.19
   2 -11  -3    3.78    0.61
   2 -11  -3    3.39    0.53
   2 -11  -3    3.82    0.65
  -2  11   3    3.67    0.62
  -2  11   3    4.29    0.50
   1 -11  -3    0.04    0.36
   1 -11  -3    0.47    0.32
   1 -11  -3    1.28    0.56
  -1  11   3    0.58    0.39
  -1  11   3    0.06    0.43
   0 -11  -3   21.74    1.18
   0 -11  -3   23.29    1.39
   0 -11  -3   22.54    1.16
   0  11   3   21.73    1.29
   0  11   3   21.82    1.16
  -1 -11  -3    0.04    0.63
  -1 -11  -3   -0.11    0.60
  -1 -11  -3   -0.15    0.38
   1  11   3   -0.97    0.59
   1  11   3   -0.12    0.49
   1  11   3    0.40    0.78
  -2 -11  -3    6.18    0.76
  -2 -11  -3    4.59    0.94
  -2 -11  -3    6.33    0.71
   2  11   3    6.18    0.74
   2  11   3    7.46    0.94
   2  11   3    8.14    1.14
  -3 -11  -3    3.42    0.68
   3  11   3    4.27    1.15
   3  11   3    4.57    0.77
   3  11   3    3.99    0.99
   7 -12  -3    1.47    0.68
   7 -12  -3    2.09    0.54
   7 -12  -3    0.53    0.86
  -7  12   3   -0.39    0.79
  -7  12   3    0.00    0.83
   6 -12  -3    1.34    0.66
   6 -12  -3    1.14    0.78
   6 -12  -3    1.87    0.64
  -6  12   3    1.04    0.73
  -6  12   3    2.31    0.61
   5 -12  -3   44.34    1.72
   5 -12  -3   42.19    1.58
   5 -12  -3   44.38    1.91
  -5  12   3   40.12    1.76
  -5  12   3   43.00    1.68
   4 -12  -3    7.17    0.71
   4 -12  -3    4.94    0.73
   4 -12  -3    5.01    0.68
  -4  12   3    5.92    0.78
  -4  12   3    6.20    0.77
   3 -12  -3   10.00    0.86
   3 -12  -3   11.09    0.96
   3 -12  -3   11.21    0.95
  -3  12   3   10.17    1.04
  -3  12   3   11.25    1.06
   2 -12  -3   -0.20    0.62
   2 -12  -3    0.45    0.42
   2 -12  -3    0.42    0.37
  -2  12   3   -0.41    0.53
  -2  12   3   -0.99    0.55
   1 -12  -3    0.99    0.40
   1 -12  -3    0.29    0.62
   1 -12  -3   -0.16    0.64
  -1  12   3    1.39    0.54
  -1  12   3    1.80    0.66
   0 -12  -3    1.72    0.47
   0 -12  -3    1.80    0.73
   0 -12  -3    1.84    0.59
   0  12   3    0.83    0.58
   0  12   3    2.71    0.74
   0  12   3    1.86    0.64
  -1 -12  -3   -0.01    0.78
  -1 -12  -3   -1.24    0.81
  -1 -12  -3    1.02    0.48
   1  12   3    0.90    0.95
   1  12   3    0.74    0.80
   1  12   3    1.25    0.64
  -2 -12  -3   -0.26    0.61
   2  12   3    0.21    0.78
   2  12   3    0.35    0.89
   2  12   3   -0.39    0.68
   6 -13  -3   15.97    1.35
   6 -13  -3   15.80    1.27
   6 -13  -3   17.29    1.44
  -6  13   3   18.54    1.52
  -6  13   3   17.14    1.28
   5 -13  -3    2.28    0.66
   5 -13  -3    2.77    0.78
   5 -13  -3    3.09    0.74
  -5  13   3    3.08    0.81
  -5  13   3    3.67    0.85
   4 -13  -3    0.42    0.78
   4 -13  -3   -0.69    0.57
   4 -13  -3    0.57    0.67
  -4  13   3    0.21    0.69
  -4  13   3   -0.68    0.71
   3 -13  -3    1.05    0.78
   3 -13  -3    1.48    0.55
   3 -13  -3    1.65    0.62
  -3  13   3    1.04    0.71
  -3  13   3    1.64    0.69
   2 -13  -3   17.57    1.52
   2 -13  -3   17.03    1.13
   2 -13  -3   16.54    1.25
  -2  13   3   19.86    1.44
  -2  13   3   16.50    1.29
   1 -13  -3   11.51    1.05
   1 -13  -3    9.08    1.11
   1 -13  -3   10.07    0.94
  -1  13   3   11.78    1.20
  -1  13   3   12.86    1.10
   0 -13  -3    5.59    0.97
   0 -13  -3    3.84    1.00
   0 -13  -3    4.56    0.81
   0  13   3    4.59    0.94
   0  13   3    4.07    1.08
   0  13   3    3.62    0.81
   4 -14  -3   14.22    1.25
   4 -14  -3   13.16    1.05
  -4  14   3   11.87    1.19
  -4  14   3   16.61    1.50
   3 -14  -3   15.83    1.60
   3 -14  -3   12.49    1.04
  -3  14   3   13.98    1.48
  -3  14   3   14.60    1.57
   2 -14  -3   11.42    1.22
  -2  14   3   12.58    1.18
  -2  14   3   10.82    1.08
   0 -16   4    0.14    0.51
   0 -16   4   -2.51    0.85
  -1  16  -4   -0.46    0.53
  -1  16  -4    0.39    0.91
   1 -16   4   -0.40    0.46
   1 -16   4    0.32    0.86
   1 -16   4    0.14    0.60
  -2  16  -4    6.69    0.90
  -2  16  -4    5.20    0.94
   2 -16   4    7.29    1.04
   2 -16   4    5.92    0.69
   2 -16   4    5.56    0.81
  -3  16  -4   29.65    1.71
  -3  16  -4   33.50    1.82
   3 -16   4   32.59    1.62
   3 -16   4   32.70    1.57
   3 -16   4   29.42    1.91
  -4  16  -4   13.51    1.19
   4 -16   4   11.38    1.22
   4 -16   4   12.45    1.25
   4 -16   4   13.07    1.28
  -2 -15   4    2.95    1.01
  -2 -15   4    3.23    0.83
  -2 -15   4    3.67    0.88
   1  15  -4    3.53    0.77
   1  15  -4    4.77    0.85
  -1 -15   4    4.36    0.75
  -1 -15   4    7.19    0.86
  -1 -15   4    3.17    0.92
   0  15  -4    2.25    0.57
   0  15  -4    3.89    0.94
   0 -15   4    4.11    0.85
   0 -15   4    3.68    0.70
   0 -15   4    4.31    0.81
  -1  15  -4    7.99    1.02
  -1  15  -4    8.25    0.89
   1 -15   4    7.55    0.93
   1 -15   4    7.16    0.79
   1 -15   4    7.84    0.92
  -2  15  -4    0.14    0.46
  -2  15  -4   -0.36    0.77
   2 -15   4    0.33    0.69
   2 -15   4   -0.29    0.52
   2 -15   4    0.32    0.49
  -3  15  -4    4.52    0.86
  -3  15  -4    6.38    0.95
  -3  15  -4    6.52    0.91
   3 -15   4    5.49    0.73
   3 -15   4    5.61    0.91
   3 -15   4    5.70    0.71
  -4  15  -4    5.35    0.95
  -4  15  -4    6.56    0.93
  -4  15  -4    5.08    0.98
   4 -15   4    6.66    0.78
   4 -15   4    6.23    0.93
   4 -15   4    6.56    1.01
  -5  15  -4    1.49    0.64
  -5  15  -4    2.13    0.93
  -5  15  -4    2.69    0.72
   5 -15   4    2.93    0.70
   5 -15   4    2.65    0.94
   5 -15   4    2.53    0.86
   3  14  -4    1.53    1.01
   3  14  -4   -0.24    0.72
  -3 -14   4    0.92    0.88
  -3 -14   4    0.75    0.78
  -3 -14   4   -0.61    0.60
   2  14  -4    0.76    0.85
   2  14  -4    0.01    0.64
  -2 -14   4   -0.14    0.72
  -2 -14   4    0.80    0.55
  -2 -14   4    0.95    0.68
   1  14  -4    8.54    0.83
   1  14  -4   12.04    1.14
  -1 -14   4   10.84    1.03
  -1 -14   4    8.81    0.98
  -1 -14   4   11.93    1.24
   0  14  -4   14.21    1.32
   0  14  -4   14.96    1.12
   0 -14   4   13.70    1.19
   0 -14   4   13.85    0.99
   0 -14   4   13.50    1.04
  -1  14  -4    0.79    0.57
  -1  14  -4    1.70    0.70
   1 -14   4    1.65    0.49
   1 -14   4    1.98    0.41
   1 -14   4    1.25    0.61
  -2  14  -4   13.97    0.96
  -2  14  -4   11.99    0.93
  -2  14  -4   13.13    1.20
   2 -14   4   13.46    0.93
   2 -14   4   12.14    1.17
   2 -14   4   12.51    1.11
  -3  14  -4    1.53    0.68
  -3  14  -4    1.38    0.61
  -3  14  -4    1.31    0.47
   3 -14   4    1.96    0.63
   3 -14   4    1.79    0.69
   3 -14   4    0.25    0.46
  -4  14  -4   15.97    1.24
  -4  14  -4   18.45    1.39
  -4  14  -4   18.31    1.35
   4 -14   4   14.83    1.10
   4 -14   4   14.47    1.02
   4 -14   4   15.67    1.23
  -5  14  -4    4.21    0.72
  -5  14  -4    4.23    0.81
  -5  14  -4    3.70    0.84
   5 -14   4    2.37    0.75
   5 -14   4    3.11    0.84
   5 -14   4    3.87    0.67
  -6  14  -4    1.83    0.80
  -6  14  -4   -0.32    0.55
  -6  14  -4    0.15    0.88
   6 -14   4    0.74    0.63
   6 -14   4   -0.11    0.76
   6 -14   4    0.56    0.63
   4  13  -4   15.54    1.12
   4  13  -4   16.40    1.73
  -4 -13   4   16.31    1.48
  -4 -13   4   17.95    1.61
  -4 -13   4   19.17    1.53
   3  13  -4   -1.42    0.75
   3  13  -4    2.30    0.51
  -3 -13   4    2.26    0.70
  -3 -13   4    1.40    0.53
  -3 -13   4    1.33    0.73
   2  13  -4    0.70    0.71
   2  13  -4   -0.35    0.49
  -2 -13   4    0.67    0.45
  -2 -13   4    0.81    0.62
  -2 -13   4    0.08    0.54
   1  13  -4   19.27    0.98
   1  13  -4   17.34    1.10
  -1 -13   4   16.81    1.19
  -1 -13   4   18.17    1.05
  -1 -13   4   17.63    1.19
   0  13  -4    3.83    0.50
   0  13  -4    3.45    0.66
   0 -13   4    3.06    0.53
   0 -13   4    3.18    0.51
   0 -13   4    3.10    0.60
  -1  13  -4    3.25    0.57
  -1  13  -4    3.78    0.63
  -1  13  -4    3.09    0.51
   1 -13   4    3.48    0.50
   1 -13   4    4.83    0.55
   1 -13   4    3.36    0.53
  -2  13  -4    0.56    0.53
  -2  13  -4    0.61    0.50
  -2  13  -4   -0.99    0.43
   2 -13   4    0.59    0.38
   2 -13   4   -0.05    0.37
   2 -13   4    0.58    0.48
  -3  13  -4   20.75    1.26
  -3  13  -4   21.47    1.09
  -3  13  -4   21.77    1.21
   3 -13   4   21.81    1.20
   3 -13   4   22.38    1.24
   3 -13   4   22.35    0.95
  -4  13  -4   11.39    1.12
  -4  13  -4    9.73    0.90
  -4  13  -4   12.88    0.87
   4 -13   4   11.81    0.85
   4 -13   4   10.86    1.08
   4 -13   4   11.92    1.02
  -5  13  -4    8.65    0.87
  -5  13  -4    8.29    0.92
  -5  13  -4    9.83    0.95
   5 -13   4    8.34    0.90
   5 -13   4   10.44    1.08
   5 -13   4   10.27    0.90
  -6  13  -4   20.22    1.38
  -6  13  -4   20.77    1.54
  -6  13  -4   20.62    1.54
   6 -13   4   19.05    1.46
   6 -13   4   22.58    1.24
   6 -13   4   21.61    1.43
  -7  13  -4    0.73    0.83
  -7  13  -4    1.51    0.90
  -7  13  -4    0.00    0.74
   7 -13   4    0.23    0.62
   7 -13   4    0.88    0.66
   5  12  -4    2.76    0.80
   5  12  -4    2.26    0.57
  -5 -12   4    1.02    0.85
  -5 -12   4    2.01    0.61
  -5 -12   4    2.15    0.97
   4  12  -4    1.75    0.63
   4  12  -4    2.37    0.61
  -4 -12   4    1.13    0.68
  -4 -12   4    1.14    0.49
  -4 -12   4    0.41    0.72
   3  12  -4   -0.31    0.49
   3  12  -4   -0.11    0.64
  -3 -12   4    1.69    0.61
  -3 -12   4   -0.44    0.53
  -3 -12   4    0.93    0.52
   2  12  -4    5.06    0.63
   2  12  -4    3.66    0.70
  -2 -12   4    6.38    0.70
  -2 -12   4    5.18    0.59
  -2 -12   4    4.84    0.54
   1  12  -4    0.59    0.31
   1  12  -4    0.76    0.49
  -1 -12   4    0.36    0.46
  -1 -12   4    0.80    0.42
  -1 -12   4    0.01    0.48
   0  12  -4   57.84    1.79
   0  12  -4   55.94    1.92
   0 -12   4   53.86    1.80
   0 -12   4   56.27    1.72
   0 -12   4   55.26    1.83
  -1  12  -4   16.27    0.87
  -1  12  -4   13.94    1.02
  -1  12  -4   15.52    0.93
   1 -12   4   14.17    0.74
   1 -12   4   16.22    0.88
   1 -12   4   16.31    0.88
  -2  12  -4   24.94    1.05
  -2  12  -4   22.29    1.08
  -2  12  -4   25.39    1.17
   2 -12   4   23.72    1.15
   2 -12   4   21.97    1.15
   2 -12   4   24.41    1.03
  -3  12  -4   36.54    1.52
  -3  12  -4   40.22    1.52
  -3  12  -4   37.64    1.39
   3 -12   4   39.87    1.48
   3 -12   4   37.63    1.32
   3 -12   4   38.17    1.44
  -4  12  -4   34.32    1.47
  -4  12  -4   31.69    1.44
  -4  12  -4   32.31    1.38
   4 -12   4   33.01    1.24
   4 -12   4   31.32    1.39
   4 -12   4   33.12    1.36
  -5  12  -4    0.90    0.41
  -5  12  -4    0.63    0.39
  -5  12  -4    1.50    0.61
   5 -12   4    2.02    0.57
   5 -12   4    1.18    0.45
   5 -12   4    0.74    0.60
  -6  12  -4   10.58    1.21
  -6  12  -4   10.37    0.89
  -6  12  -4   12.02    1.28
   6 -12   4   11.09    1.18
   6 -12   4   10.57    0.95
   6 -12   4   10.32    1.11
  -7  12  -4   11.71    1.25
  -7  12  -4   11.38    1.19
  -7  12  -4   11.99    1.37
   7 -12   4   12.01    1.10
   7 -12   4   11.34    1.12
  -8  12  -4    6.55    1.00
   8 -12   4    6.40    0.83
   6  11  -4   24.25    1.76
  -6 -11   4   19.25    1.45
  -6 -11   4   23.61    1.44
  -6 -11   4   24.21    1.58
   5  11  -4   14.00    1.50
   5  11  -4    9.75    1.10
  -5 -11   4   13.78    1.19
  -5 -11   4   12.33    1.31
  -5 -11   4   11.71    1.26
   4  11  -4    0.82    0.51
   4  11  -4    0.12    0.68
  -4 -11   4    0.31    0.60
  -4 -11   4    0.81    0.55
  -4 -11   4    1.86    0.55
   3  11  -4    9.19    0.68
   3  11  -4   10.44    1.06
  -3 -11   4   10.99    0.99
  -3 -11   4    9.64    0.91
  -3 -11   4    9.30    0.86
   2  11  -4    4.88    0.67
   2  11  -4    3.57    0.50
  -2 -11   4    3.75    0.60
  -2 -11   4    4.42    0.54
  -2 -11   4    3.61    0.51
   1  11  -4    2.08    0.43
   1  11  -4    1.97    0.41
  -1 -11   4    2.20    0.45
  -1 -11   4    3.47    0.54
  -1 -11   4    2.23    0.48
   0  11  -4    1.24    0.37
   0 -11   4    1.14    0.43
   0 -11   4    1.83    0.36
   0 -11   4    1.75    0.34
  -1  11  -4    7.12    0.62
  -1  11  -4    7.52    0.74
  -1  11  -4    9.27    0.81
   1 -11   4    7.67    0.59
   1 -11   4    8.81    0.70
  -2  11  -4    8.46    0.65
   2 -11   4    7.89    0.70
   2 -11   4    7.69    0.59
  -3  11  -4   10.67    0.71
  -3  11  -4   11.43    0.85
  -3  11  -4   10.88    0.72
   3 -11   4   10.99    0.75
   3 -11   4   11.33    0.80
   3 -11   4   10.31    0.68
  -4  11  -4   43.34    1.56
  -4  11  -4   45.12    1.63
  -4  11  -4   43.14    1.61
   4 -11   4   44.15    1.87
  -5  11  -4    1.62    0.50
  -5  11  -4    2.04    0.47
  -5  11  -4    2.20    0.57
   5 -11   4    2.24    0.59
   5 -11   4    1.98    0.44
  -6  11  -4   22.55    1.19
  -6  11  -4   23.34    1.25
  -6  11  -4   22.59    1.40
   6 -11   4   24.14    1.28
   6 -11   4   24.18    1.36
   6 -11   4   21.95    1.12
  -7  11  -4    7.91    0.93
  -7  11  -4    6.96    0.84
  -7  11  -4    7.15    0.94
   7 -11   4    7.63    0.76
   7 -11   4    7.45    0.86
  -8  11  -4    0.37    0.88
  -8  11  -4    0.41    0.82
  -8  11  -4   -0.12    0.78
   8 -11   4    0.63    0.54
   8 -11   4    0.03    0.65
   6  10  -4    6.05    0.90
   6  10  -4    7.07    0.85
   6  10  -4    5.96    1.06
  -6 -10   4    6.75    0.98
  -6 -10   4    8.00    0.84
  -6 -10   4    4.24    0.87
   5  10  -4   26.36    1.29
   5  10  -4   27.66    1.63
  -5 -10   4   24.84    1.29
  -5 -10   4   27.72    1.41
  -5 -10   4   26.01    1.43
   4  10  -4    7.56    0.85
   4  10  -4    9.01    0.68
  -4 -10   4    9.66    0.96
  -4 -10   4    8.16    0.83
  -4 -10   4    8.74    0.74
   3  10  -4    5.67    0.70
   3  10  -4    5.65    0.55
  -3 -10   4    5.76    0.62
  -3 -10   4    4.73    0.55
  -3 -10   4    4.74    0.61
   2  10  -4   40.75    1.42
  -2 -10   4   46.31    1.51
  -2 -10   4   40.90    1.43
  -2 -10   4   44.33    1.42
   1  10  -4   33.30    1.28
   1  10  -4   32.65    1.10
  -1 -10   4   32.15    1.07
  -1 -10   4   30.45    1.20
  -1 -10   4   31.49    1.15
   0  10  -4    3.75    0.49
   0  10  -4    3.95    0.43
   0  10  -4    3.29    0.38
   0 -10   4    3.78    0.39
   0 -10   4    4.86    0.49
   0 -10   4    3.84    0.42
  -1  10  -4   25.01    1.03
  -1  10  -4   26.56    1.00
  -1  10  -4   25.19    1.06
   1 -10   4   25.89    1.01
   1 -10   4   24.83    0.90
   1 -10   4   24.92    0.98
  -2  10  -4    2.08    0.40
  -2  10  -4    1.85    0.38
  -2  10  -4    2.26    0.42
   2 -10   4    2.23    0.34
   2 -10   4    2.19    0.43
   2 -10   4    2.33    0.33
  -3  10  -4    4.61    0.51
  -3  10  -4    4.35    0.52
  -3  10  -4    3.94    0.50
   3 -10   4    4.15    0.47
   3 -10   4    4.64    0.40
   3 -10   4    4.28    0.54
  -4  10  -4   13.13    0.90
  -4  10  -4   15.05    1.13
   4 -10   4   14.29    0.85
   4 -10   4   12.77    0.65
  -5  10  -4   11.01    0.77
  -5  10  -4   11.87    0.95
  -5  10  -4    9.54    0.71
  -6  10  -4    4.53    0.70
  -6  10  -4    4.16    0.62
  -6  10  -4    5.00    0.69
   6 -10   4    4.75    0.71
   6 -10   4    4.87    0.56
  -7  10  -4    6.40    0.84
  -7  10  -4    6.02    0.87
  -7  10  -4    4.35    0.71
   7 -10   4    6.39    0.69
   7 -10   4    5.19    0.75
  -8  10  -4   10.30    1.16
  -8  10  -4   12.96    1.25
  -8  10  -4   10.16    1.08
  -8  10  -4   11.50    1.00
   8 -10   4    9.61    1.10
   8 -10   4    9.32    0.96
   7   9  -4   11.80    1.30
   7   9  -4   12.93    1.34
   7   9  -4   13.92    1.27
  -7  -9   4   14.08    1.53
  -7  -9   4   14.41    1.02
  -7  -9   4   13.75    1.27
   6   9  -4    6.75    0.83
   6   9  -4    5.66    0.77
   6   9  -4    5.38    0.69
  -6  -9   4    5.47    0.70
  -6  -9   4    5.58    0.69
  -6  -9   4    5.95    0.83
   5   9  -4   51.05    1.90
   5   9  -4   52.12    1.76
  -5  -9   4   52.52    1.86
  -5  -9   4   55.79    1.80
  -5  -9   4   54.43    1.93
   4   9  -4   11.19    0.99
   4   9  -4   11.75    0.79
  -4  -9   4   10.93    0.72
  -4  -9   4   12.07    0.92
  -3  -9   4   16.78    0.79
  -3  -9   4   17.85    0.95
  -3  -9   4   18.61    0.90
   2   9  -4    1.37    0.28
   2   9  -4    1.80    0.44
  -2  -9   4    1.79    0.37
  -2  -9   4    0.81    0.32
  -2  -9   4    2.08    0.41
   1   9  -4    0.41    0.27
   1   9  -4   -0.03    0.22
  -1  -9   4    0.40    0.31
  -1  -9   4    0.48    0.30
  -1  -9   4    0.25    0.18
   0   9  -4    9.37    0.51
   0   9  -4    8.59    0.61
   0   9  -4    8.97    0.57
   0  -9   4    9.45    0.54
   0  -9   4    7.91    0.61
   0  -9   4    8.78    0.52
  -1   9  -4    3.81    0.39
  -1   9  -4    3.62    0.40
  -1   9  -4    3.74    0.42
   1  -9   4    4.04    0.42
   1  -9   4    3.89    0.38
   1  -9   4    3.62    0.38
  -2   9  -4   44.04    1.38
  -2   9  -4   45.32    1.43
  -2   9  -4   45.35    1.36
   2  -9   4   45.53    1.42
   2  -9   4   44.51    1.35
   2  -9   4   46.45    1.30
  -3   9  -4   48.34    1.53
  -3   9  -4   49.65    1.53
  -3   9  -4   48.89    1.53
   3  -9   4   47.72    1.56
   3  -9   4   48.23    1.50
   3  -9   4   49.36    1.40
  -4   9  -4   45.93    1.54
  -4   9  -4   47.78    1.52
  -4   9  -4   45.63    1.48
   4  -9   4   47.10    1.58
   4  -9   4   46.98    1.38
   4  -9   4   47.74    1.52
  -5   9  -4   31.26    1.34
  -5   9  -4   31.86    1.29
   5  -9   4   32.43    1.24
   5  -9   4   32.55    1.16
  -6   9  -4    3.19    0.55
  -6   9  -4    3.49    0.62
  -6   9  -4    2.17    0.55
   6  -9   4    3.28    0.60
   6  -9   4    2.69    0.53
   6  -9   4    3.37    0.49
  -7   9  -4    6.21    0.74
  -7   9  -4    5.11    0.78
  -7   9  -4    5.70    0.83
   7  -9   4    5.84    0.66
   7  -9   4    5.85    0.73
  -8   9  -4    0.74    0.68
  -8   9  -4    2.77    0.90
  -8   9  -4    1.99    0.62
  -8   9  -4    1.73    0.57
   8  -9   4    1.66    0.63
   8  -9   4    1.80    0.70
   7   8  -4    9.33    1.05
   7   8  -4    7.38    0.84
   7   8  -4    8.63    0.93
  -7  -8   4    8.27    0.98
  -7  -8   4    8.81    0.98
  -7  -8   4   10.82    1.05
   6   8  -4    1.23    0.67
   6   8  -4    1.36    0.61
   6   8  -4    0.68    0.49
  -6  -8   4    1.37    0.59
  -6  -8   4    1.75    0.59
  -6  -8   4    0.14    0.55
   5   8  -4    0.36    0.52
   5   8  -4   -0.23    0.26
  -5  -8   4    0.68    0.39
  -5  -8   4    0.53    0.45
  -5  -8   4    0.44    0.33
   4   8  -4   23.88    1.12
   4   8  -4   25.91    1.03
  -4  -8   4   28.17    1.06
  -4  -8   4   24.21    1.11
  -4  -8   4   24.37    1.07
   3   8  -4   81.25    2.13
   3   8  -4   79.61    2.30
  -3  -8   4   82.35    2.25
  -3  -8   4   80.84    2.17
  -3  -8   4   79.57    2.18
   2   8  -4    1.11    0.28
   2   8  -4    1.09    0.28
  -2  -8   4    1.54    0.29
  -2  -8   4    0.87    0.30
  -2  -8   4    1.36    0.29
   1   8  -4  180.95    4.23
   1   8  -4  180.69    4.34
   1   8  -4  184.95    4.30
  -1  -8   4  180.96    4.29
  -1  -8   4  178.89    4.28
  -1  -8   4  185.90    4.23
   0   8  -4   32.12    1.01
   0   8  -4   31.24    1.08
   0   8  -4   31.16    1.06
   0  -8   4   32.98    0.97
   0  -8   4   31.68    1.07
   0  -8   4   32.75    1.05
  -1   8  -4   33.27    1.10
  -1   8  -4   32.67    1.04
  -1   8  -4   33.25    1.10
   1  -8   4   33.22    1.12
   1  -8   4   33.27    0.98
   1  -8   4   33.77    1.06
  -2   8  -4   30.03    1.01
  -2   8  -4   28.86    1.03
  -2   8  -4   29.40    1.00
   2  -8   4   28.83    1.02
   2  -8   4   30.04    1.00
   2  -8   4   30.02    0.92
  -3   8  -4    2.72    0.38
  -3   8  -4    2.62    0.38
  -3   8  -4    3.19    0.40
   3  -8   4    2.49    0.41
   3  -8   4    3.06    0.33
   3  -8   4    2.64    0.31
  -4   8  -4    1.29    0.36
  -4   8  -4    1.25    0.29
  -4   8  -4    0.75    0.33
   4  -8   4    1.63    0.39
   4  -8   4    1.24    0.31
   4  -8   4    1.39    0.34
  -5   8  -4    0.54    0.38
  -5   8  -4    1.40    0.45
  -5   8  -4    1.75    0.43
   5  -8   4    1.15    0.34
   5  -8   4    1.20    0.38
   5  -8   4    1.11    0.33
  -6   8  -4   56.53    1.85
  -6   8  -4   59.01    1.98
  -6   8  -4   56.35    1.90
   6  -8   4   57.84    2.05
   6  -8   4   55.30    1.94
  -7   8  -4   10.47    0.94
  -7   8  -4    9.60    0.91
  -7   8  -4   10.21    0.95
  -7   8  -4   10.29    0.86
   7  -8   4   10.74    0.90
   7  -8   4   11.38    0.95
  -8   8  -4   14.58    1.33
  -8   8  -4   13.03    1.34
  -8   8  -4   11.07    1.13
  -8   8  -4   13.48    1.20
   8  -8   4   11.96    1.11
   8  -8   4   13.54    1.10
  -9   8  -4   10.10    0.96
  -9   8  -4   10.36    1.33
  -9   8  -4    7.71    1.01
   9  -8   4    8.15    0.96
   9  -8   4    7.57    0.98
   8   7  -4    1.74    0.79
   8   7  -4    2.94    0.67
   8   7  -4    2.59    0.76
  -8  -7   4    2.70    0.66
  -8  -7   4    1.65    0.91
  -8  -7   4    5.12    0.96
   7   7  -4   31.78    1.37
   7   7  -4   29.11    1.52
   7   7  -4   27.58    1.39
  -7  -7   4   29.39    1.28
  -7  -7   4   27.40    1.53
  -7  -7   4   30.21    1.58
   6   7  -4   43.75    1.81
   6   7  -4   46.18    1.58
   6   7  -4   42.30    1.55
  -6  -7   4   42.44    1.68
  -6  -7   4   45.35    1.69
  -6  -7   4   43.76    1.49
   5   7  -4   28.35    1.33
   5   7  -4   29.04    1.66
  -5  -7   4   27.57    1.02
   4   7  -4  203.98    4.89
   4   7  -4  201.91    4.72
  -4  -7   4  199.02    4.79
  -4  -7   4  195.90    4.73
  -4  -7   4  195.98    4.69
   3   7  -4   62.29    1.82
   3   7  -4   62.82    1.69
  -3  -7   4   62.37    1.77
  -3  -7   4   61.02    1.70
  -3  -7   4   59.08    1.68
   2   7  -4   45.44    1.30
   2   7  -4   46.01    1.41
  -2  -7   4   44.57    1.30
  -2  -7   4   45.03    1.31
  -2  -7   4   48.57    1.38
   1   7  -4    0.35    0.17
   1   7  -4    0.00    0.18
   1   7  -4    0.20    0.15
  -1  -7   4   -0.15    0.16
  -1  -7   4    0.12    0.21
  -1  -7   4    0.12    0.22
   0   7  -4   49.16    1.38
   0   7  -4   47.33    1.30
   0   7  -4   47.33    1.35
   0  -7   4   48.94    1.33
   0  -7   4   48.86    1.27
   0  -7   4   47.50    1.35
  -1   7  -4   88.99    2.22
  -1   7  -4   91.74    2.27
  -1   7  -4   91.03    2.30
   1  -7   4   90.40    2.30
   1  -7   4   91.71    2.24
   1  -7   4   91.09    2.17
  -2   7  -4    9.51    0.56
  -2   7  -4    9.12    0.48
  -2   7  -4    9.14    0.47
   2  -7   4    8.84    0.44
   2  -7   4    9.41    0.51
   2  -7   4    8.84    0.51
  -3   7  -4  384.43    8.68
  -3   7  -4  389.33    8.69
  -3   7  -4  394.78    8.71
   3  -7   4  385.21    8.65
   3  -7   4  388.47    8.74
   3  -7   4  378.95    8.57
  -4   7  -4   28.37    1.09
  -4   7  -4   28.93    1.03
  -4   7  -4   28.85    1.07
   4  -7   4   27.36    0.91
   4  -7   4   27.76    1.04
  -5   7  -4    6.25    0.67
  -5   7  -4    6.19    0.70
  -5   7  -4    6.04    0.53
   5  -7   4    5.70    0.56
   5  -7   4    5.93    0.60
  -6   7  -4    0.86    0.39
  -6   7  -4    0.63    0.34
   6  -7   4    0.18    0.37
   6  -7   4    0.03    0.25
  -7   7  -4    6.69    0.69
  -7   7  -4    5.89    0.74
  -7   7  -4    5.85    0.66
  -7   7  -4    5.63    0.76
   7  -7   4    6.40    0.70
   7  -7   4    5.22    0.62
  -8   7  -4   -0.58    0.42
  -8   7  -4   -0.66    0.69
  -8   7  -4    0.94    0.53
  -8   7  -4   -0.01    0.67
   8  -7   4    0.31    0.57
   8  -7   4    0.54    0.57
  -9   7  -4    2.55    0.82
  -9   7  -4    3.19    0.86
  -9   7  -4    2.35    0.92
   9  -7   4    1.68    0.60
   9  -7   4    0.46    0.77
   8   6  -4    0.27    0.51
   8   6  -4    0.30    0.63
   8   6  -4   -0.44    0.63
  -8  -6   4    0.70    0.78
  -8  -6   4    0.67    0.74
  -8  -6   4    0.37    0.54
   7   6  -4    6.65    0.76
   7   6  -4    5.26    0.68
   7   6  -4    5.83    0.67
  -7  -6   4    5.48    0.74
  -7  -6   4    5.42    0.74
  -7  -6   4    5.20    0.59
   6   6  -4    8.11    0.63
   6   6  -4    7.25    0.68
   6   6  -4    6.54    0.78
  -6  -6   4    9.37    0.84
  -6  -6   4    8.09    0.65
   5   6  -4    8.32    0.78
   5   6  -4    8.72    0.80
  -5  -6   4    8.67    0.61
  -5  -6   4    9.62    0.75
  -5  -6   4    8.02    0.71
   4   6  -4    2.15    0.42
   4   6  -4    3.29    0.38
  -4  -6   4    2.57    0.38
  -4  -6   4    2.68    0.34
  -4  -6   4    2.71    0.40
   3   6  -4   73.40    2.02
   3   6  -4   72.70    1.89
  -3  -6   4   75.42    1.91
  -3  -6   4   72.71    1.93
  -3  -6   4   73.97    1.97
   2   6  -4  158.98    3.76
   2   6  -4  158.12    3.66
  -2  -6   4  159.30    3.67
  -2  -6   4  160.45    3.72
  -2  -6   4  155.00    3.68
   1   6  -4   16.03    0.64
   1   6  -4   16.00    0.55
   1   6  -4   15.68    0.58
  -1  -6   4   16.81    0.61
  -1  -6   4   15.75    0.55
  -1  -6   4   15.53    0.59
   0   6  -4   35.24    0.97
   0   6  -4   36.34    1.05
   0   6  -4   35.04    1.03
   0  -6   4   36.45    1.06
   0  -6   4   34.14    0.98
   0  -6   4   35.01    0.94
  -1   6  -4    3.57    0.36
  -1   6  -4    3.88    0.27
  -1   6  -4    4.03    0.34
   1  -6   4    4.09    0.38
   1  -6   4    3.76    0.31
   1  -6   4    4.06    0.27
  -2   6  -4  107.14    2.60
  -2   6  -4  107.49    2.59
  -2   6  -4  107.14    2.63
   2  -6   4  107.25    2.51
   2  -6   4  106.66    2.57
   2  -6   4  108.09    2.65
  -3   6  -4   41.42    1.24
  -3   6  -4   40.61    1.20
  -3   6  -4   40.97    1.26
   3  -6   4   41.16    1.29
   3  -6   4   39.42    1.13
   3  -6   4   40.56    1.19
  -4   6  -4   35.13    1.22
  -4   6  -4   36.72    1.17
  -4   6  -4   35.17    1.20
   4  -6   4   36.13    1.19
   4  -6   4   36.71    1.15
   4  -6   4   34.87    1.10
  -5   6  -4   26.88    1.03
  -5   6  -4   25.32    1.04
  -5   6  -4   25.86    1.07
   5  -6   4   25.80    0.95
   5  -6   4   25.99    0.98
  -6   6  -4    5.96    0.63
  -6   6  -4    6.53    0.72
  -6   6  -4    5.24    0.63
  -6   6  -4    6.68    0.68
   6  -6   4    5.35    0.55
   6  -6   4    6.96    0.66
  -7   6  -4  100.16    3.00
  -7   6  -4  101.58    2.83
  -7   6  -4   99.23    2.93
  -7   6  -4   98.52    2.85
   7  -6   4   99.38    2.77
   7  -6   4  105.91    2.99
  -8   6  -4    7.89    0.96
  -8   6  -4    6.98    0.78
  -8   6  -4    9.28    0.98
  -8   6  -4    8.71    0.90
   8  -6   4    9.00    0.99
   8  -6   4    7.40    0.77
  -9   6  -4    5.59    0.95
  -9   6  -4    1.76    1.00
  -9   6  -4    3.94    1.00
  -9   6  -4    4.24    0.75
   9  -6   4    3.79    0.81
   9  -6   4    3.50    0.67
   9   5  -4   29.63    1.40
  -9  -5   4   31.98    1.94
  -9  -5   4   29.02    1.95
  -9  -5   4   31.39    1.39
   8   5  -4   10.51    0.81
   8   5  -4   11.82    1.17
   8   5  -4   11.07    1.08
  -8  -5   4   11.70    1.24
   7   5  -4    0.71    0.46
   7   5  -4    0.92    0.35
   7   5  -4    0.82    0.62
  -7  -5   4    1.61    0.60
  -7  -5   4    1.38    0.55
   6   5  -4   63.72    2.10
   6   5  -4   66.18    1.84
   6   5  -4   63.86    2.50
   5   5  -4   37.33    1.41
   5   5  -4   38.20    1.23
  -5  -5   4   40.08    1.30
  -5  -5   4   37.61    1.17
  -5  -5   4   38.82    1.32
   4   5  -4   13.07    0.76
   4   5  -4   14.16    0.66
  -4  -5   4   14.19    0.65
  -4  -5   4   13.08    0.59
  -4  -5   4   13.98    0.68
   3   5  -4   39.52    1.12
   3   5  -4   37.99    1.17
  -3  -5   4   37.01    1.13
  -3  -5   4   38.18    1.10
  -3  -5   4   38.43    1.07
   2   5  -4   62.55    1.64
   2   5  -4   64.17    1.59
  -2  -5   4   63.03    1.58
  -2  -5   4   62.50    1.61
  -2  -5   4   63.04    1.59
   1   5  -4  155.93    3.55
   1   5  -4  158.89    3.62
   1   5  -4  158.62    3.60
  -1  -5   4  161.86    3.62
  -1  -5   4  153.16    3.54
  -1  -5   4  155.73    3.57
   0   5  -4   35.64    0.93
   0   5  -4   34.97    0.99
   0   5  -4   36.68    0.98
   0  -5   4   36.34    0.94
   0  -5   4   35.77    1.02
   0  -5   4   34.75    0.90
  -1   5  -4   56.51    1.44
  -1   5  -4   54.60    1.36
  -1   5  -4   54.97    1.39
   1  -5   4   54.03    1.36
   1  -5   4   54.46    1.31
   1  -5   4   53.80    1.44
  -2   5  -4  236.73    5.33
  -2   5  -4  234.24    5.27
  -2   5  -4  232.28    5.26
   2  -5   4  228.73    5.19
   2  -5   4  233.60    5.23
   2  -5   4  237.89    5.35
  -3   5  -4   19.29    0.78
  -3   5  -4   18.42    0.69
  -3   5  -4   19.34    0.71
   3  -5   4   18.47    0.65
   3  -5   4   18.63    0.68
   3  -5   4   19.00    0.79
  -4   5  -4  181.40    4.28
  -4   5  -4  176.70    4.28
  -4   5  -4  181.30    4.26
   4  -5   4  177.29    4.16
   4  -5   4  179.85    4.19
  -5   5  -4    2.28    0.36
  -5   5  -4    1.97    0.40
  -5   5  -4    2.01    0.40
  -5   5  -4    2.82    0.38
   5  -5   4    2.15    0.35
   5  -5   4    2.64    0.37
  -6   5  -4    2.10    0.49
  -6   5  -4    0.95    0.46
  -6   5  -4    0.76    0.42
   6  -5   4    1.42    0.38
   6  -5   4    0.91    0.39
  -7   5  -4    2.03    0.62
  -7   5  -4    2.14    0.56
  -7   5  -4    1.54    0.44
  -7   5  -4    1.86    0.49
   7  -5   4    2.36    0.55
   7  -5   4    2.60    0.50
  -8   5  -4   23.36    1.27
  -8   5  -4   21.88    1.35
  -8   5  -4   24.52    1.55
  -8   5  -4   21.89    1.48
   8  -5   4   24.08    1.24
   8  -5   4   22.87    1.14
  -9   5  -4    1.33    0.97
  -9   5  -4    1.20    0.83
  -9   5  -4    0.29    0.68
  -9   5  -4    0.40    0.62
   9  -5   4    0.90    0.79
   9  -5   4   -0.43    0.69
   9   4  -4   18.62    1.80
   9   4  -4   19.22    1.21
  -9  -4   4   19.10    1.63
  -9  -4   4   17.99    1.59
   8   4  -4    1.08    0.40
   8   4  -4    0.96    0.60
   8   4  -4    1.30    0.56
  -8  -4   4    1.20    0.65
  -8  -4   4    1.41    0.48
   7   4  -4    2.65    0.61
   7   4  -4    0.86    0.33
   7   4  -4    1.00    0.34
  -7  -4   4    1.85    0.54
  -7  -4   4    1.36    0.39
   6   4  -4    1.08    0.26
   6   4  -4    0.96    0.35
  -6  -4   4    1.24    0.32
  -6  -4   4    0.95    0.38
   5   4  -4   94.63    2.60
   5   4  -4   97.90    2.50
  -5  -4   4   95.78    2.53
  -5  -4   4   96.15    2.52
   4   4  -4  209.28    4.94
   4   4  -4  214.18    4.85
  -4  -4   4  208.69    4.86
  -4  -4   4  211.80    4.88
  -4  -4   4  205.49    4.74
   3   4  -4    1.12    0.21
   3   4  -4    1.22    0.21
  -3  -4   4    1.56    0.24
  -3  -4   4    1.58    0.20
  -3  -4   4    1.55    0.19
   2   4  -4  299.80    6.61
   2   4  -4  301.57    6.67
   2   4  -4  296.75    6.60
  -2  -4   4  297.60    6.62
  -2  -4   4  299.99    6.60
  -2  -4   4  301.20    6.61
   1   4  -4  254.05    5.61
   1   4  -4  248.61    5.56
   1   4  -4  256.42    5.61
  -1  -4   4  259.18    5.62
  -1  -4   4  250.59    5.55
  -1  -4   4  251.64    5.57
   0   4  -4   17.00    0.56
   0   4  -4   18.14    0.50
   0   4  -4   17.64    0.53
   0  -4   4   17.03    0.47
   0  -4   4   18.11    0.59
   0  -4   4   17.99    0.49
  -1   4  -4   56.13    1.44
  -1   4  -4   55.37    1.34
  -1   4  -4   55.45    1.36
   1  -4   4   54.92    1.32
   1  -4   4   54.75    1.29
   1  -4   4   56.53    1.45
  -2   4  -4    0.14    0.14
  -2   4  -4    0.38    0.16
  -2   4  -4    0.20    0.12
   2  -4   4    0.32    0.13
   2  -4   4   -0.01    0.14
   2  -4   4    0.26    0.11
  -3   4  -4  137.80    3.28
  -3   4  -4  140.86    3.35
  -3   4  -4  139.71    3.30
   3  -4   4  137.91    3.21
   3  -4   4  137.36    3.22
  -4   4  -4    1.17    0.31
  -4   4  -4    0.95    0.23
  -4   4  -4    0.63    0.30
  -4   4  -4    0.59    0.30
   4  -4   4    0.11    0.22
   4  -4   4    0.85    0.24
  -5   4  -4   26.29    1.08
  -5   4  -4   24.15    0.96
  -5   4  -4   23.99    1.02
  -5   4  -4   24.31    0.96
   5  -4   4   24.00    0.94
   5  -4   4   24.53    0.91
  -6   4  -4    8.34    0.71
  -6   4  -4    9.02    0.78
  -6   4  -4    7.77    0.74
   6  -4   4    7.74    0.71
   6  -4   4    8.62    0.65
  -7   4  -4   15.31    1.00
  -7   4  -4   17.76    1.02
  -7   4  -4   17.08    1.15
  -7   4  -4   16.34    1.08
   7  -4   4   17.64    1.04
   7  -4   4   17.65    0.95
  -8   4  -4   18.54    1.10
  -8   4  -4   18.17    1.44
  -8   4  -4   20.06    1.45
  -8   4  -4   16.29    1.12
   8  -4   4   17.65    1.21
   8  -4   4   18.97    1.11
  -9   4  -4    0.69    0.65
  -9   4  -4   -0.02    0.91
  -9   4  -4    0.54    0.84
   9  -4   4   -1.03    0.73
   9  -4   4   -0.02    0.68
   9   3  -4    3.20    0.97
   9   3  -4    3.97    0.79
  -9  -3   4    2.12    0.82
  -9  -3   4    2.57    0.88
   8   3  -4   56.27    2.05
   8   3  -4   55.04    1.94
   8   3  -4   55.80    1.55
  -8  -3   4   57.57    2.05
  -8  -3   4   56.56    1.93
   7   3  -4   22.88    0.82
   7   3  -4   22.30    1.00
   7   3  -4   24.02    1.27
  -7  -3   4   22.83    1.16
  -7  -3   4   21.83    1.03
   6   3  -4    6.16    0.61
   6   3  -4    6.02    0.43
   6   3  -4    6.11    0.60
  -6  -3   4    6.54    0.66
   5   3  -4   31.63    1.08
   5   3  -4   30.80    0.91
   5   3  -4   32.22    1.17
  -5  -3   4   31.27    1.10
  -5  -3   4   32.26    1.10
   4   3  -4    0.12    0.17
   4   3  -4    0.33    0.21
  -4  -3   4    0.23    0.20
  -4  -3   4    0.29    0.13
  -4  -3   4    0.22    0.16
   3   3  -4    6.83    0.38
   3   3  -4    7.25    0.42
  -3  -3   4    7.01    0.39
  -3  -3   4    7.57    0.32
  -3  -3   4    7.05    0.37
   2   3  -4    7.89    0.33
   2   3  -4    7.98    0.30
   2   3  -4    8.21    0.37
  -2  -3   4    8.84    0.33
  -2  -3   4    8.14    0.31
  -2  -3   4    8.66    0.33
   1   3  -4   57.67    1.35
   1   3  -4   55.92    1.30
   1   3  -4   56.27    1.32
  -1  -3   4   56.39    1.27
  -1  -3   4   53.92    1.26
  -1  -3   4   55.57    1.35
   0   3  -4   69.49    1.60
   0   3  -4   69.22    1.69
   0   3  -4   70.41    1.58
   0  -3   4   72.95    1.70
  -1   3  -4   58.85    1.38
  -1   3  -4   60.22    1.40
  -1   3  -4   59.17    1.49
   1  -3   4   59.82    1.50
   1  -3   4   58.79    1.33
   1  -3   4   55.96    1.32
  -2   3  -4    1.10    0.17
  -2   3  -4    1.03    0.18
  -2   3  -4    0.65    0.21
   2  -3   4    0.90    0.13
   2  -3   4    1.04    0.15
  -3   3  -4   36.24    1.15
  -3   3  -4   38.75    1.10
  -3   3  -4   36.72    1.18
  -3   3  -4   37.26    1.10
   3  -3   4   37.10    1.03
   3  -3   4   36.80    1.02
  -4   3  -4    2.88    0.36
  -4   3  -4    2.32    0.36
  -4   3  -4    2.47    0.38
  -4   3  -4    2.68    0.32
   4  -3   4    2.71    0.30
   4  -3   4    2.64    0.31
  -5   3  -4   18.53    0.89
  -5   3  -4   17.13    0.88
  -5   3  -4   19.01    0.91
  -5   3  -4   18.86    0.92
   5  -3   4   17.64    0.81
   5  -3   4   18.47    0.77
  -6   3  -4   10.39    0.84
  -6   3  -4    9.76    0.77
  -6   3  -4   10.59    0.73
   6  -3   4   10.00    0.76
   6  -3   4    9.49    0.58
  -7   3  -4   14.19    1.07
  -7   3  -4   16.51    0.99
  -7   3  -4   13.66    0.84
  -7   3  -4   15.42    1.15
   7  -3   4   12.77    0.86
   7  -3   4   15.69    1.00
  -8   3  -4   10.18    0.98
  -8   3  -4    9.85    0.97
  -8   3  -4    8.84    1.00
  -8   3  -4   11.32    1.08
   8  -3   4   10.25    1.08
   8  -3   4    8.49    0.89
  -9   3  -4   16.41    1.57
  -9   3  -4   17.14    1.70
   9  -3   4   17.81    1.55
   9  -3   4   16.69    1.29
   9   2  -4   18.96    1.32
   9   2  -4   16.86    1.31
  -9  -2   4   16.69    1.40
  -9  -2   4   16.02    1.15
  -9  -2   4   18.19    1.04
   8   2  -4   19.96    1.33
   8   2  -4   15.68    1.07
  -8  -2   4   15.43    1.13
  -8  -2   4   17.54    1.16
   7   2  -4    4.44    0.64
   7   2  -4    4.37    0.57
   7   2  -4    4.86    0.36
  -7  -2   4    2.76    0.70
   6   2  -4    0.94    0.16
   6   2  -4    0.70    0.31
   6   2  -4    0.92    0.27
  -6  -2   4    1.05    0.34
  -6  -2   4    0.50    0.32
   5   2  -4    2.62    0.22
   5   2  -4    2.77    0.35
   5   2  -4    3.38    0.37
  -5  -2   4    3.23    0.38
  -5  -2   4    2.91    0.36
   4   2  -4  110.80    2.69
   4   2  -4  109.23    2.74
  -4  -2   4  110.54    2.67
  -4  -2   4  114.72    2.70
   3   2  -4  146.62    3.32
   3   2  -4  143.04    3.28
  -3  -2   4  134.80    3.15
  -3  -2   4  146.06    3.27
  -3  -2   4  142.28    3.26
   2   2  -4   55.73    1.28
   2   2  -4   57.00    1.34
   2   2  -4   56.52    1.36
  -2  -2   4   56.38    1.31
  -2  -2   4   55.99    1.29
  -2  -2   4   54.26    1.31
   1   2  -4   17.85    0.50
   1   2  -4   17.81    0.44
   1   2  -4   18.06    0.44
  -1  -2   4   18.38    0.50
   0   2  -4    2.31    0.18
  -1   2  -4   15.11    0.44
  -1   2  -4   14.91    0.55
  -1   2  -4   14.70    0.43
  -1   2  -4   15.40    0.59
   1  -2   4   15.22    0.35
   1  -2   4   14.74    0.35
  -2   2  -4    0.27    0.13
  -2   2  -4    0.42    0.16
  -2   2  -4    0.18    0.14
  -2   2  -4    0.49    0.22
   2  -2   4    0.50    0.10
   2  -2   4    0.24    0.10
  -3   2  -4   99.63    2.42
  -3   2  -4   97.51    2.39
  -3   2  -4   98.26    2.50
   3  -2   4   96.71    2.33
   3  -2   4   95.95    2.30
  -4   2  -4   65.86    1.80
  -4   2  -4   65.90    1.86
  -4   2  -4   64.46    1.83
  -4   2  -4   65.22    1.84
   4  -2   4   64.79    1.74
   4  -2   4   64.42    1.68
  -5   2  -4    4.49    0.50
  -5   2  -4    4.11    0.50
  -5   2  -4    3.86    0.47
  -5   2  -4    4.47    0.47
   5  -2   4    4.27    0.40
   5  -2   4    4.59    0.43
  -6   2  -4   42.78    1.50
  -6   2  -4   40.75    1.43
   6  -2   4   41.80    1.45
   6  -2   4   41.70    1.35
  -7   2  -4    5.41    0.76
  -7   2  -4    5.69    0.62
  -7   2  -4    5.49    0.72
  -7   2  -4    5.44    0.65
   7  -2   4    6.82    0.71
   7  -2   4    6.72    0.71
  -8   2  -4    3.73    0.68
  -8   2  -4    5.18    0.73
  -8   2  -4    3.69    0.61
  -8   2  -4    4.21    0.71
   8  -2   4    3.87    0.63
   8  -2   4    4.37    0.63
 -10  -1   4   32.41    1.37
 -10  -1   4   29.78    1.94
 -10  -1   4   28.32    1.60
   9   1  -4   13.07    0.99
   9   1  -4   14.50    1.48
  -9  -1   4   13.76    0.80
  -9  -1   4   11.38    1.25
  -9  -1   4   15.09    1.27
   8   1  -4   10.05    1.09
   8   1  -4   10.91    0.94
  -8  -1   4   12.04    1.00
  -8  -1   4   11.86    1.02
  -8  -1   4   11.06    0.64
   7   1  -4   80.01    2.34
   7   1  -4   76.14    2.21
  -7  -1   4   78.27    1.99
  -7  -1   4   78.18    2.28
  -7  -1   4   79.33    2.30
   6   1  -4   15.73    0.89
   6   1  -4   15.13    0.73
  -6  -1   4   15.47    0.73
  -6  -1   4   14.80    0.81
   5   1  -4   18.64    0.79
   5   1  -4   18.30    0.83
  -5  -1   4   19.45    0.79
  -5  -1   4   18.59    0.72
   4   1  -4    2.06    0.24
   4   1  -4    2.68    0.30
   4   1  -4    2.34    0.11
  -4  -1   4    2.32    0.26
  -4  -1   4    2.68    0.27
   3   1  -4   20.11    0.64
   3   1  -4   19.93    0.65
  -3  -1   4   19.72    0.61
  -3  -1   4   19.65    0.46
  -3  -1   4   19.72    0.60
   2   1  -4  519.31   11.70
  -2  -1   4  527.18   11.73
   1   1  -4  106.48    2.33
   1   1  -4  101.27    2.40
   0   1  -4  153.27    3.52
  -1   1  -4  149.98    3.34
  -1   1  -4  147.78    3.32
  -1   1  -4  151.85    3.51
   1  -1   4  150.93    3.52
  -2   1  -4    0.00    0.14
  -2   1  -4    0.11    0.12
  -2   1  -4   -0.07    0.19
   2  -1   4   -0.03    0.09
   2  -1   4   -0.12    0.10
   2  -1   4   -0.03    0.14
  -3   1  -4    0.43    0.20
  -3   1  -4    0.36    0.23
  -3   1  -4    0.66    0.20
   3  -1   4    0.70    0.16
   3  -1   4    0.48    0.24
   3  -1   4    0.19    0.16
  -4   1  -4    0.81    0.27
  -4   1  -4    0.60    0.30
  -4   1  -4    0.00    0.27
   4  -1   4    0.62    0.25
   4  -1   4    0.76    0.21
  -5   1  -4    0.87    0.36
  -5   1  -4    0.12    0.34
  -5   1  -4    0.48    0.34
   5  -1   4    0.08    0.30
   5  -1   4    0.16    0.25
  -6   1  -4    3.45    0.53
  -6   1  -4    4.70    0.61
   6  -1   4    4.37    0.46
   6  -1   4    3.40    0.54
  -7   1  -4    7.24    0.76
  -7   1  -4    8.29    0.85
  -7   1  -4    8.28    0.87
   7  -1   4    9.13    0.75
   7  -1   4   10.79    0.94
  -8   1  -4    4.69    0.91
  -8   1  -4    5.34    0.96
  -8   1  -4    5.69    0.91
   8  -1   4    3.29    0.76
   8  -1   4    4.62    0.65
  10   0  -4    8.27    0.99
  10   0  -4    7.13    0.99
 -10   0   4    8.95    1.13
 -10   0   4    9.23    1.15
   9   0  -4   24.61    1.40
   9   0  -4   24.19    1.61
  -9   0   4   23.34    1.46
  -9   0   4   26.72    1.50
  -9   0   4   24.40    1.04
   8   0  -4    5.97    0.74
   8   0  -4    3.85    0.62
  -8   0   4    4.02    0.65
  -8   0   4    4.30    0.65
  -8   0   4    4.64    0.43
   7   0  -4   34.84    1.71
   7   0  -4   36.39    1.36
  -7   0   4   36.87    1.38
  -7   0   4   36.20    1.35
  -7   0   4   36.44    1.05
   6   0  -4  207.93    4.98
   6   0  -4  206.39    4.89
  -6   0   4  206.52    4.87
  -6   0   4  198.11    4.61
  -6   0   4  211.22    4.91
   5   0  -4   76.40    2.07
   5   0  -4   76.77    2.02
  -5   0   4   75.11    1.98
  -5   0   4   76.06    2.01
  -5   0   4   75.62    1.76
   4   0  -4   53.20    1.44
   4   0  -4   50.50    1.41
  -4   0   4   52.54    1.39
  -4   0   4   51.26    1.17
  -4   0   4   51.77    1.36
   3   0  -4  256.34    5.68
   3   0  -4  258.01    5.70
  -3   0   4  255.70    5.65
  -3   0   4  251.53    5.64
   2   0  -4   45.89    1.11
   2   0  -4   45.28    1.10
   2   0  -4   46.14    1.11
  -2   0   4   46.00    1.05
  -2   0   4   45.39    1.04
   1   0  -4   20.22    0.46
   1   0  -4   20.58    0.62
   1   0  -4   19.62    0.46
  -1   0   4   20.14    0.62
   0   0  -4   61.27    1.38
   0   0  -4   63.20    1.59
   0   0  -4   60.99    1.39
   0   0   4   63.65    1.60
  -1   0  -4  152.43    3.42
  -1   0  -4  152.73    3.46
  -1   0  -4  157.15    3.62
   1   0   4  160.88    3.63
   1   0   4  148.01    3.38
   1   0   4  152.99    3.36
  -2   0  -4  241.52    5.42
  -2   0  -4  245.26    5.60
  -2   0  -4  243.86    5.47
   2   0   4  244.86    5.61
   2   0   4  243.43    5.41
   2   0   4  240.73    5.35
  -3   0  -4   28.83    0.90
  -3   0  -4   28.26    0.94
  -3   0  -4   29.19    1.04
   3   0   4   28.32    0.90
   3   0   4   30.12    1.07
   3   0   4   28.84    0.83
  -4   0  -4    0.23    0.29
  -4   0  -4    0.23    0.19
  -4   0  -4    0.07    0.28
   4   0   4    0.55    0.20
   4   0   4    0.40    0.20
   4   0   4    0.42    0.25
  -5   0  -4    0.19    0.37
  -5   0  -4    0.45    0.26
  -5   0  -4    0.23    0.36
   5   0   4    0.40    0.33
   5   0   4    0.89    0.42
   5   0   4    0.64    0.27
  -6   0  -4    9.06    0.92
  -6   0  -4    9.66    0.84
  -6   0  -4    7.96    0.89
   6   0   4    9.01    0.82
   6   0   4    8.56    0.66
  -7   0  -4    1.13    0.67
  -7   0  -4    1.38    0.64
   7   0   4    2.26    0.49
   7   0   4    1.01    0.59
  -8   0  -4    0.62    0.83
  -8   0  -4   -0.88    0.51
   8   0   4   -0.06    0.55
   8   0   4    0.27    0.73
  10  -1  -4   -1.29    0.73
  10  -1  -4    0.29    0.93
 -10   1   4   -0.01    0.45
 -10   1   4    0.02    0.58
 -10   1   4    0.56    0.89
   9  -1  -4   84.06    2.68
   9  -1  -4   86.33    2.86
  -9   1   4   87.81    2.74
  -9   1   4   87.75    2.26
  -9   1   4   84.92    2.60
   8  -1  -4   31.56    1.47
   8  -1  -4   28.95    1.35
  -8   1   4   30.17    0.98
  -8   1   4   30.37    1.36
  -8   1   4   27.97    1.34
   7  -1  -4   44.48    1.76
  -7   1   4   43.73    1.21
  -7   1   4   44.37    1.54
  -7   1   4   46.14    1.52
   6  -1  -4   81.57    2.29
   6  -1  -4   80.79    2.21
  -6   1   4   80.29    1.92
  -6   1   4   82.39    2.20
  -6   1   4   82.76    2.23
   5  -1  -4   39.09    1.27
   5  -1  -4   39.64    1.21
  -5   1   4   39.18    0.95
  -5   1   4   39.84    1.16
  -5   1   4   38.31    1.21
   4  -1  -4    8.15    0.43
   4  -1  -4    9.40    0.51
  -4   1   4    8.81    0.24
  -4   1   4    8.52    0.45
  -4   1   4    8.65    0.44
   3  -1  -4   99.45    2.23
   3  -1  -4  104.00    2.43
   3  -1  -4  106.93    2.42
  -3   1   4   97.70    2.29
  -3   1   4  103.45    2.39
  -3   1   4  103.18    2.37
   2  -1  -4  123.76    2.83
   2  -1  -4  126.18    2.82
  -2   1   4  124.67    2.78
  -2   1   4  125.22    2.85
  -2   1   4  126.24    2.77
   1  -1  -4  249.07    5.65
  -1   1   4  257.87    5.67
   0  -1  -4    4.82    0.19
   0  -1  -4    4.44    0.34
   0  -1  -4    4.66    0.23
   0   1   4    4.44    0.35
   0   1   4    4.68    0.15
   0   1   4    4.36    0.14
  -1  -1  -4  101.47    2.45
  -1  -1  -4   97.58    2.25
  -1  -1  -4   97.96    2.30
   1   1   4   99.74    2.45
   1   1   4   97.25    2.24
   1   1   4   93.69    2.20
  -2  -1  -4  164.28    3.78
  -2  -1  -4  162.46    3.89
  -2  -1  -4  160.91    3.72
   2   1   4  163.67    3.72
   2   1   4  160.60    3.65
   2   1   4  163.31    3.92
  -3  -1  -4   12.02    0.59
  -3  -1  -4   12.57    0.64
  -3  -1  -4   12.72    0.65
   3   1   4   11.79    0.58
   3   1   4   11.98    0.65
   3   1   4   12.71    0.50
  -4  -1  -4    1.92    0.40
  -4  -1  -4    2.41    0.38
  -4  -1  -4    2.39    0.40
   4   1   4    2.45    0.36
   4   1   4    2.03    0.44
   4   1   4    2.46    0.29
  -5  -1  -4   41.42    1.45
  -5  -1  -4   40.96    1.49
   5   1   4   40.14    1.26
   5   1   4   41.10    1.41
   5   1   4   39.40    1.46
  -6  -1  -4   42.49    1.65
  -6  -1  -4   43.79    1.69
   6   1   4   42.35    1.60
  -7  -1  -4    8.57    0.96
  -7  -1  -4    9.05    0.95
   7   1   4   10.58    0.86
   7   1   4    9.09    0.87
  -8  -1  -4    7.92    1.16
  -8  -1  -4    8.59    1.14
   8   1   4    9.06    1.04
   8   1   4   10.12    1.08
  10  -2  -4    2.98    0.95
  10  -2  -4    0.05    0.80
 -10   2   4    0.88    0.66
 -10   2   4    3.00    0.48
 -10   2   4    3.62    0.90
   9  -2  -4    4.48    0.69
   9  -2  -4    4.69    0.74
  -9   2   4    3.31    0.42
  -9   2   4    4.44    0.79
  -9   2   4    3.65    0.73
   8  -2  -4   60.34    2.02
   8  -2  -4   61.31    2.11
  -8   2   4   60.48    1.97
  -8   2   4   55.23    2.14
  -8   2   4   61.59    1.59
   7  -2  -4   13.65    1.03
  -7   2   4   12.78    0.85
  -7   2   4   12.22    0.82
  -7   2   4   12.44    0.52
   6  -2  -4   24.64    1.03
   6  -2  -4   23.31    0.99
  -6   2   4   23.25    0.93
  -6   2   4   24.59    0.98
  -6   2   4   22.57    0.67
   5  -2  -4  342.74    7.62
   5  -2  -4  340.10    7.60
  -5   2   4  332.97    7.56
  -5   2   4  325.20    7.29
  -5   2   4  335.55    7.53
   4  -2  -4  129.17    3.05
   4  -2  -4  126.27    3.04
   4  -2  -4  127.24    2.81
  -4   2   4  125.06    2.80
  -4   2   4  127.28    3.01
  -4   2   4  121.20    2.79
  -4   2   4  130.50    2.99
   3  -2  -4  265.89    5.96
   3  -2  -4  265.65    5.83
   3  -2  -4  270.49    5.98
  -3   2   4  267.73    5.94
  -3   2   4  270.68    5.92
  -3   2   4  263.84    5.88
   2  -2  -4    8.78    0.36
   2  -2  -4    8.67    0.31
   2  -2  -4    8.80    0.37
  -2   2   4    8.49    0.38
  -2   2   4    8.65    0.31
  -2   2   4    8.93    0.34
   1  -2  -4    0.82    0.13
   1  -2  -4    0.80    0.12
  -1   2   4    0.86    0.10
  -1   2   4    0.91    0.11
  -1   2   4    1.00    0.19
   0  -2  -4  115.40    2.60
   0  -2  -4  115.85    2.65
   0   2   4  111.60    2.57
   0   2   4  119.21    2.81
   0   2   4  112.62    2.59
  -1  -2  -4   71.91    1.73
  -1  -2  -4   72.01    1.91
  -1  -2  -4   72.35    1.79
   1   2   4   73.82    1.95
   1   2   4   71.12    1.69
   1   2   4   69.84    1.74
  -2  -2  -4  248.10    5.62
  -2  -2  -4  250.23    5.70
   2   2   4  247.66    5.64
   2   2   4  244.34    5.55
   2   2   4  260.18    5.86
  -3  -2  -4  271.47    6.17
  -3  -2  -4  274.37    6.24
   3   2   4  269.76    6.36
   3   2   4  266.23    6.06
   3   2   4  271.51    6.17
  -4  -2  -4   12.01    0.71
  -4  -2  -4   11.32    0.77
   4   2   4   12.07    0.59
   4   2   4   12.54    0.73
   4   2   4   12.60    0.86
  -5  -2  -4    3.14    0.47
  -5  -2  -4    2.21    0.47
   5   2   4    1.55    0.41
   5   2   4    2.28    0.47
   5   2   4    3.15    0.39
  -6  -2  -4    0.05    0.53
  -6  -2  -4    0.17    0.38
   6   2   4    0.66    0.59
   6   2   4    0.89    0.51
   6   2   4    0.25    0.35
  -7  -2  -4    6.43    0.95
  -7  -2  -4    7.32    0.96
   7   2   4    7.18    0.69
   7   2   4    7.56    0.89
   7   2   4    7.39    0.94
  10  -3  -4    2.23    0.92
  10  -3  -4   -0.05    0.59
 -10   3   4    0.89    0.36
 -10   3   4    0.60    0.83
 -10   3   4    0.79    0.84
   9  -3  -4   -0.52    0.44
   9  -3  -4   -0.53    0.58
  -9   3   4    0.36    0.64
  -9   3   4   -0.17    0.31
  -9   3   4   -0.55    0.58
   8  -3  -4   66.29    2.07
   8  -3  -4   65.41    2.20
  -8   3   4   67.95    1.70
  -8   3   4   64.76    2.08
  -8   3   4   60.48    2.38
   7  -3  -4    6.18    0.64
  -7   3   4    5.85    0.59
  -7   3   4    6.92    0.73
  -7   3   4    6.54    0.40
   6  -3  -4    6.12    0.52
   6  -3  -4    4.84    0.50
  -6   3   4    5.89    0.56
  -6   3   4    5.23    0.59
  -6   3   4    5.92    0.32
   5  -3  -4    6.87    0.58
   5  -3  -4    6.42    0.55
  -5   3   4    6.68    0.28
  -5   3   4    6.72    0.50
  -5   3   4    7.06    0.24
  -5   3   4    5.69    0.44
   4  -3  -4  287.44    6.44
   4  -3  -4  277.12    6.24
   4  -3  -4  289.31    6.45
  -4   3   4  283.38    6.25
  -4   3   4  272.42    6.23
  -4   3   4  291.57    6.43
  -4   3   4  291.06    6.39
   3  -3  -4  167.13    3.82
   3  -3  -4  160.03    3.69
   3  -3  -4  168.59    3.82
  -3   3   4  166.88    3.77
  -3   3   4  164.90    3.79
  -3   3   4  165.05    3.76
   2  -3  -4    0.41    0.16
   2  -3  -4    0.12    0.12
   2  -3  -4    0.19    0.14
  -2   3   4    0.50    0.17
  -2   3   4    0.21    0.12
  -2   3   4    0.21    0.15
   1  -3  -4  123.69    2.85
   1  -3  -4  121.56    2.80
  -1   3   4  121.57    2.80
  -1   3   4  124.67    2.96
  -1   3   4  121.20    2.79
   0  -3  -4   58.39    1.49
   0  -3  -4   58.58    1.43
   0   3   4   58.55    1.63
   0   3   4   57.91    1.44
   0   3   4   56.28    1.40
  -1  -3  -4   10.62    0.53
  -1  -3  -4   11.59    0.47
   1   3   4   11.40    0.43
   1   3   4   10.82    0.59
   1   3   4   10.55    0.47
  -2  -3  -4    4.93    0.40
  -2  -3  -4    5.29    0.41
   2   3   4    4.55    0.46
   2   3   4    5.35    0.42
   2   3   4    5.50    0.35
  -3  -3  -4   32.99    1.13
  -3  -3  -4   31.16    1.05
   3   3   4   33.29    1.12
   3   3   4   32.38    1.28
   3   3   4   32.41    0.99
  -4  -3  -4   16.04    0.91
  -4  -3  -4   15.76    0.86
   4   3   4   16.40    1.01
   4   3   4   14.75    0.83
   4   3   4   16.43    0.66
  -5  -3  -4    4.76    0.65
  -5  -3  -4    4.78    0.61
   5   3   4    4.41    0.46
   5   3   4    4.32    0.59
   5   3   4    5.04    0.72
  -6  -3  -4   12.72    1.16
  -6  -3  -4   12.90    1.15
   6   3   4   14.26    1.07
   6   3   4   12.18    0.99
   6   3   4   14.35    0.85
  -7  -3  -4    4.05    0.94
  -7  -3  -4    2.70    0.88
   7   3   4    6.14    0.89
   7   3   4    5.08    0.93
   7   3   4    4.44    0.64
  10  -4  -4    6.50    0.98
  10  -4  -4    5.65    1.05
 -10   4   4    8.13    1.04
 -10   4   4    5.41    0.80
   9  -4  -4   20.20    1.39
   9  -4  -4   20.35    1.23
  -9   4   4   21.19    1.34
  -9   4   4   20.16    0.85
  -9   4   4   23.63    1.22
   8  -4  -4   -0.63    0.49
   8  -4  -4    0.49    0.52
  -8   4   4    1.91    0.54
  -8   4   4    0.03    0.50
  -8   4   4    0.85    0.23
   7  -4  -4   62.59    1.99
  -7   4   4   61.62    1.95
  -7   4   4   63.40    1.90
  -7   4   4   60.58    1.56
   6  -4  -4   31.25    1.21
   6  -4  -4   32.87    1.22
  -6   4   4   30.27    1.18
  -6   4   4   32.47    1.15
  -6   4   4   31.18    0.77
  -6   4   4   32.00    0.89
   5  -4  -4   20.31    0.87
   5  -4  -4   19.49    0.65
   5  -4  -4   19.37    0.85
  -5   4   4   20.01    0.84
  -5   4   4   18.40    0.73
  -5   4   4   19.89    0.61
   4  -4  -4  153.79    3.64
   4  -4  -4  152.24    3.63
   4  -4  -4  149.19    3.46
  -4   4   4  151.93    3.61
  -4   4   4  153.32    3.58
   3  -4  -4    9.48    0.50
   3  -4  -4   10.37    0.43
   3  -4  -4    9.72    0.47
  -3   4   4   10.15    0.44
  -3   4   4   10.54    0.49
   2  -4  -4   88.16    2.14
   2  -4  -4   90.46    2.16
   2  -4  -4   87.00    2.19
  -2   4   4   89.39    2.24
  -2   4   4   89.29    2.14
  -2   4   4   89.43    2.15
   1  -4  -4    3.20    0.28
   1  -4  -4    3.49    0.34
  -1   4   4    3.97    0.41
  -1   4   4    3.12    0.28
  -1   4   4    3.17    0.27
   0  -4  -4   42.82    1.24
   0  -4  -4   44.66    1.17
   0   4   4   42.86    1.34
   0   4   4   43.49    1.14
   0   4   4   42.61    1.19
  -1  -4  -4   60.10    1.65
  -1  -4  -4   60.22    1.56
   1   4   4   58.58    1.77
   1   4   4   60.06    1.51
   1   4   4   58.42    1.59
  -2  -4  -4    6.89    0.49
  -2  -4  -4    7.28    0.50
   2   4   4    6.74    0.50
   2   4   4    6.91    0.65
   2   4   4    6.45    0.42
  -3  -4  -4   26.20    1.08
  -3  -4  -4   25.78    1.00
   3   4   4   26.94    0.90
   3   4   4   23.95    1.00
   3   4   4   26.18    1.20
  -4  -4  -4   11.52    0.83
  -4  -4  -4   13.64    0.92
   4   4   4   12.49    0.67
   4   4   4   13.01    0.84
   4   4   4   11.82    1.14
  -5  -4  -4    3.84    0.60
  -5  -4  -4    3.63    0.53
   5   4   4    3.65    0.53
   5   4   4    2.99    0.74
   5   4   4    3.62    0.58
  -6  -4  -4    2.21    0.73
  -6  -4  -4    1.50    0.55
   6   4   4    1.65    0.74
   6   4   4    1.03    0.48
   6   4   4    1.14    0.65
  -7  -4  -4    1.26    0.66
  -7  -4  -4    4.53    0.75
   7   4   4    0.88    0.84
   7   4   4    3.42    0.66
   7   4   4    2.13    1.00
  10  -5  -4   17.37    1.58
  10  -5  -4   18.82    1.69
 -10   5   4   21.55    1.70
 -10   5   4   18.74    1.57
 -10   5   4   17.79    0.83
   9  -5  -4    6.57    0.91
   9  -5  -4    4.03    0.82
  -9   5   4    6.34    0.60
  -9   5   4    6.35    0.83
  -9   5   4    7.75    0.91
   8  -5  -4    6.41    0.76
   8  -5  -4    5.60    0.75
  -8   5   4    5.80    0.70
  -8   5   4    6.11    0.50
  -8   5   4    6.58    0.65
   7  -5  -4   50.97    1.70
  -7   5   4   51.87    1.39
  -7   5   4   51.53    1.69
  -7   5   4   53.21    1.77
  -7   5   4   50.91    1.20
  -7   5   4   50.49    1.19
   6  -5  -4   45.72    1.54
   6  -5  -4   45.66    1.54
   6  -5  -4   45.66    1.27
  -6   5   4   44.54    1.46
  -6   5   4   45.68    1.52
  -6   5   4   44.78    1.22
   5  -5  -4   78.37    2.14
   5  -5  -4   80.73    2.20
   5  -5  -4   77.81    1.96
  -5   5   4   79.91    1.95
  -5   5   4   80.05    2.12
  -5   5   4   79.30    2.16
   4  -5  -4   -0.19    0.24
   4  -5  -4    0.04    0.16
   4  -5  -4   -0.19    0.23
  -4   5   4    0.49    0.25
  -4   5   4    0.19    0.22
   3  -5  -4  218.09    4.99
   3  -5  -4  222.02    5.10
   3  -5  -4  224.77    5.06
  -3   5   4  218.77    5.04
  -3   5   4  219.20    5.05
   2  -5  -4   83.99    2.15
   2  -5  -4   85.82    2.10
   2  -5  -4   82.61    2.10
  -2   5   4   84.71    2.11
  -2   5   4   86.17    2.11
   1  -5  -4   23.15    0.82
   1  -5  -4   23.79    0.78
  -1   5   4   24.53    0.78
  -1   5   4   24.17    0.94
  -1   5   4   24.79    0.81
   0  -5  -4   25.16    0.81
   0  -5  -4   25.88    0.93
   0   5   4   24.43    0.85
   0   5   4   25.99    1.03
   0   5   4   26.23    0.82
  -1  -5  -4    7.50    0.58
  -1  -5  -4    7.94    0.49
   1   5   4    7.63    0.57
   1   5   4    7.49    0.45
   1   5   4    7.07    0.49
  -2  -5  -4   84.29    2.20
  -2  -5  -4   82.81    2.29
   2   5   4   83.57    2.23
   2   5   4   82.08    2.40
   2   5   4   83.99    2.12
  -3  -5  -4   44.06    1.54
  -3  -5  -4   43.98    1.45
   3   5   4   44.13    1.47
   3   5   4   43.78    1.32
  -4  -5  -4   28.88    1.34
  -4  -5  -4   28.97    1.25
   4   5   4   28.42    1.25
   4   5   4   30.12    1.08
   4   5   4   29.60    1.46
  -5  -5  -4   23.35    1.31
  -5  -5  -4   24.47    1.37
   5   5   4   24.86    1.08
   5   5   4   22.95    1.27
   5   5   4   25.26    1.51
  -6  -5  -4    7.24    0.94
  -6  -5  -4    5.12    0.91
   6   5   4    6.46    0.68
   6   5   4    5.35    1.04
   6   5   4    7.35    0.93
  10  -6  -4    4.58    1.15
 -10   6   4    3.76    0.94
 -10   6   4    4.02    0.51
 -10   6   4    5.73    1.05
   9  -6  -4   42.53    1.93
   9  -6  -4   40.64    1.74
  -9   6   4   43.63    1.30
  -9   6   4   41.18    1.79
  -9   6   4   43.02    1.73
   8  -6  -4   18.39    1.24
  -8   6   4   21.48    1.27
  -8   6   4   17.66    1.01
  -8   6   4   19.54    0.76
   7  -6  -4   38.88    1.44
   7  -6  -4   41.46    1.59
  -7   6   4   40.03    1.17
   6  -6  -4  110.16    2.74
   6  -6  -4  112.92    3.00
  -6   6   4  115.54    3.01
  -6   6   4  112.39    2.72
  -6   6   4  113.90    2.95
   5  -6  -4   37.53    1.24
   5  -6  -4   35.66    1.09
   5  -6  -4   35.75    1.31
  -5   6   4   36.95    1.28
  -5   6   4   37.16    1.24
   4  -6  -4    2.61    0.37
   4  -6  -4    3.20    0.33
   4  -6  -4    3.44    0.37
  -4   6   4    3.08    0.38
  -4   6   4    2.45    0.38
   3  -6  -4   41.06    1.22
   3  -6  -4   42.25    1.26
   3  -6  -4   42.18    1.32
  -3   6   4   41.56    1.27
  -3   6   4   43.15    1.27
   2  -6  -4  107.73    2.65
   2  -6  -4  108.95    2.69
   2  -6  -4  105.26    2.61
  -2   6   4  107.05    2.63
  -2   6   4  104.89    2.62
   1  -6  -4  253.40    5.70
   1  -6  -4  246.68    5.75
   1  -6  -4  257.62    5.81
  -1   6   4  245.85    5.68
  -1   6   4  248.45    5.90
  -1   6   4  252.34    5.73
   0  -6  -4   -0.03    0.27
   0  -6  -4   -0.04    0.22
   0   6   4   -0.26    0.32
   0   6   4    0.16    0.22
   0   6   4   -0.15    0.23
  -1  -6  -4  134.61    3.39
  -1  -6  -4  134.00    3.28
   1   6   4  139.24    3.25
   1   6   4  134.53    3.34
   1   6   4  134.76    3.54
  -2  -6  -4   28.38    1.11
  -2  -6  -4   29.18    1.09
   2   6   4   29.35    1.00
   2   6   4   26.66    1.10
  -3  -6  -4    0.01    0.37
   3   6   4    0.50    0.39
   3   6   4   -0.04    0.34
   3   6   4    0.22    0.30
  -4  -6  -4   -0.48    0.53
  -4  -6  -4   -0.35    0.46
   4   6   4    0.66    0.51
   4   6   4    0.32    0.45
   4   6   4   -0.01    0.36
  -5  -6  -4    2.46    0.69
  -5  -6  -4    3.01    0.59
   5   6   4    3.23    0.72
   5   6   4    1.85    0.82
   5   6   4    2.06    0.52
  -6  -6  -4    4.42    1.00
  -6  -6  -4    3.98    0.94
   6   6   4    5.77    0.71
   6   6   4    3.58    0.92
   6   6   4    2.60    1.05
   9  -7  -4   13.29    1.39
   9  -7  -4   14.20    1.47
  -9   7   4   14.72    1.32
  -9   7   4   17.24    1.44
  -9   7   4   15.75    0.77
   8  -7  -4    4.62    0.74
   8  -7  -4    5.52    0.80
  -8   7   4    5.18    0.65
  -8   7   4    5.32    0.70
  -8   7   4    6.44    0.61
   7  -7  -4    0.96    0.51
   7  -7  -4    0.22    0.47
   7  -7  -4    0.81    0.32
  -7   7   4    0.55    0.27
  -7   7   4    0.20    0.46
  -7   7   4    0.59    0.35
   6  -7  -4   29.82    1.49
   6  -7  -4   28.79    1.14
   6  -7  -4   29.74    1.02
  -6   7   4   28.96    1.18
  -6   7   4   27.82    1.24
  -6   7   4   28.25    1.00
   5  -7  -4  193.95    4.57
   5  -7  -4  200.85    4.80
   5  -7  -4  197.27    4.72
  -5   7   4  192.15    4.69
  -5   7   4  196.48    4.75
   4  -7  -4  105.05    2.68
   4  -7  -4  106.01    2.64
   4  -7  -4  106.59    2.79
  -4   7   4  106.09    2.74
  -4   7   4  104.02    2.71
   3  -7  -4   80.73    2.10
   3  -7  -4   77.33    2.17
   3  -7  -4   77.00    2.07
  -3   7   4   78.50    2.11
  -3   7   4   79.33    2.11
   2  -7  -4  184.42    4.33
   2  -7  -4  187.77    4.38
   2  -7  -4  184.23    4.44
  -2   7   4  182.96    4.37
  -2   7   4  184.19    4.35
   1  -7  -4   94.58    2.43
   1  -7  -4   92.03    2.34
   1  -7  -4   91.11    2.43
  -1   7   4   89.58    2.38
  -1   7   4   91.05    2.34
   0  -7  -4   29.65    1.04
   0  -7  -4   29.27    1.17
   0   7   4   30.06    1.09
   0   7   4   29.03    1.26
   0   7   4   29.84    1.02
  -1  -7  -4   33.69    1.24
  -1  -7  -4   34.72    1.20
   1   7   4   34.84    1.14
   1   7   4   34.26    1.24
  -2  -7  -4   39.08    1.40
  -2  -7  -4   45.81    1.80
   2   7   4   41.07    1.32
   2   7   4   40.67    1.68
   2   7   4   39.74    1.45
  -3  -7  -4   97.35    2.78
  -3  -7  -4   91.88    2.63
   3   7   4   90.46    2.91
  -4  -7  -4    5.97    0.72
  -4  -7  -4    7.91    0.86
   4   7   4    7.32    0.98
   4   7   4    6.20    0.62
   4   7   4    7.77    0.82
  -5  -7  -4   27.28    1.74
  -5  -7  -4   26.49    1.63
   5   7   4   28.50    1.29
   5   7   4   27.39    1.58
   5   7   4   27.70    1.90
   9  -8  -4    0.49    0.76
  -9   8   4   -0.45    0.43
  -9   8   4    0.66    0.80
  -9   8   4    0.27    0.75
   8  -8  -4   62.48    2.30
   8  -8  -4   63.85    2.25
  -8   8   4   63.60    2.16
  -8   8   4   64.55    2.19
  -8   8   4   63.97    1.80
   7  -8  -4    4.86    0.51
   7  -8  -4    4.87    0.67
   7  -8  -4    4.82    0.72
  -7   8   4    4.85    0.55
  -7   8   4    4.50    0.70
  -7   8   4    5.52    0.54
   6  -8  -4   71.70    2.14
   6  -8  -4   73.83    2.02
   6  -8  -4   73.63    2.29
   5  -8  -4   73.64    2.14
   5  -8  -4   73.29    2.04
   5  -8  -4   73.32    2.17
  -5   8   4   76.12    2.16
  -5   8   4   75.62    2.19
   4  -8  -4   24.47    0.96
   4  -8  -4   27.50    1.07
   4  -8  -4   24.49    0.98
  -4   8   4   25.76    1.05
  -4   8   4   24.07    1.06
   3  -8  -4    0.08    0.30
   3  -8  -4   -0.41    0.28
   3  -8  -4    0.22    0.26
  -3   8   4    0.33    0.31
  -3   8   4    0.44    0.33
   2  -8  -4   28.22    1.07
   2  -8  -4   27.13    0.96
   2  -8  -4   25.72    0.99
  -2   8   4   27.03    1.03
  -2   8   4   26.56    1.04
   1  -8  -4  159.08    3.80
   1  -8  -4  159.69    3.90
   1  -8  -4  154.48    3.93
  -1   8   4  156.11    3.80
  -1   8   4  155.44    3.85
   0  -8  -4  117.32    2.94
   0  -8  -4  104.60    3.49
   0  -8  -4  113.04    3.08
   0   8   4  116.23    3.22
   0   8   4  116.08    2.90
   0   8   4  119.00    3.00
  -1  -8  -4    1.59    0.41
   1   8   4    1.63    0.44
   1   8   4    1.86    0.46
   1   8   4    1.31    0.37
  -2  -8  -4   66.49    2.16
  -2  -8  -4   65.44    2.01
   2   8   4   63.51    2.21
   2   8   4   62.76    2.25
   2   8   4   67.13    1.95
  -3  -8  -4   14.88    1.21
  -3  -8  -4   16.33    1.12
   3   8   4   14.98    1.37
   3   8   4   16.37    0.91
   3   8   4   13.57    1.09
  -4  -8  -4   12.32    1.26
  -4  -8  -4   16.11    1.17
   4   8   4   15.94    1.60
   4   8   4   14.15    1.26
   4   8   4   15.20    1.02
  -5  -8  -4    0.58    0.84
   5   8   4    1.34    0.76
   5   8   4   -0.31    0.87
   5   8   4    1.70    0.63
   9  -9  -4    1.46    0.82
   9  -9  -4    0.64    0.86
  -9   9   4    1.28    0.53
  -9   9   4   -0.34    0.85
  -9   9   4   -1.26    0.79
  -9   9   4   -0.09    0.32
   8  -9  -4    5.50    0.96
   8  -9  -4    7.42    0.77
   8  -9  -4    7.96    0.82
  -8   9   4    8.30    0.94
  -8   9   4    6.57    0.69
  -8   9   4    8.32    0.91
   7  -9  -4   31.28    1.24
   7  -9  -4   32.16    1.59
   7  -9  -4   31.62    1.33
  -7   9   4   29.54    1.51
  -7   9   4   31.74    1.45
   6  -9  -4   53.25    1.69
   6  -9  -4   54.53    1.83
   6  -9  -4   55.56    1.96
  -6   9   4   52.48    1.83
  -6   9   4   57.51    2.67
   5  -9  -4   -0.61    0.33
   5  -9  -4   -0.03    0.42
   5  -9  -4    0.44    0.41
  -5   9   4   -0.66    0.42
  -5   9   4   -0.16    0.46
   4  -9  -4   97.53    2.63
   4  -9  -4  100.19    2.62
  -4   9   4   96.12    2.66
  -4   9   4   96.71    2.67
   3  -9  -4    4.75    0.51
   3  -9  -4    7.51    0.67
   3  -9  -4    4.99    0.52
  -3   9   4    4.94    0.54
  -3   9   4    5.28    0.56
   2  -9  -4   54.01    1.78
   2  -9  -4   52.30    1.63
   2  -9  -4   54.40    1.72
  -2   9   4   52.88    1.69
  -2   9   4   54.27    1.67
   1  -9  -4    6.55    0.75
   1  -9  -4    6.00    0.61
   1  -9  -4    6.69    0.55
  -1   9   4    6.49    0.62
  -1   9   4    6.51    0.65
   0  -9  -4   54.62    1.83
   0  -9  -4   59.54    1.89
   0  -9  -4   57.41    1.75
   0   9   4   56.04    2.05
   0   9   4   57.60    1.83
   0   9   4   54.55    1.71
  -1  -9  -4   55.05    1.88
  -1  -9  -4   55.86    1.77
  -1  -9  -4   49.99    1.80
   1   9   4   52.33    1.96
  -2  -9  -4   -0.45    0.38
  -2  -9  -4   -0.63    0.54
  -2  -9  -4   -0.07    0.47
   2   9   4   -0.46    0.64
   2   9   4    0.10    0.42
   2   9   4   -0.57    0.49
  -3  -9  -4   11.68    1.08
  -3  -9  -4   11.44    1.17
   3   9   4   10.75    1.18
   3   9   4   10.69    0.92
   3   9   4   11.83    1.18
  -4  -9  -4   15.66    1.48
  -4  -9  -4   14.48    1.29
   4   9   4   17.32    1.16
   4   9   4   17.34    1.87
   4   9   4   19.14    1.54
   8 -10  -4    1.10    0.71
   8 -10  -4    0.13    0.84
  -8  10   4    2.30    0.81
  -8  10   4   -0.88    0.72
   7 -10  -4   28.16    1.50
   7 -10  -4   30.29    1.47
   7 -10  -4   31.20    1.35
  -7  10   4   29.97    1.57
  -7  10   4   32.42    1.53
   6 -10  -4    7.45    0.74
   6 -10  -4    6.93    0.64
   6 -10  -4    6.99    0.82
  -6  10   4    6.83    0.76
  -6  10   4    7.47    0.81
   5 -10  -4    0.39    0.47
   5 -10  -4    1.08    0.57
   5 -10  -4    0.50    0.44
  -5  10   4    1.94    0.96
  -5  10   4    1.11    0.51
   4 -10  -4    2.54    0.48
   4 -10  -4    2.42    0.50
  -4  10   4    2.65    0.56
  -4  10   4    2.23    0.42
   3 -10  -4   68.26    2.04
   3 -10  -4   64.86    2.06
   3 -10  -4   66.04    1.98
  -3  10   4   63.24    2.13
   2 -10  -4   65.10    2.01
   2 -10  -4   63.30    2.13
   2 -10  -4   68.25    2.00
  -2  10   4   66.07    2.27
  -2  10   4   69.83    2.07
   1 -10  -4    0.29    0.52
   1 -10  -4    1.28    0.35
   1 -10  -4    1.07    0.39
  -1  10   4    0.99    0.58
   0 -10  -4   65.28    2.07
   0 -10  -4   66.75    2.03
   0 -10  -4   65.49    2.12
   0  10   4   67.49    2.00
   0  10   4   62.39    2.24
   0  10   4   64.85    2.08
  -1 -10  -4   21.24    1.32
  -1 -10  -4   18.90    1.35
  -1 -10  -4   20.89    1.19
   1  10   4   20.47    1.23
   1  10   4   21.67    1.51
   1  10   4   21.76    1.08
  -2 -10  -4    4.41    0.66
  -2 -10  -4    4.37    0.86
  -2 -10  -4    3.33    0.70
   2  10   4    4.84    0.63
   2  10   4    3.81    0.75
   2  10   4    3.58    0.76
  -3 -10  -4    0.12    0.51
  -3 -10  -4    0.25    0.88
  -3 -10  -4    0.55    0.58
   3  10   4    1.13    0.61
   3  10   4   -0.81    0.94
   3  10   4    0.46    0.77
   8 -11  -4    2.05    0.66
   8 -11  -4    2.30    0.85
  -8  11   4    2.11    0.91
  -8  11   4    3.23    0.96
   7 -11  -4    0.60    0.66
   7 -11  -4    1.62    0.65
   7 -11  -4   -0.18    0.57
  -7  11   4    0.94    0.75
  -7  11   4    1.64    0.75
   6 -11  -4   37.23    1.81
   6 -11  -4   38.43    1.66
   6 -11  -4   39.69    1.45
  -6  11   4   38.54    1.67
  -6  11   4   40.84    1.75
   5 -11  -4   33.72    1.66
   5 -11  -4   36.63    1.51
   5 -11  -4   35.52    1.47
  -5  11   4   35.73    1.55
  -5  11   4   36.83    1.58
   4 -11  -4    7.52    0.82
   4 -11  -4    7.37    0.73
   4 -11  -4    8.61    0.91
  -4  11   4    6.07    0.72
  -4  11   4    8.34    0.95
   3 -11  -4   56.77    1.95
   3 -11  -4   58.46    1.88
   3 -11  -4   57.79    2.06
  -3  11   4   57.03    1.93
  -3  11   4   56.11    1.92
   2 -11  -4    1.23    0.59
   2 -11  -4    0.71    0.54
   2 -11  -4    0.19    0.47
  -2  11   4    1.33    0.56
  -2  11   4    1.01    0.50
   1 -11  -4    5.39    0.66
   1 -11  -4    4.60    0.67
   1 -11  -4    5.99    0.73
  -1  11   4    5.95    0.75
  -1  11   4    6.39    0.67
  -1  11   4    6.37    0.74
   0 -11  -4    2.15    0.60
   0 -11  -4    1.53    0.71
   0 -11  -4    3.11    0.57
   0  11   4    2.48    0.85
   0  11   4    1.70    0.57
   0  11   4    1.49    0.63
  -1 -11  -4   50.16    1.92
  -1 -11  -4   52.42    2.15
  -1 -11  -4   52.13    2.06
   1  11   4   49.41    1.80
   1  11   4   48.51    2.31
   1  11   4   50.48    1.96
  -2 -11  -4   31.02    1.79
  -2 -11  -4   31.40    1.69
  -2 -11  -4   27.66    1.88
   2  11   4   30.88    1.48
   2  11   4   30.89    1.79
   2  11   4   31.91    1.69
   7 -12  -4    1.10    0.72
   7 -12  -4    2.58    0.78
  -7  12   4    0.25    0.82
  -7  12   4    1.37    0.91
   6 -12  -4    6.94    0.87
   6 -12  -4    6.96    1.03
   6 -12  -4    8.11    0.83
  -6  12   4    6.09    0.92
  -6  12   4    8.55    0.97
   5 -12  -4    8.15    0.86
   5 -12  -4    8.31    0.86
   5 -12  -4    9.63    0.90
  -5  12   4   10.77    1.16
  -5  12   4    8.44    0.91
   4 -12  -4   15.64    1.14
   4 -12  -4   17.01    1.21
   4 -12  -4   14.21    1.13
  -4  12   4   16.32    1.21
  -4  12   4   17.35    1.24
   3 -12  -4   -0.08    0.63
   3 -12  -4   -0.45    0.37
   3 -12  -4    0.18    0.48
  -3  12   4   -0.07    0.59
  -3  12   4   -1.38    0.55
   2 -12  -4   42.07    1.69
   2 -12  -4   38.86    1.86
   2 -12  -4   44.99    1.80
  -2  12   4   42.86    1.77
  -2  12   4   40.46    1.68
   1 -12  -4   28.80    1.58
   1 -12  -4   28.60    1.45
   1 -12  -4   29.36    1.68
  -1  12   4   28.02    1.51
  -1  12   4   27.50    1.80
  -1  12   4   28.26    1.40
   0 -12  -4    7.98    0.87
   0 -12  -4    5.69    1.01
   0 -12  -4    8.72    1.03
   0  12   4    6.06    0.91
   0  12   4    7.58    0.84
   0  12   4    7.67    1.15
  -1 -12  -4   12.01    1.36
  -1 -12  -4   10.61    1.04
  -1 -12  -4   15.43    1.55
   1  12   4   10.54    1.13
   1  12   4   13.64    1.23
   1  12   4   10.49    1.17
   5 -13  -4   32.81    1.73
   5 -13  -4   30.55    1.62
   5 -13  -4   30.75    1.66
  -5  13   4   35.40    1.77
  -5  13   4   28.85    1.75
   4 -13  -4    5.16    0.80
   4 -13  -4    5.26    0.98
   4 -13  -4    4.64    0.85
  -4  13   4    4.43    0.84
  -4  13   4    4.08    0.86
   3 -13  -4    1.90    0.80
   3 -13  -4    1.17    0.68
   3 -13  -4    0.16    0.82
  -3  13   4    0.54    0.72
  -3  13   4    1.12    0.78
   2 -13  -4    4.90    1.03
   2 -13  -4    6.93    0.87
   2 -13  -4    8.37    0.86
  -2  13   4    7.29    0.95
  -2  13   4    6.70    1.12
  -2  13   4    8.86    0.94
   1 -13  -4   20.06    1.46
   1 -13  -4   21.80    1.73
   1 -13  -4   22.67    1.41
  -1  13   4   25.55    1.64
  -1  13   4   23.25    1.50
  -1  13   4   22.14    1.91
   0  16  -5    6.23    1.13
   0 -16   5    6.11    1.02
   0 -16   5    7.13    0.88
  -1  16  -5    0.83    0.92
  -1  16  -5    1.75    0.77
   1 -16   5    1.19    0.79
   1 -16   5    1.20    0.68
   1 -16   5    0.67    0.63
  -2  16  -5    1.29    0.80
  -2  16  -5    1.39    0.91
   2 -16   5    2.33    0.83
   2 -16   5    1.92    0.68
   2 -16   5    2.26    0.68
  -3  16  -5   14.29    1.47
  -3  16  -5   12.87    1.29
  -3  16  -5   13.87    1.44
   3 -16   5   14.29    0.97
   3 -16   5   13.45    1.44
   3 -16   5   14.29    1.32
  -4  16  -5    8.21    1.27
  -4  16  -5    8.24    1.10
   4 -16   5    9.89    1.13
   4 -16   5   11.13    0.95
   2  15  -5    6.34    1.16
   2  15  -5    6.19    0.84
  -2 -15   5    8.20    0.92
  -2 -15   5    8.28    0.97
  -2 -15   5    7.83    1.08
   1  15  -5    1.51    0.95
   1  15  -5    4.76    0.66
  -1 -15   5    5.72    0.79
  -1 -15   5    5.69    0.78
  -1 -15   5    4.89    0.87
   0  15  -5   21.05    1.59
   0  15  -5   23.19    1.42
   0 -15   5   20.26    1.42
   0 -15   5   21.12    1.53
   0 -15   5   24.16    1.30
  -1  15  -5    1.25    0.77
  -1  15  -5    0.03    0.62
   1 -15   5   -0.92    0.48
   1 -15   5    0.27    0.45
   1 -15   5    0.23    0.73
  -2  15  -5   10.14    1.08
  -2  15  -5    9.05    0.98
  -2  15  -5   10.97    1.23
   2 -15   5   11.05    1.03
   2 -15   5   10.84    0.96
   2 -15   5   11.31    1.16
  -3  15  -5    0.55    0.78
  -3  15  -5    1.26    0.52
  -3  15  -5    2.29    0.75
   3 -15   5    1.61    0.44
   3 -15   5    1.10    0.79
   3 -15   5    0.63    0.68
  -4  15  -5    5.35    0.97
  -4  15  -5    6.58    0.78
  -4  15  -5    5.81    0.96
   4 -15   5    6.49    0.99
   4 -15   5    9.79    0.97
   4 -15   5    6.13    0.73
  -5  15  -5   16.24    1.39
  -5  15  -5   17.33    1.53
  -5  15  -5   15.38    1.62
   5 -15   5   17.88    1.70
   5 -15   5   18.00    1.48
   5 -15   5   17.57    1.01
   3  14  -5   35.45    1.71
   3  14  -5   30.04    1.72
  -3 -14   5   36.17    1.88
  -3 -14   5   35.68    1.86
  -3 -14   5   35.96    1.72
   2  14  -5    5.38    0.80
   2  14  -5    4.36    0.61
  -2 -14   5    4.66    0.84
  -2 -14   5    6.00    0.78
  -2 -14   5    4.24    0.68
   1  14  -5    0.10    0.68
   1  14  -5    0.29    0.40
  -1 -14   5   -0.03    0.60
  -1 -14   5   -0.59    0.50
  -1 -14   5   -0.26    0.60
   0  14  -5    1.80    0.59
   0  14  -5    2.21    0.73
   0 -14   5    0.93    0.62
   0 -14   5    1.49    0.47
   0 -14   5    1.15    0.51
  -1  14  -5   46.87    1.90
  -1  14  -5   43.77    1.61
  -1  14  -5   42.89    1.65
   1 -14   5   45.32    1.72
   1 -14   5   44.51    1.85
   1 -14   5   45.06    1.49
  -2  14  -5   19.75    1.24
  -2  14  -5   18.19    1.33
  -2  14  -5   19.23    1.23
   2 -14   5   19.51    1.20
   2 -14   5   17.70    1.00
   2 -14   5   17.70    1.27
  -3  14  -5   13.70    1.27
  -3  14  -5   15.51    1.02
  -3  14  -5   14.27    1.20
   3 -14   5   14.71    0.93
   3 -14   5   14.78    1.06
   3 -14   5   15.27    0.98
  -4  14  -5   24.39    1.45
  -4  14  -5   29.21    1.60
  -4  14  -5   27.86    1.56
   4 -14   5   26.04    1.41
   4 -14   5   28.04    1.23
   4 -14   5   25.91    1.58
  -5  14  -5    3.20    0.85
  -5  14  -5    3.38    0.84
  -5  14  -5    3.69    0.82
   5 -14   5    3.68    0.63
   5 -14   5    3.63    0.87
   5 -14   5    3.90    0.76
  -6  14  -5    0.71    0.82
  -6  14  -5    0.68    0.58
  -6  14  -5   -1.96    0.83
   6 -14   5   -0.18    0.61
   6 -14   5    0.30    0.76
   6 -14   5   -0.12    0.59
   4  13  -5    7.32    0.76
   4  13  -5    6.13    0.92
  -4 -13   5    5.63    0.98
  -4 -13   5    7.29    0.95
  -4 -13   5    7.30    0.95
   3  13  -5   12.96    1.15
   3  13  -5   14.26    0.96
  -3 -13   5   14.66    1.04
  -3 -13   5   13.64    0.94
  -3 -13   5   13.96    1.04
   2  13  -5  130.69    3.75
   2  13  -5  131.52    3.52
  -2 -13   5  129.02    3.60
  -2 -13   5  134.91    3.50
  -2 -13   5  130.39    3.63
   1  13  -5   33.98    1.60
   1  13  -5   33.86    1.42
  -1 -13   5   33.66    1.40
  -1 -13   5   34.75    1.36
  -1 -13   5   34.67    1.47
   0  13  -5    0.85    0.48
   0  13  -5    3.41    0.65
   0 -13   5    1.58    0.44
   0 -13   5    2.50    0.48
   0 -13   5    2.50    0.56
  -1  13  -5   27.78    1.32
  -1  13  -5   28.27    1.27
  -1  13  -5   29.51    1.18
   1 -13   5   27.72    1.46
   1 -13   5   28.33    1.15
   1 -13   5   28.41    1.38
  -2  13  -5   29.75    1.31
  -2  13  -5   27.79    1.36
  -2  13  -5   25.83    1.28
   2 -13   5   23.63    1.41
   2 -13   5   26.82    1.33
   2 -13   5   25.98    1.10
  -3  13  -5    5.02    0.71
  -3  13  -5    4.64    0.66
  -3  13  -5    4.62    0.69
   3 -13   5    4.30    0.51
   3 -13   5    4.61    0.53
   3 -13   5    4.86    0.60
  -4  13  -5    0.70    0.57
  -4  13  -5    1.76    0.49
  -4  13  -5    1.39    0.60
   4 -13   5    1.98    0.58
   4 -13   5    0.93    0.44
   4 -13   5    1.59    0.63
  -5  13  -5   67.72    2.27
  -5  13  -5   64.67    2.22
  -5  13  -5   68.17    2.37
   5 -13   5   66.72    2.37
   5 -13   5   66.66    2.03
   5 -13   5   64.23    2.20
  -6  13  -5   28.50    1.39
  -6  13  -5   26.38    1.45
  -6  13  -5   28.35    1.73
   6 -13   5   30.55    1.54
   6 -13   5   28.83    1.35
   6 -13   5   26.88    1.69
  -7  13  -5    0.20    0.85
  -7  13  -5    1.83    0.87
  -7  13  -5    2.34    0.94
   7 -13   5    3.57    0.83
   7 -13   5    1.09    0.49
   7 -13   5    1.39    0.66
   5  12  -5   39.94    1.79
   5  12  -5   40.01    2.19
  -5 -12   5   42.63    1.66
  -5 -12   5   41.60    1.77
  -5 -12   5   40.32    1.91
   4  12  -5    2.99    0.84
   4  12  -5    1.99    0.62
  -4 -12   5    1.24    0.69
  -4 -12   5    2.19    0.66
  -4 -12   5    1.51    0.66
   3  12  -5    1.27    0.68
   3  12  -5    1.66    0.54
  -3 -12   5    2.55    0.65
  -3 -12   5    1.85    0.44
  -3 -12   5    3.57    0.61
   2  12  -5   57.11    2.11
   2  12  -5   63.19    1.95
  -2 -12   5   61.28    1.91
  -2 -12   5   60.33    2.02
  -2 -12   5   62.01    2.02
   1  12  -5   49.14    1.80
   1  12  -5   47.32    1.61
  -1 -12   5   46.62    1.71
  -1 -12   5   49.85    1.58
  -1 -12   5   48.82    1.69
   0  12  -5   11.71    0.88
   0  12  -5   11.21    0.94
   0  12  -5   11.68    0.71
   0 -12   5   11.31    0.75
   0 -12   5    9.22    0.97
  -1  12  -5    0.46    0.45
  -1  12  -5    0.27    0.29
  -1  12  -5    0.12    0.28
   1 -12   5    0.31    0.29
   1 -12   5    0.09    0.31
   1 -12   5    0.12    0.30
  -2  12  -5   95.56    2.71
  -2  12  -5  102.20    2.76
  -2  12  -5  100.66    2.82
   2 -12   5   99.02    2.72
   2 -12   5  101.83    2.84
   2 -12   5   97.36    2.55
  -3  12  -5   14.54    0.98
  -3  12  -5   13.80    0.99
  -3  12  -5   15.52    1.03
   3 -12   5   13.94    0.88
   3 -12   5   10.80    1.25
  -4  12  -5   13.20    1.03
  -4  12  -5   11.49    0.82
  -4  12  -5   11.55    1.00
   4 -12   5   11.95    0.78
   4 -12   5    9.64    1.02
   4 -12   5   13.30    0.92
  -5  12  -5    1.97    0.62
  -5  12  -5    2.08    0.65
  -5  12  -5    3.02    0.66
   5 -12   5    1.61    0.47
   5 -12   5    2.18    0.61
   5 -12   5    1.47    0.64
  -6  12  -5    7.37    0.91
  -6  12  -5    5.89    0.84
  -6  12  -5    7.58    0.91
   6 -12   5    6.11    0.76
   6 -12   5    8.18    0.85
  -7  12  -5   17.53    1.43
  -7  12  -5   21.47    1.63
  -7  12  -5   17.01    1.64
   7 -12   5   17.88    1.19
   7 -12   5   18.48    1.37
   6  11  -5    0.76    0.51
   6  11  -5   -0.73    0.96
  -6 -11   5   -0.14    0.83
  -6 -11   5   -0.99    0.82
  -6 -11   5    0.80    0.75
   5  11  -5   10.15    0.85
   5  11  -5    9.71    1.10
  -5 -11   5   10.52    1.17
  -5 -11   5    9.25    0.96
  -5 -11   5    8.82    0.87
   4  11  -5   20.82    1.39
   4  11  -5   20.70    1.14
  -4 -11   5   20.56    1.17
  -4 -11   5   19.07    1.02
  -4 -11   5   23.04    1.27
   3  11  -5   16.07    1.16
   3  11  -5   16.35    0.85
  -3 -11   5   16.91    0.98
  -3 -11   5   17.39    1.05
  -3 -11   5   17.81    1.05
   2  11  -5  104.15    2.99
   2  11  -5  107.24    2.82
  -2 -11   5  106.90    2.92
   1  11  -5  186.85    4.43
   1  11  -5  178.98    4.54
  -1 -11   5  184.86    4.48
  -1 -11   5  178.22    4.35
  -1 -11   5  184.32    4.59
   0  11  -5   16.16    0.93
   0  11  -5   13.56    0.98
   0 -11   5   13.86    0.82
   0 -11   5   15.43    0.75
  -1  11  -5    2.63    0.54
  -1  11  -5    3.15    0.44
  -1  11  -5    3.51    0.51
   1 -11   5    3.14    0.45
   1 -11   5    3.28    0.38
  -2  11  -5    6.47    0.62
  -2  11  -5    6.94    0.79
  -2  11  -5    7.11    0.71
   2 -11   5    5.59    0.53
   2 -11   5    7.37    0.73
   2 -11   5    7.93    0.67
  -3  11  -5   64.85    1.99
  -3  11  -5   67.05    2.02
  -3  11  -5   64.29    2.05
   3 -11   5   68.73    2.15
   3 -11   5   68.06    1.85
   3 -11   5   68.65    1.95
  -4  11  -5   51.08    1.76
  -4  11  -5   51.35    1.76
  -4  11  -5   49.42    1.72
   4 -11   5   49.07    1.53
   4 -11   5   50.15    1.80
   4 -11   5   49.71    1.66
  -5  11  -5    3.98    0.65
  -5  11  -5    3.98    0.63
  -5  11  -5    3.71    0.64
   5 -11   5    4.18    0.60
   5 -11   5    3.65    0.55
   5 -11   5    4.62    0.52
  -6  11  -5   54.05    1.94
  -6  11  -5   55.25    2.01
  -6  11  -5   52.36    2.02
   6 -11   5   49.72    1.87
   6 -11   5   52.52    1.76
   6 -11   5   49.43    1.62
  -7  11  -5    6.40    0.75
  -7  11  -5    9.02    1.01
  -7  11  -5    5.24    0.89
   7 -11   5    6.30    0.80
   7 -11   5    7.14    0.73
  -8  11  -5    1.43    0.65
  -8  11  -5    1.77    0.82
  -8  11  -5   -0.59    0.81
   8 -11   5   -0.99    0.63
   8 -11   5    1.95    0.76
   6  10  -5    3.79    0.96
   6  10  -5    2.11    0.51
  -6 -10   5    3.11    0.83
  -6 -10   5    2.93    0.67
  -6 -10   5    4.62    0.66
   5  10  -5   18.45    1.41
   5  10  -5   19.07    1.00
  -5 -10   5   21.70    1.16
  -5 -10   5   19.53    1.06
  -5 -10   5   20.38    1.26
   4  10  -5   26.05    1.15
   4  10  -5   24.99    1.24
  -4 -10   5   24.36    1.19
  -4 -10   5   27.45    1.27
   3  10  -5   11.87    0.70
   3  10  -5   12.86    0.84
  -3 -10   5   12.41    0.75
  -3 -10   5   11.97    0.72
   2  10  -5   39.34    1.51
  -2 -10   5   40.31    1.39
  -2 -10   5   39.32    1.30
  -2 -10   5   38.83    1.38
   1  10  -5   60.05    1.73
   1  10  -5   60.97    1.87
   1  10  -5   60.78    1.80
  -1 -10   5   58.66    1.77
  -1 -10   5   62.17    1.82
  -1 -10   5   59.36    1.66
   0  10  -5   92.78    2.49
   0  10  -5   93.42    2.38
   0  10  -5   91.01    2.47
   0 -10   5   90.47    2.46
   0 -10   5   91.50    2.43
   0 -10   5   94.07    2.35
  -1  10  -5   23.04    0.92
  -1  10  -5   23.67    0.93
  -1  10  -5   24.33    1.01
   1 -10   5   22.75    0.79
   1 -10   5   21.78    0.92
   1 -10   5   21.91    0.99
  -2  10  -5    7.03    0.55
  -2  10  -5    6.89    0.62
  -2  10  -5    6.88    0.65
   2 -10   5    6.55    0.58
   2 -10   5    6.41    0.48
   2 -10   5    6.57    0.56
  -3  10  -5  165.53    4.13
  -3  10  -5  168.59    4.09
  -3  10  -5  164.59    4.10
   3 -10   5  168.71    3.94
   3 -10   5  168.70    4.06
   3 -10   5  162.99    4.14
  -4  10  -5   31.59    1.57
  -4  10  -5   34.90    1.27
   4 -10   5   34.81    1.16
   4 -10   5   36.24    1.41
   4 -10   5   34.87    1.27
  -5  10  -5   11.47    0.90
  -5  10  -5   10.23    0.77
  -5  10  -5   11.12    0.96
   5 -10   5   11.06    0.73
   5 -10   5   10.83    0.96
  -6  10  -5    2.18    0.46
  -6  10  -5    2.51    0.62
  -6  10  -5    2.72    0.51
   6 -10   5    1.51    0.45
   6 -10   5    1.92    0.62
   6 -10   5    1.78    0.93
  -7  10  -5   28.05    1.51
  -7  10  -5   28.99    1.70
  -7  10  -5   32.19    1.65
   7 -10   5   31.08    1.33
   7 -10   5   32.12    1.44
  -8  10  -5   21.55    1.50
  -8  10  -5   20.82    1.54
  -8  10  -5   24.67    1.51
  -8  10  -5   23.62    1.68
   8 -10   5   25.81    1.38
   8 -10   5   22.88    1.47
   7   9  -5    1.39    0.69
   7   9  -5    2.08    0.98
   7   9  -5    2.80    0.75
  -7  -9   5    2.04    0.84
  -7  -9   5    2.35    0.64
  -7  -9   5    2.08    0.85
   6   9  -5    4.84    0.87
   6   9  -5    5.42    0.60
  -6  -9   5    5.39    0.57
  -6  -9   5    5.24    0.78
  -6  -9   5    5.66    0.78
   5   9  -5    2.12    0.67
   5   9  -5    1.51    0.46
  -5  -9   5    1.58    0.47
  -5  -9   5    2.38    0.56
  -5  -9   5    2.10    0.57
   4   9  -5    1.95    0.42
   4   9  -5    1.38    0.41
  -4  -9   5    1.48    0.55
  -4  -9   5    0.95    0.51
  -4  -9   5    2.18    0.44
   3   9  -5   28.93    1.03
   3   9  -5   28.32    1.23
  -3  -9   5   28.82    1.06
  -3  -9   5   28.11    1.14
  -3  -9   5   28.09    1.03
   2   9  -5   21.50    0.99
   2   9  -5   21.48    0.87
  -2  -9   5   21.17    0.86
  -2  -9   5   22.94    0.94
  -2  -9   5   22.57    0.93
   1   9  -5   78.66    2.11
   1   9  -5   79.08    2.19
   1   9  -5   80.47    2.08
  -1  -9   5   78.12    2.04
  -1  -9   5   77.89    2.13
  -1  -9   5   80.35    2.12
   0   9  -5   51.72    1.55
   0   9  -5   51.33    1.53
   0   9  -5   52.55    1.47
   0  -9   5   49.18    1.47
   0  -9   5   50.93    1.40
   0  -9   5   49.61    1.51
  -1   9  -5   27.72    0.94
  -1   9  -5   27.86    1.04
  -1   9  -5   28.54    1.05
   1  -9   5   27.30    0.86
   1  -9   5   29.61    0.99
   1  -9   5   28.43    1.07
  -2   9  -5   21.08    0.88
  -2   9  -5   22.66    0.94
  -2   9  -5   22.60    0.93
   2  -9   5   22.75    0.78
   2  -9   5   22.46    0.98
   2  -9   5   21.84    0.82
  -3   9  -5   20.69    0.91
  -3   9  -5   19.37    0.92
  -3   9  -5   18.25    0.89
   3  -9   5   18.68    0.70
   3  -9   5   19.17    0.84
   3  -9   5   20.85    0.97
  -4   9  -5   20.85    0.99
  -4   9  -5   20.61    0.91
  -4   9  -5   20.69    1.01
   4  -9   5   20.11    0.85
   4  -9   5   20.06    0.82
   4  -9   5   19.23    1.04
  -5   9  -5    0.64    0.31
  -5   9  -5    0.77    0.43
  -5   9  -5    0.55    0.44
   5  -9   5    0.09    0.36
   5  -9   5    0.10    0.32
   5  -9   5    0.65    0.35
  -6   9  -5    2.20    0.57
  -6   9  -5    2.54    0.57
  -6   9  -5    1.98    0.46
   6  -9   5    2.74    0.53
   6  -9   5    2.51    0.47
  -7   9  -5   24.29    1.51
  -7   9  -5   28.16    1.39
  -7   9  -5   26.38    1.39
  -7   9  -5   22.18    1.43
   7  -9   5   25.19    1.25
   7  -9   5   23.30    1.05
  -8   9  -5    0.24    0.54
  -8   9  -5    0.60    0.68
  -8   9  -5   -0.16    0.84
  -8   9  -5    0.13    0.78
   8  -9   5   -0.99    0.59
   8  -9   5    1.06    0.61
   7   8  -5    9.83    1.11
   7   8  -5    9.85    1.13
  -7  -8   5   10.73    0.97
  -7  -8   5   12.16    1.26
  -7  -8   5   10.19    1.01
   6   8  -5   43.17    1.85
   6   8  -5   43.28    1.60
  -6  -8   5   33.58    1.63
  -6  -8   5   46.04    1.71
  -6  -8   5   43.96    1.67
   5   8  -5    2.59    0.47
   5   8  -5    2.37    0.62
  -5  -8   5    2.24    0.35
  -5  -8   5    2.22    0.50
  -5  -8   5    1.87    0.51
   4   8  -5    3.77    0.66
  -4  -8   5    4.76    0.52
  -4  -8   5    4.56    0.47
  -4  -8   5    5.18    0.53
   3   8  -5   49.46    1.63
   3   8  -5   51.81    1.50
  -3  -8   5   49.86    1.56
  -3  -8   5   52.30    1.53
  -3  -8   5   51.19    1.51
   2   8  -5  146.32    3.63
   2   8  -5  149.60    3.53
  -2  -8   5  149.82    3.59
  -2  -8   5  150.63    3.59
  -2  -8   5  144.90    3.51
   1   8  -5  164.56    3.97
   1   8  -5  165.43    3.88
   1   8  -5  168.93    3.96
  -1  -8   5  165.03    3.86
  -1  -8   5  166.18    3.97
  -1  -8   5  167.90    3.92
   0   8  -5  138.63    3.28
   0   8  -5  137.99    3.35
   0   8  -5  137.87    3.36
   0  -8   5  139.58    3.38
   0  -8   5  139.01    3.23
   0  -8   5  139.10    3.30
  -1   8  -5  163.51    3.88
  -1   8  -5  167.99    3.96
  -1   8  -5  168.22    3.98
   1  -8   5  166.40    4.00
   1  -8   5  170.18    3.89
   1  -8   5  162.82    3.80
  -2   8  -5   54.57    1.54
  -2   8  -5   56.59    1.58
  -2   8  -5   56.25    1.63
   2  -8   5   57.11    1.47
   2  -8   5   56.17    1.67
   2  -8   5   56.20    1.55
  -3   8  -5    1.86    0.29
  -3   8  -5    1.49    0.33
  -3   8  -5    1.03    0.27
   3  -8   5    1.76    0.26
   3  -8   5    1.54    0.30
   3  -8   5    1.26    0.30
  -4   8  -5   15.77    0.77
  -4   8  -5   16.38    0.86
  -4   8  -5   15.36    0.82
   4  -8   5   15.32    0.69
   4  -8   5   15.69    0.88
  -5   8  -5   16.91    0.95
   5  -8   5   17.71    0.86
   5  -8   5   16.70    0.72
  -6   8  -5   39.79    1.55
  -6   8  -5   44.57    1.68
  -6   8  -5   40.10    1.57
   6  -8   5   39.79    1.37
   6  -8   5   39.69    1.32
  -7   8  -5    2.06    0.50
  -7   8  -5    2.22    0.67
  -7   8  -5    1.28    0.62
  -7   8  -5    3.82    0.78
   7  -8   5    2.72    0.57
   7  -8   5    1.89    0.50
  -8   8  -5   17.74    1.29
  -8   8  -5   16.86    1.49
  -8   8  -5   16.65    1.39
  -8   8  -5   18.68    1.59
   8  -8   5   16.43    0.96
   8  -8   5   17.97    1.19
   8   7  -5   -0.28    0.68
   8   7  -5    0.77    0.93
   8   7  -5    0.88    0.54
  -8  -7   5    0.49    0.54
  -8  -7   5    1.01    0.80
  -8  -7   5    0.75    0.80
   7   7  -5    2.46    0.60
   7   7  -5    2.20    0.61
   7   7  -5    2.25    0.50
  -7  -7   5    2.07    0.66
  -7  -7   5    0.70    0.65
  -7  -7   5    2.07    0.57
   6   7  -5   37.80    1.66
   6   7  -5   36.92    1.35
  -6  -7   5   39.01    1.28
  -6  -7   5   39.01    1.52
  -6  -7   5   38.02    1.42
   5   7  -5   43.62    1.64
   5   7  -5   45.26    1.47
  -5  -7   5   44.60    1.40
  -5  -7   5   44.30    1.53
  -5  -7   5   43.15    1.51
   4   7  -5    4.34    0.43
   4   7  -5    5.20    0.57
  -4  -7   5    5.13    0.56
  -4  -7   5    5.50    0.52
  -4  -7   5    4.42    0.49
   3   7  -5   39.94    1.24
   3   7  -5   42.42    1.34
  -3  -7   5   40.15    1.29
  -3  -7   5   42.42    1.23
  -3  -7   5   42.03    1.26
   2   7  -5  187.36    4.30
   2   7  -5  186.21    4.41
  -2  -7   5  187.42    4.34
  -2  -7   5  185.21    4.29
  -2  -7   5  186.28    4.34
   1   7  -5   62.45    1.70
   1   7  -5   63.91    1.62
   1   7  -5   64.11    1.69
  -1  -7   5   63.59    1.64
  -1  -7   5   61.06    1.59
  -1  -7   5   64.65    1.70
   0   7  -5    1.71    0.22
   0   7  -5    1.99    0.25
   0   7  -5    1.75    0.23
   0  -7   5    1.61    0.23
   0  -7   5    2.01    0.21
   0  -7   5    2.00    0.31
  -1   7  -5   63.03    1.63
  -1   7  -5   63.16    1.70
  -1   7  -5   63.92    1.68
   1  -7   5   63.02    1.74
   1  -7   5   62.70    1.56
   1  -7   5   63.79    1.62
  -2   7  -5  597.42   13.14
  -2   7  -5  603.04   13.17
  -2   7  -5  605.45   13.23
   2  -7   5  592.19   13.11
   2  -7   5  592.97   13.04
   2  -7   5  600.90   13.25
  -3   7  -5  217.31    4.99
  -3   7  -5  218.24    5.04
  -3   7  -5  212.33    4.98
   3  -7   5  208.46    4.84
   3  -7   5  212.39    5.06
  -4   7  -5    9.70    0.69
  -4   7  -5   10.54    0.71
  -4   7  -5   11.14    0.61
   4  -7   5   10.36    0.61
   4  -7   5   10.07    0.64
   4  -7   5   11.37    0.56
  -5   7  -5   53.80    1.69
  -5   7  -5   51.57    1.69
  -5   7  -5   52.28    1.72
   5  -7   5   49.65    1.55
   5  -7   5   52.25    1.52
  -6   7  -5   14.72    1.06
  -6   7  -5   15.86    1.00
  -6   7  -5   15.90    1.03
  -6   7  -5   15.63    1.03
   6  -7   5   15.91    0.88
   6  -7   5   15.38    0.85
  -7   7  -5   10.58    1.16
  -7   7  -5   11.88    1.01
  -7   7  -5   10.15    1.05
  -7   7  -5   10.89    0.91
   7  -7   5   11.01    0.88
  -8   7  -5    2.39    0.68
  -8   7  -5    0.89    0.59
  -8   7  -5    3.49    0.79
  -8   7  -5    2.20    0.64
   8  -7   5    1.22    0.59
   8  -7   5    1.54    0.61
   8   6  -5   31.55    1.84
   8   6  -5   25.42    1.47
   8   6  -5   26.85    1.17
  -8  -6   5   24.07    1.52
   7   6  -5    0.93    0.67
   7   6  -5    0.06    0.48
   7   6  -5    0.12    0.36
  -7  -6   5    0.12    0.37
  -7  -6   5   -0.05    0.51
  -7  -6   5    1.11    0.55
   6   6  -5   22.03    1.04
   6   6  -5   20.13    0.89
   6   6  -5   21.09    1.22
  -6  -6   5   17.12    1.19
  -6  -6   5   17.84    1.21
  -6  -6   5   20.88    0.88
   5   6  -5   31.55    1.31
   5   6  -5   32.27    1.16
  -5  -6   5   32.59    1.08
  -5  -6   5   32.47    1.21
  -5  -6   5   30.80    1.19
   4   6  -5   44.72    1.47
   4   6  -5   44.24    1.34
  -4  -6   5   42.53    1.34
  -4  -6   5   44.98    1.38
  -4  -6   5   44.58    1.28
   3   6  -5   12.31    0.68
   3   6  -5   12.69    0.55
  -3  -6   5   13.36    0.63
  -3  -6   5   12.79    0.58
  -3  -6   5   13.38    0.58
   2   6  -5   60.47    1.63
   2   6  -5   58.34    1.55
   2   6  -5   59.82    1.55
  -2  -6   5   60.97    1.59
  -2  -6   5   60.12    1.57
  -2  -6   5   61.68    1.55
   1   6  -5  148.37    3.36
   1   6  -5  146.87    3.42
   1   6  -5  147.94    3.43
  -1  -6   5  145.63    3.43
  -1  -6   5  145.46    3.33
  -1  -6   5  145.37    3.36
   0   6  -5   58.93    1.53
   0   6  -5   59.45    1.47
   0   6  -5   59.86    1.57
   0  -6   5   58.57    1.56
   0  -6   5   60.06    1.47
   0  -6   5   58.65    1.43
  -1   6  -5  198.40    4.40
  -1   6  -5  194.16    4.50
  -1   6  -5  196.06    4.44
   1  -6   5  195.16    4.52
   1  -6   5  190.12    4.33
   1  -6   5  195.71    4.38
  -2   6  -5  386.99    8.53
  -2   6  -5  391.83    8.61
  -2   6  -5  377.87    8.51
   2  -6   5  388.07    8.63
   2  -6   5  384.77    8.47
   2  -6   5  375.44    8.41
  -3   6  -5  347.18    7.88
  -3   6  -5  354.81    7.95
  -3   6  -5  348.34    7.88
   3  -6   5  352.40    7.97
   3  -6   5  355.67    7.81
   3  -6   5  345.46    7.75
  -4   6  -5   27.03    1.05
  -4   6  -5   26.09    1.01
  -4   6  -5   27.56    1.01
   4  -6   5   27.13    0.89
   4  -6   5   26.76    0.93
  -5   6  -5    4.99    0.56
  -5   6  -5    6.66    0.68
  -5   6  -5    5.32    0.55
  -5   6  -5    5.43    0.57
   5  -6   5    4.90    0.43
   5  -6   5    5.20    0.52
  -6   6  -5   85.66    2.51
  -6   6  -5   89.65    2.59
  -6   6  -5   93.17    2.60
   6  -6   5   88.47    2.40
   6  -6   5   88.60    2.40
  -7   6  -5   16.07    0.99
  -7   6  -5   15.73    0.97
  -7   6  -5   16.66    1.24
  -7   6  -5   16.33    1.21
   7  -6   5   14.87    0.84
   7  -6   5   16.00    0.94
  -8   6  -5    1.86    0.79
  -8   6  -5    2.38    0.81
  -8   6  -5    2.59    0.65
  -8   6  -5    2.06    0.75
   8  -6   5    2.15    0.61
   8  -6   5    1.03    0.55
   9   5  -5    0.59    0.55
   9   5  -5    1.90    1.03
  -9  -5   5    1.00    0.64
  -9  -5   5   -1.11    0.88
  -9  -5   5   -0.69    0.84
   8   5  -5   -0.20    0.37
   8   5  -5    0.40    0.39
   8   5  -5    0.51    0.76
  -8  -5   5    1.05    0.66
  -8  -5   5    0.20    0.38
  -8  -5   5    0.11    0.44
   7   5  -5   10.82    1.13
   7   5  -5   10.68    0.65
   7   5  -5    9.99    0.74
  -7  -5   5   10.76    0.67
  -7  -5   5   11.84    0.95
  -7  -5   5   10.23    0.79
   6   5  -5    0.98    0.47
   6   5  -5    1.12    0.39
   6   5  -5    0.65    0.26
  -6  -5   5    0.96    0.29
  -6  -5   5    0.95    0.43
  -6  -5   5    1.61    0.44
   5   5  -5   95.26    2.56
   5   5  -5   88.10    2.37
  -5  -5   5   89.21    2.43
  -5  -5   5   93.31    2.44
  -5  -5   5   91.08    2.28
   4   5  -5  153.71    3.78
   4   5  -5  153.24    3.67
  -4  -5   5  157.15    3.71
  -4  -5   5  153.00    3.68
  -4  -5   5  155.46    3.59
   3   5  -5   20.39    0.72
   3   5  -5   20.38    0.79
  -3  -5   5   20.35    0.72
  -3  -5   5   20.84    0.74
  -3  -5   5   21.42    0.70
   2   5  -5   17.41    0.66
   2   5  -5   18.14    0.60
   2   5  -5   18.51    0.62
  -2  -5   5   19.16    0.61
  -2  -5   5   17.32    0.58
  -2  -5   5   17.73    0.62
   1   5  -5  197.69    4.38
   1   5  -5  193.65    4.32
   1   5  -5  189.65    4.38
  -1  -5   5  192.59    4.39
  -1  -5   5  193.17    4.29
  -1  -5   5  195.40    4.31
   0   5  -5  138.30    3.08
   0   5  -5  138.82    3.15
   0   5  -5  131.07    3.03
   0  -5   5  133.27    3.01
   0  -5   5  128.93    2.98
   0  -5   5  136.27    3.16
  -1   5  -5  110.12    2.61
  -1   5  -5  108.10    2.48
  -1   5  -5  109.28    2.51
   1  -5   5  107.18    2.61
   1  -5   5  104.76    2.44
   1  -5   5  104.02    2.41
  -2   5  -5  295.08    6.60
  -2   5  -5  290.42    6.50
  -2   5  -5  285.10    6.48
   2  -5   5  292.23    6.43
   2  -5   5  294.64    6.61
   2  -5   5  288.42    6.38
  -3   5  -5  537.22   11.96
  -3   5  -5  557.99   11.91
  -3   5  -5  541.62   11.89
   3  -5   5  530.84   11.76
   3  -5   5  527.00   11.79
  -4   5  -5   54.87    1.67
  -4   5  -5   53.49    1.57
  -4   5  -5   53.70    1.60
  -4   5  -5   52.85    1.60
   4  -5   5   52.68    1.46
   4  -5   5   52.22    1.44
  -5   5  -5   13.91    0.73
  -5   5  -5   13.51    0.76
  -5   5  -5   12.60    0.75
  -5   5  -5   14.30    0.77
   5  -5   5   14.26    0.70
   5  -5   5   13.41    0.68
  -6   5  -5   67.08    2.06
  -6   5  -5   69.94    2.41
  -6   5  -5   65.40    2.03
  -6   5  -5   66.04    2.05
   6  -5   5   69.13    1.95
   6  -5   5   67.99    1.92
  -7   5  -5   38.06    1.61
  -7   5  -5   39.99    1.74
  -7   5  -5   38.80    1.66
  -7   5  -5   40.69    1.66
   7  -5   5   39.84    1.48
   7  -5   5   42.83    1.45
  -8   5  -5   30.33    1.77
  -8   5  -5   29.43    1.66
  -8   5  -5   34.35    1.57
  -8   5  -5   31.69    1.75
   8  -5   5   31.20    1.37
   8  -5   5   31.82    1.47
   9   4  -5    0.14    0.71
   9   4  -5   -0.11    0.62
  -9  -4   5   -0.72    0.50
  -9  -4   5    0.09    0.80
  -9  -4   5    1.49    0.79
   8   4  -5    6.40    0.56
   8   4  -5    5.39    0.72
   8   4  -5    8.23    0.95
  -8  -4   5    5.82    0.59
  -8  -4   5    5.53    0.63
  -8  -4   5    6.33    0.68
   7   4  -5    1.39    0.36
   7   4  -5    2.08    0.57
   7   4  -5    1.08    0.26
  -7  -4   5    2.14    0.43
  -7  -4   5    1.97    0.51
  -7  -4   5    1.33    0.31
   6   4  -5    3.84    0.56
   6   4  -5    3.87    0.36
   6   4  -5    4.61    0.49
  -6  -4   5    4.77    0.52
  -6  -4   5    4.27    0.40
   5   4  -5    5.89    0.45
   5   4  -5    6.23    0.66
  -5  -4   5    6.40    0.54
  -5  -4   5    5.94    0.38
  -5  -4   5    5.18    0.55
   4   4  -5    4.24    0.43
   4   4  -5    5.31    0.44
  -4  -4   5    4.04    0.40
  -4  -4   5    5.14    0.44
  -4  -4   5    4.91    0.31
   3   4  -5  210.58    4.72
   3   4  -5  204.73    4.65
  -3  -4   5  207.20    4.65
  -3  -4   5  204.09    4.63
  -3  -4   5  199.26    4.58
   2   4  -5    0.18    0.12
   2   4  -5    0.41    0.15
   2   4  -5    0.31    0.12
  -2  -4   5    0.18    0.10
  -2  -4   5    0.33    0.11
  -2  -4   5    0.36    0.10
   1   4  -5  239.80    5.28
   1   4  -5  245.40    5.36
   1   4  -5  239.70    5.32
  -1  -4   5  239.99    5.23
  -1  -4   5  239.65    5.36
   0   4  -5   59.95    1.52
   0   4  -5   60.54    1.43
   0   4  -5   59.96    1.39
   0  -4   5   60.82    1.53
  -1   4  -5    4.70    0.26
  -1   4  -5    4.94    0.37
  -1   4  -5    5.19    0.26
   1  -4   5    4.99    0.19
   1  -4   5    4.92    0.38
   1  -4   5    4.96    0.17
  -2   4  -5    2.40    0.29
  -2   4  -5    3.21    0.28
  -2   4  -5    2.82    0.29
   2  -4   5    2.56    0.19
   2  -4   5    2.55    0.18
  -3   4  -5   51.58    1.45
  -3   4  -5   51.97    1.52
  -3   4  -5   52.88    1.55
  -3   4  -5   51.14    1.43
   3  -4   5   51.36    1.33
   3  -4   5   51.16    1.32
  -4   4  -5  216.01    5.01
  -4   4  -5  207.68    4.96
  -4   4  -5  211.57    4.93
  -4   4  -5  208.69    5.04
   4  -4   5  207.76    4.80
   4  -4   5  210.23    4.80
  -5   4  -5   64.98    1.95
  -5   4  -5   63.03    1.88
  -5   4  -5   63.83    1.92
  -5   4  -5   62.33    1.88
   5  -4   5   60.71    1.74
   5  -4   5   63.40    1.72
  -6   4  -5    2.12    0.51
  -6   4  -5    2.25    0.41
  -6   4  -5    3.12    0.52
  -6   4  -5    1.56    0.40
   6  -4   5    1.61    0.41
   6  -4   5    2.21    0.39
  -7   4  -5   59.29    2.13
  -7   4  -5   57.98    1.99
  -7   4  -5   61.00    2.07
  -7   4  -5   65.78    2.09
   7  -4   5   61.68    1.94
   7  -4   5   62.42    1.87
  -8   4  -5    0.44    0.74
  -8   4  -5    0.02    0.60
  -8   4  -5   -0.95    0.73
  -8   4  -5    0.37    0.78
   8  -4   5    0.88    0.54
   8  -4   5   -0.69    0.55
   9   3  -5    0.99    0.52
   9   3  -5    1.06    0.87
  -9  -3   5    1.27    0.53
  -9  -3   5    1.76    0.75
  -9  -3   5    0.92    0.75
   8   3  -5    1.19    0.42
   8   3  -5    0.74    0.65
  -8  -3   5    1.34    0.44
  -8  -3   5    3.18    0.64
   7   3  -5   11.57    0.85
   7   3  -5   12.42    0.75
   7   3  -5   12.39    0.52
  -7  -3   5    9.58    0.98
  -7  -3   5   12.33    1.03
   6   3  -5   38.43    1.07
   6   3  -5   40.39    1.35
   6   3  -5   39.47    1.47
  -6  -3   5   41.57    1.38
  -6  -3   5   41.55    1.36
  -6  -3   5   38.85    1.10
   5   3  -5    5.97    0.50
   5   3  -5    6.29    0.53
  -5  -3   5    6.32    0.52
  -5  -3   5    6.01    0.35
  -5  -3   5    6.67    0.51
   4   3  -5   15.26    0.64
   4   3  -5   15.40    0.69
  -4  -3   5   15.61    0.49
  -4  -3   5   15.32    0.62
   3   3  -5    5.02    0.36
   3   3  -5    5.26    0.33
  -3  -3   5    5.29    0.24
  -3  -3   5    5.56    0.30
  -3  -3   5    5.10    0.30
   2   3  -5   28.57    0.75
   2   3  -5   28.08    0.73
   2   3  -5   28.20    0.77
  -2  -3   5   26.62    0.73
  -2  -3   5   27.86    0.69
  -2  -3   5   27.09    0.69
   1   3  -5    2.29    0.14
   1   3  -5    2.06    0.12
   1   3  -5    2.17    0.17
  -1  -3   5    2.01    0.20
   0   3  -5    5.46    0.32
   0   3  -5    5.27    0.19
   0   3  -5    5.14    0.17
   0  -3   5    5.52    0.33
  -1   3  -5  272.62    6.12
  -1   3  -5  288.26    6.29
  -2   3  -5  139.12    3.18
  -2   3  -5  137.20    3.16
  -2   3  -5  142.60    3.30
  -2   3  -5  136.32    3.34
   2  -3   5  131.75    3.05
  -3   3  -5  138.67    3.29
  -3   3  -5  141.22    3.46
  -3   3  -5  140.68    3.33
  -3   3  -5  140.21    3.39
   3  -3   5  139.42    3.20
   3  -3   5  135.58    3.17
  -4   3  -5   61.77    1.77
  -4   3  -5   62.09    1.81
  -4   3  -5   61.40    1.81
   4  -3   5   60.63    1.63
   4  -3   5   61.45    1.61
  -5   3  -5   39.16    1.43
  -5   3  -5   40.24    1.38
  -5   3  -5   40.62    1.38
  -5   3  -5   39.11    1.36
   5  -3   5   39.12    1.26
   5  -3   5   38.57    1.20
  -6   3  -5   10.08    1.15
  -6   3  -5    8.72    0.82
  -6   3  -5    7.65    0.75
  -6   3  -5    8.04    0.83
   6  -3   5    8.44    0.63
   6  -3   5    7.55    0.70
  -7   3  -5   17.17    1.06
  -7   3  -5   16.82    1.27
  -7   3  -5   19.09    1.15
  -7   3  -5   17.63    1.05
   7  -3   5   16.66    0.92
   7  -3   5   17.29    1.06
  -8   3  -5   11.11    1.14
  -8   3  -5   10.82    1.16
  -8   3  -5   12.43    1.34
  -8   3  -5   10.52    1.09
   8  -3   5   11.11    1.12
   8  -3   5   11.43    0.97
   9   2  -5    3.40    0.74
   9   2  -5    4.48    0.93
  -9  -2   5    3.93    0.63
  -9  -2   5    4.04    0.51
  -9  -2   5    4.16    0.64
   8   2  -5    2.21    0.55
   8   2  -5    3.08    0.67
  -8  -2   5    2.53    0.48
  -8  -2   5    1.70    0.56
  -8  -2   5    2.63    0.39
   7   2  -5    0.41    0.33
   7   2  -5   -0.18    0.45
  -7  -2   5   -0.37    0.35
  -7  -2   5   -0.19    0.38
   6   2  -5    3.98    0.47
   6   2  -5    3.81    0.23
   6   2  -5    3.98    0.53
  -6  -2   5    4.28    0.47
  -6  -2   5    4.43    0.48
   5   2  -5    1.59    0.17
   5   2  -5    1.88    0.27
   5   2  -5    2.03    0.36
  -5  -2   5    1.70    0.29
  -5  -2   5    1.90    0.20
  -5  -2   5    1.79    0.31
   4   2  -5    3.57    0.31
   4   2  -5    3.36    0.35
  -4  -2   5    4.03    0.34
  -4  -2   5    4.44    0.34
  -4  -2   5    3.95    0.20
   3   2  -5    6.08    0.33
   3   2  -5    5.10    0.33
  -3  -2   5    5.41    0.27
  -3  -2   5    5.31    0.20
  -3  -2   5    5.41    0.29
   2   2  -5  331.07    7.22
   1   2  -5    0.13    0.10
   0   2  -5  127.33    2.99
   0   2  -5  124.18    2.90
  -1   2  -5   28.91    0.74
  -1   2  -5   29.00    0.88
  -1   2  -5   28.80    0.96
  -1   2  -5   29.08    0.73
  -2   2  -5   28.47    1.01
  -2   2  -5   28.81    0.85
  -2   2  -5   29.39    0.83
   2  -2   5   29.04    0.74
   2  -2   5   28.98    0.72
  -3   2  -5   28.73    0.91
  -3   2  -5   28.09    1.05
  -3   2  -5   28.38    0.92
   3  -2   5   28.44    0.79
   3  -2   5   27.74    0.83
  -4   2  -5   77.18    2.06
  -4   2  -5   75.88    2.17
  -4   2  -5   77.40    2.08
   4  -2   5   76.24    1.90
   4  -2   5   75.13    1.96
  -5   2  -5  190.43    4.72
  -5   2  -5  195.74    4.69
  -5   2  -5  196.68    4.73
  -5   2  -5  192.66    4.76
   5  -2   5  193.97    4.49
   5  -2   5  191.41    4.57
  -6   2  -5   14.38    0.98
  -6   2  -5   14.08    1.04
  -6   2  -5   16.72    1.07
   6  -2   5   15.45    0.78
   6  -2   5   15.85    0.88
  -7   2  -5    5.67    0.83
  -7   2  -5    7.72    0.92
  -7   2  -5    8.74    0.87
  -7   2  -5    7.87    0.84
   7  -2   5    7.07    0.73
   7  -2   5    8.20    0.88
  -8   2  -5   21.11    1.40
  -8   2  -5   20.73    1.58
  -8   2  -5   21.92    1.36
  -8   2  -5   18.03    1.62
   8  -2   5   21.07    1.13
   8  -2   5   19.83    1.33
  10   1  -5    4.91    1.20
 -10  -1   5    3.06    0.94
 -10  -1   5    3.58    0.54
 -10  -1   5    2.30    0.97
   9   1  -5    2.40    0.68
   9   1  -5    3.46    0.70
  -9  -1   5    3.11    0.43
  -9  -1   5    3.58    0.74
  -9  -1   5    3.82    0.74
   8   1  -5    3.80    0.61
   8   1  -5    4.05    0.70
  -8  -1   5    3.46    0.62
  -8  -1   5    3.24    0.36
  -8  -1   5    3.60    0.61
   7   1  -5    3.36    0.48
   7   1  -5    3.29    0.50
  -7  -1   5    3.55    0.53
  -7  -1   5    4.61    0.52
  -7  -1   5    3.98    0.31
   6   1  -5  153.08    3.82
   6   1  -5  153.72    3.74
  -6  -1   5  150.02    3.69
  -6  -1   5  155.67    3.73
  -6  -1   5  145.39    3.41
   5   1  -5   97.11    2.47
   5   1  -5   95.11    2.41
  -5  -1   5   95.24    2.38
  -5  -1   5   94.97    2.36
  -5  -1   5   90.99    2.11
  -5  -1   5   92.13    2.10
   4   1  -5    3.72    0.36
   4   1  -5    4.24    0.38
   4   1  -5    3.38    0.14
  -4  -1   5    2.97    0.31
  -4  -1   5    3.42    0.30
   3   1  -5    6.60    0.27
   3   1  -5    6.33    0.35
  -3  -1   5    6.46    0.28
  -3  -1   5    6.80    0.28
   2   1  -5    1.10    0.11
   2   1  -5    1.13    0.12
   2   1  -5    1.18    0.12
   2   1  -5    1.05    0.15
   1   1  -5  218.96    4.92
   1   1  -5  217.72    4.83
   0   1  -5    0.11    0.18
  -1   1  -5   96.10    2.23
  -1   1  -5   96.39    2.20
  -1   1  -5   96.33    2.43
   1  -1   5  100.60    2.46
  -2   1  -5  403.19    8.91
  -2   1  -5  405.52    9.08
  -2   1  -5  405.37    8.87
   2  -1   5  401.33    8.79
   2  -1   5  404.34    9.09
  -3   1  -5   17.12    0.70
  -3   1  -5   16.16    0.65
  -3   1  -5   15.39    0.73
   3  -1   5   16.32    0.53
   3  -1   5   14.94    0.57
  -4   1  -5    8.55    0.52
  -4   1  -5   10.04    0.66
  -4   1  -5    7.33    0.58
   4  -1   5    9.17    0.46
   4  -1   5    8.15    0.52
  -5   1  -5    0.78    0.41
  -5   1  -5   -0.31    0.34
  -5   1  -5    0.70    0.41
   5  -1   5   -0.16    0.31
   5  -1   5    0.25    0.26
  -6   1  -5   43.91    1.94
  -6   1  -5   48.95    1.78
  -6   1  -5   47.25    1.72
   6  -1   5   47.73    1.46
   6  -1   5   48.30    1.61
  -7   1  -5   23.05    1.41
  -7   1  -5   22.82    1.41
  -7   1  -5   22.95    1.42
  -7   1  -5   20.80    1.24
   7  -1   5   20.75    1.18
   7  -1   5   21.71    1.20
  -8   1  -5    2.51    0.94
  -8   1  -5    1.02    0.90
  -8   1  -5    3.27    0.72
   8  -1   5    2.95    0.78
   8  -1   5    2.00    0.57
  10   0  -5    0.79    0.59
  10   0  -5   -0.81    0.94
 -10   0   5    0.46    0.39
 -10   0   5    0.83    0.83
 -10   0   5    1.66    0.65
   9   0  -5    0.56    0.73
   9   0  -5   -0.61    0.40
  -9   0   5   -0.77    0.61
  -9   0   5    0.38    0.60
  -9   0   5    0.12    0.24
   8   0  -5    5.11    0.73
   8   0  -5    5.45    0.65
  -8   0   5    4.89    0.64
  -8   0   5    5.05    0.41
  -8   0   5    5.94    0.77
   7   0  -5    5.24    0.70
  -7   0   5    6.04    0.59
  -7   0   5    5.76    0.33
  -7   0   5    6.16    0.69
   6   0  -5    8.73    0.72
   6   0  -5    7.38    0.63
  -6   0   5    7.90    0.63
  -6   0   5    7.89    0.60
  -6   0   5    7.59    0.29
   5   0  -5   44.92    1.39
   5   0  -5   44.61    1.35
  -5   0   5   45.33    1.29
  -5   0   5   45.25    1.31
   4   0  -5  101.86    2.51
   4   0  -5  101.64    2.48
  -4   0   5  102.01    2.43
  -4   0   5  103.27    2.42
   3   0  -5  132.35    2.99
   3   0  -5  132.94    3.07
   3   0  -5  132.85    3.09
  -3   0   5  137.25    3.00
   2   0  -5  310.83    6.85
   1   0  -5  328.82    7.33
  -1   0   5  331.16    7.34
   0   0  -5   68.98    1.60
   0   0  -5   72.35    1.63
   0   0  -5   73.26    1.86
   0   0   5   73.23    1.87
  -1   0  -5    5.17    0.39
  -1   0  -5    4.78    0.24
  -1   0  -5    4.89    0.28
   1   0   5    5.29    0.39
  -2   0  -5    7.33    0.38
  -2   0  -5    7.50    0.43
  -2   0  -5    7.33    0.49
   2   0   5    7.54    0.33
   2   0   5    7.27    0.49
   2   0   5    7.48    0.29
  -3   0  -5  153.69    3.61
  -3   0  -5  152.22    3.66
  -3   0  -5  151.35    3.78
   3   0   5  153.13    3.55
   3   0   5  150.66    3.47
   3   0   5  154.96    3.82
  -4   0  -5   65.46    1.86
  -4   0  -5   60.53    1.75
  -4   0  -5   62.33    1.91
   4   0   5   62.34    1.62
   4   0   5   63.14    1.73
   4   0   5   61.24    1.90
  -5   0  -5   77.91    2.37
  -5   0  -5   80.39    2.36
  -5   0  -5   78.37    2.24
   5   0   5   79.61    2.38
   5   0   5   80.46    2.07
   5   0   5   80.29    2.20
  -6   0  -5  174.69    4.50
  -6   0  -5  173.13    4.45
   6   0   5  175.50    4.34
   6   0   5  172.74    4.17
  -7   0  -5   21.00    1.47
  -7   0  -5   21.13    1.44
   7   0   5   18.84    1.23
   7   0   5   20.44    1.03
  -8   0  -5    3.04    0.97
  -8   0  -5    4.39    1.00
   8   0   5    3.13    0.63
   8   0   5    4.02    0.83
  10  -1  -5    6.03    0.77
  10  -1  -5    5.15    0.82
 -10   1   5    5.34    0.58
 -10   1   5    4.77    0.95
 -10   1   5    4.57    0.96
   9  -1  -5    9.55    0.92
   9  -1  -5    9.38    1.02
  -9   1   5    8.95    0.54
  -9   1   5    9.95    0.91
  -9   1   5   12.45    1.10
   8  -1  -5    1.03    0.58
   8  -1  -5    0.85    0.35
  -8   1   5    0.56    0.20
  -8   1   5    0.00    0.46
  -8   1   5    0.73    0.47
  -7   1   5   10.60    0.78
  -7   1   5   10.34    0.38
  -7   1   5    9.41    0.72
   6  -1  -5    0.11    0.32
   6  -1  -5    0.07    0.23
  -6   1   5    0.41    0.31
  -6   1   5    0.03    0.09
  -6   1   5   -0.11    0.25
   5  -1  -5   27.35    1.01
  -5   1   5   26.68    0.92
  -5   1   5   27.40    0.90
   4  -1  -5    3.83    0.32
   4  -1  -5    4.65    0.40
  -4   1   5    3.61    0.32
  -4   1   5    3.36    0.29
   3  -1  -5   44.84    1.03
   3  -1  -5   45.03    1.20
   3  -1  -5   45.45    1.18
  -3   1   5   45.50    1.12
  -3   1   5   45.11    1.11
  -3   1   5   45.36    1.14
   2  -1  -5   18.64    0.60
   2  -1  -5   18.26    0.53
   2  -1  -5   17.29    0.53
  -2   1   5   18.56    0.61
   1  -1  -5    7.43    0.26
   1  -1  -5    7.51    0.27
   1  -1  -5    7.65    0.42
  -1   1   5    7.44    0.42
   0  -1  -5  291.64    6.45
   0  -1  -5  292.19    6.64
   0   1   5  298.42    6.67
  -1  -1  -5    3.91    0.44
  -1  -1  -5    4.16    0.30
  -1  -1  -5    4.03    0.25
   1   1   5    4.31    0.19
   1   1   5    4.37    0.39
   1   1   5    4.12    0.22
  -2  -1  -5   35.08    0.99
  -2  -1  -5   33.67    1.18
  -2  -1  -5   33.76    1.02
   2   1   5   33.38    0.95
   2   1   5   32.89    1.19
   2   1   5   33.71    0.88
  -3  -1  -5  172.49    4.07
  -3  -1  -5  175.93    4.14
  -3  -1  -5  169.60    4.23
   3   1   5  175.64    4.31
   3   1   5  170.84    4.03
   3   1   5  175.08    3.94
  -4  -1  -5   13.33    0.80
  -4  -1  -5   13.33    0.76
  -4  -1  -5   12.36    0.74
   4   1   5   12.96    0.90
   4   1   5   13.87    0.59
   4   1   5   11.43    0.67
  -5  -1  -5    3.14    0.50
  -5  -1  -5    2.44    0.52
   5   1   5    3.08    0.37
   5   1   5    3.58    0.48
  -6  -1  -5   28.37    1.44
  -6  -1  -5   31.14    1.43
   6   1   5   27.15    1.27
   6   1   5   27.47    1.50
  -7  -1  -5   87.19    2.91
  -7  -1  -5   90.36    2.96
   7   1   5   92.41    2.51
  10  -2  -5    1.80    0.61
  10  -2  -5    1.37    0.91
 -10   2   5    0.73    0.81
 -10   2   5    0.19    0.81
 -10   2   5    0.51    0.35
   9  -2  -5    0.68    0.54
   9  -2  -5    0.49    0.64
  -9   2   5   -0.60    0.57
  -9   2   5    0.03    0.59
  -9   2   5    0.20    0.23
   8  -2  -5    3.21    0.51
   8  -2  -5    2.43    0.57
  -8   2   5    2.50    0.24
  -8   2   5    3.06    0.58
  -8   2   5    2.94    0.56
   7  -2  -5    0.63    0.36
  -7   2   5    0.56    0.37
  -7   2   5    0.06    0.37
  -7   2   5    0.46    0.14
   6  -2  -5    9.70    0.72
  -6   2   5    9.03    0.30
  -6   2   5    8.11    0.59
  -6   2   5    9.20    0.62
   5  -2  -5  137.74    3.35
   5  -2  -5  133.79    3.32
  -5   2   5  136.05    3.24
  -5   2   5  135.94    3.27
   4  -2  -5  161.56    3.69
   4  -2  -5  158.02    3.68
   4  -2  -5  150.36    3.43
  -4   2   5  150.96    3.49
  -4   2   5  159.40    3.60
  -4   2   5  159.72    3.63
   3  -2  -5  179.63    4.08
   3  -2  -5  184.49    4.22
   3  -2  -5  189.99    4.22
  -3   2   5  187.73    4.19
  -3   2   5  184.38    4.15
  -3   2   5  185.26    4.14
   2  -2  -5   36.61    0.96
   2  -2  -5   36.33    0.96
  -2   2   5   35.11    0.87
  -2   2   5   35.20    0.87
  -2   2   5   36.44    1.04
   1  -2  -5    9.94    0.39
   1  -2  -5    9.51    0.36
  -1   2   5    9.52    0.27
  -1   2   5   10.40    0.52
  -1   2   5    9.83    0.27
   0  -2  -5   16.90    0.52
   0  -2  -5   17.06    0.58
   0  -2  -5   16.71    0.68
   0   2   5   16.85    0.47
   0   2   5   17.59    0.74
   0   2   5   16.91    0.46
  -1  -2  -5  106.27    2.51
  -1  -2  -5  109.19    2.59
  -1  -2  -5  107.02    2.73
   1   2   5  109.09    2.78
   1   2   5  105.60    2.48
   1   2   5  107.21    2.44
  -2  -2  -5   42.13    1.21
  -2  -2  -5   43.49    1.41
  -2  -2  -5   43.02    1.28
   2   2   5   43.83    1.13
   2   2   5   42.18    1.19
   2   2   5   42.49    1.41
  -3  -2  -5    0.24    0.31
  -3  -2  -5    0.23    0.19
   3   2   5    0.35    0.39
   3   2   5    0.77    0.21
   3   2   5    0.74    0.27
  -4  -2  -5   83.90    2.30
  -4  -2  -5   88.04    2.42
   4   2   5   83.52    2.49
   4   2   5   86.29    2.16
   4   2   5   83.76    2.28
  -5  -2  -5   16.73    0.95
  -5  -2  -5   15.80    1.02
   5   2   5   17.96    0.78
   5   2   5   16.81    0.94
   5   2   5   16.97    1.18
  -6  -2  -5   14.32    1.05
  -6  -2  -5   15.60    1.02
   6   2   5   15.63    0.85
   6   2   5   15.88    1.33
   6   2   5   14.89    1.05
  -7  -2  -5   24.51    1.69
  -7  -2  -5   24.61    1.68
   7   2   5   21.35    1.40
   7   2   5   25.09    1.17
   7   2   5   26.07    1.73
  10  -3  -5    2.14    0.90
  10  -3  -5    2.22    0.91
 -10   3   5    1.14    0.81
 -10   3   5    0.60    0.35
 -10   3   5    0.71    0.79
   9  -3  -5   30.20    1.64
   9  -3  -5   28.22    1.53
  -9   3   5   29.52    1.48
  -9   3   5   27.46    0.86
  -9   3   5   25.80    1.40
   8  -3  -5    0.63    0.37
   8  -3  -5   -0.40    0.50
  -8   3   5    0.58    0.46
  -8   3   5    1.08    0.50
  -8   3   5    0.43    0.20
   7  -3  -5    0.00    0.41
   7  -3  -5    0.54    0.50
  -7   3   5    0.09    0.35
  -7   3   5   -0.20    0.36
  -7   3   5    0.25    0.13
   6  -3  -5    5.68    0.63
   6  -3  -5    6.19    0.64
  -6   3   5    6.04    0.27
  -6   3   5    5.81    0.55
  -6   3   5    6.29    0.58
   5  -3  -5    5.31    0.26
   5  -3  -5    4.61    0.53
   5  -3  -5    4.97    0.53
  -5   3   5    5.40    0.48
  -5   3   5    5.34    0.24
  -5   3   5    5.33    0.45
   4  -3  -5    2.26    0.21
   4  -3  -5    1.90    0.30
   4  -3  -5    2.14    0.30
  -4   3   5    2.21    0.25
  -4   3   5    1.84    0.26
  -4   3   5    2.04    0.22
   3  -3  -5    4.24    0.36
   3  -3  -5    4.72    0.27
   3  -3  -5    4.45    0.37
  -3   3   5    4.13    0.30
  -3   3   5    5.04    0.34
  -3   3   5    4.98    0.29
   2  -3  -5   12.27    0.50
   2  -3  -5   12.13    0.47
  -2   3   5   11.58    0.41
  -2   3   5   12.03    0.42
  -2   3   5   11.81    0.55
   1  -3  -5   14.04    0.54
   1  -3  -5   14.17    0.49
  -1   3   5   13.60    0.45
  -1   3   5   14.45    0.45
  -1   3   5   14.03    0.66
   0  -3  -5  128.71    2.98
   0  -3  -5  131.03    3.05
   0   3   5  132.19    3.24
   0   3   5  127.77    2.96
   0   3   5  127.23    2.93
  -1  -3  -5  191.92    4.38
  -1  -3  -5  193.96    4.46
   1   3   5  191.52    4.66
   1   3   5  191.93    4.37
  -2  -3  -5    2.50    0.31
  -2  -3  -5    3.34    0.39
   2   3   5    2.58    0.29
   2   3   5    2.81    0.46
   2   3   5    2.07    0.29
  -3  -3  -5   24.06    1.03
  -3  -3  -5   24.99    0.91
   3   3   5   23.67    0.93
   3   3   5   25.03    0.82
   3   3   5   23.19    1.08
  -4  -3  -5    0.16    0.31
   4   3   5    0.77    0.37
   4   3   5    0.14    0.48
   4   3   5    0.68    0.27
  -5  -3  -5   20.28    1.01
  -5  -3  -5   17.98    1.02
   5   3   5   18.45    1.31
   5   3   5   19.38    0.86
   5   3   5   18.68    1.05
  -6  -3  -5   21.99    1.52
  -6  -3  -5   24.13    1.47
   6   3   5   26.74    1.12
   6   3   5   25.63    1.35
   6   3   5   27.78    1.65
  -7  -3  -5   14.50    1.63
  -7  -3  -5   15.97    1.71
   7   3   5   16.64    1.08
   7   3   5   18.27    1.41
   7   3   5   16.35    1.73
  10  -4  -5    1.07    0.65
  10  -4  -5    2.23    0.89
 -10   4   5    1.79    0.34
 -10   4   5    1.10    0.80
 -10   4   5    0.95    0.60
   9  -4  -5    4.44    0.83
   9  -4  -5    5.11    0.87
  -9   4   5    4.37    0.71
  -9   4   5    5.07    0.42
  -9   4   5    4.33    0.76
   8  -4  -5    1.83    0.48
   8  -4  -5    1.83    0.48
  -8   4   5    2.46    0.27
  -8   4   5    2.48    0.57
  -8   4   5    2.86    0.56
   7  -4  -5   16.43    1.00
   7  -4  -5   16.93    1.03
  -7   4   5   16.59    0.57
  -7   4   5   19.81    0.99
  -7   4   5   17.57    0.93
   6  -4  -5    7.56    0.70
   6  -4  -5    6.71    0.67
  -6   4   5    6.92    0.33
  -6   4   5    6.12    0.25
  -6   4   5    6.59    0.63
  -6   4   5    7.29    0.60
   5  -4  -5    5.53    0.56
   5  -4  -5    5.54    0.56
   5  -4  -5    4.61    0.28
  -5   4   5    4.33    0.31
  -5   4   5    4.73    0.45
  -5   4   5    4.33    0.49
   4  -4  -5   24.15    0.89
   4  -4  -5   24.12    0.73
   4  -4  -5   23.51    0.88
  -4   4   5   24.29    0.81
  -4   4   5   24.02    0.78
  -4   4   5   24.10    0.84
   3  -4  -5   74.73    1.93
   3  -4  -5   76.14    1.86
   3  -4  -5   76.57    1.95
  -3   4   5   76.53    1.89
  -3   4   5   77.72    1.97
  -3   4   5   75.79    1.90
   2  -4  -5    7.85    0.47
   2  -4  -5    8.48    0.43
   2  -4  -5    8.58    0.43
  -2   4   5    7.00    0.37
  -2   4   5    8.63    0.40
  -2   4   5    8.08    0.52
   1  -4  -5   30.02    0.96
   1  -4  -5   31.64    0.90
  -1   4   5   30.96    1.06
  -1   4   5   30.43    0.86
  -1   4   5   30.31    0.87
   0  -4  -5    1.77    0.28
   0  -4  -5    2.04    0.24
   0   4   5    1.66    0.30
   0   4   5    2.00    0.21
   0   4   5    1.70    0.22
  -1  -4  -5    0.15    0.25
  -1  -4  -5    0.20    0.20
   1   4   5   -0.37    0.17
   1   4   5    0.03    0.20
   1   4   5    0.00    0.23
  -2  -4  -5   52.79    1.60
  -2  -4  -5   51.54    1.50
   2   4   5   52.61    1.77
   2   4   5   53.11    1.40
   2   4   5   51.11    1.50
  -3  -4  -5    8.22    0.66
  -3  -4  -5    7.38    0.73
   3   4   5    7.36    0.62
   3   4   5    8.41    0.52
  -4  -4  -5    1.93    0.42
  -4  -4  -5    1.50    0.47
   4   4   5    2.30    0.38
   4   4   5    2.65    0.66
   4   4   5    1.71    0.45
  -5  -4  -5   60.27    2.14
  -5  -4  -5   60.83    2.05
   5   4   5   57.93    2.01
   5   4   5   58.97    2.29
  -6  -4  -5   20.04    1.28
  -6  -4  -5   19.86    1.31
   6   4   5   21.47    1.36
   6   4   5   22.63    1.09
   6   4   5   21.50    1.70
  10  -5  -5    5.93    0.82
  10  -5  -5    2.92    0.74
 -10   5   5    3.14    0.93
 -10   5   5    3.90    0.91
 -10   5   5    5.64    0.51
   9  -5  -5    4.05    0.84
   9  -5  -5    3.04    0.81
  -9   5   5    4.97    0.74
  -9   5   5    3.09    0.33
  -9   5   5    4.91    0.79
   8  -5  -5   25.16    1.37
  -8   5   5   25.55    0.80
  -8   5   5   23.00    1.46
  -8   5   5   23.99    1.09
   7  -5  -5    6.99    0.69
   7  -5  -5    6.13    0.68
  -7   5   5    5.30    0.61
  -7   5   5    6.32    0.71
  -7   5   5    6.04    0.36
   6  -5  -5    6.52    0.71
   6  -5  -5    5.39    0.42
   6  -5  -5    5.55    0.58
  -6   5   5    5.81    0.65
  -6   5   5    5.31    0.34
  -6   5   5    5.52    0.60
   5  -5  -5    2.58    0.42
   5  -5  -5    3.19    0.30
   5  -5  -5    2.95    0.40
  -5   5   5    3.13    0.42
  -5   5   5    3.31    0.38
  -5   5   5    3.13    0.32
   4  -5  -5    8.47    0.60
   4  -5  -5    8.54    0.44
   4  -5  -5    8.12    0.56
  -4   5   5    8.13    0.54
  -4   5   5    8.42    0.50
  -4   5   5    8.74    0.55
   3  -5  -5   33.08    1.01
   3  -5  -5   31.33    1.07
   3  -5  -5   33.21    0.99
  -3   5   5   32.89    1.09
  -3   5   5   34.31    1.03
  -3   5   5   32.05    1.00
   2  -5  -5   28.52    0.94
   2  -5  -5   28.82    0.92
   2  -5  -5   28.96    0.99
  -2   5   5   29.88    1.07
  -2   5   5   28.55    0.89
  -2   5   5   29.28    0.90
   1  -5  -5   53.49    1.53
   1  -5  -5   53.85    1.44
  -1   5   5   53.25    1.41
  -1   5   5   53.24    1.63
  -1   5   5   54.86    1.44
   0  -5  -5    3.10    0.30
   0  -5  -5    2.34    0.31
   0   5   5    3.00    0.31
   0   5   5    3.63    0.35
   0   5   5    2.44    0.37
  -1  -5  -5   62.65    1.69
  -1  -5  -5   61.79    1.81
   1   5   5   63.73    2.00
   1   5   5   63.30    1.65
   1   5   5   62.21    1.72
  -2  -5  -5   27.02    1.11
  -2  -5  -5   26.58    1.01
   2   5   5   26.25    0.90
   2   5   5   27.09    1.00
   2   5   5   22.37    1.32
  -3  -5  -5    0.80    0.39
  -3  -5  -5    0.57    0.43
   3   5   5    0.09    0.51
   3   5   5    1.14    0.39
   3   5   5    1.06    0.30
  -4  -5  -5    8.85    0.77
  -4  -5  -5    9.48    1.01
   4   5   5   10.09    0.68
   4   5   5    8.64    0.95
   4   5   5    9.07    0.86
  -5  -5  -5    3.02    0.76
  -5  -5  -5    2.99    0.68
   5   5   5    3.18    0.64
   5   5   5    2.20    0.49
   5   5   5    2.43    0.84
  -6  -5  -5   30.28    1.83
  -6  -5  -5   32.06    1.92
   6   5   5   26.50    2.01
   6   5   5   31.76    1.63
   6   5   5   28.95    1.29
 -10   6   5    0.50    0.35
 -10   6   5    0.73    0.92
 -10   6   5   -0.10    0.83
   9  -6  -5    5.98    0.91
   9  -6  -5    5.88    0.95
  -9   6   5    3.87    0.81
  -9   6   5    5.63    0.50
  -9   6   5    5.60    0.80
   8  -6  -5   -0.84    0.54
   8  -6  -5    0.21    0.57
  -8   6   5   -0.98    0.47
  -8   6   5   -0.41    0.54
  -8   6   5    0.19    0.21
   7  -6  -5   50.32    1.77
   7  -6  -5   54.16    1.48
   7  -6  -5   54.71    1.84
  -7   6   5   52.56    1.79
  -7   6   5   53.96    1.74
  -7   6   5   52.08    1.35
   6  -6  -5   20.50    1.28
   6  -6  -5   24.26    0.87
  -6   6   5   24.64    1.03
  -6   6   5   24.54    1.09
  -6   6   5   24.07    0.81
   5  -6  -5    0.04    0.23
   5  -6  -5   -0.04    0.34
   5  -6  -5    0.62    0.28
  -5   6   5    0.31    0.33
  -5   6   5    0.00    0.31
  -5   6   5    0.48    0.27
   4  -6  -5   16.37    0.68
   4  -6  -5   17.60    0.84
   4  -6  -5   17.68    0.80
  -4   6   5   16.29    0.74
  -4   6   5   17.13    0.76
  -4   6   5   16.97    0.77
   3  -6  -5    0.08    0.23
   3  -6  -5    0.12    0.28
   3  -6  -5    0.41    0.19
  -3   6   5   -0.37    0.26
  -3   6   5    0.10    0.25
  -3   6   5    0.31    0.23
   2  -6  -5    1.00    0.26
   2  -6  -5    1.25    0.31
   2  -6  -5    1.76    0.34
  -2   6   5    1.09    0.29
  -2   6   5    1.73    0.28
  -2   6   5    1.54    0.28
   1  -6  -5    0.78    0.31
   1  -6  -5    0.11    0.17
  -1   6   5    0.27    0.22
  -1   6   5   -0.21    0.22
  -1   6   5    0.20    0.25
   0  -6  -5   41.38    1.26
   0  -6  -5   41.96    1.33
   0   6   5   40.72    1.46
   0   6   5   41.65    1.22
   0   6   5   42.16    1.28
  -1  -6  -5    2.67    0.38
  -1  -6  -5    3.52    0.48
   1   6   5    3.48    0.41
   1   6   5    2.62    0.63
   1   6   5    3.15    0.36
  -2  -6  -5    7.68    0.82
   2   6   5    9.35    0.81
   2   6   5    8.64    0.59
   2   6   5    9.78    0.70
  -3  -6  -5   14.35    0.83
  -3  -6  -5   16.82    1.10
   3   6   5   15.33    0.95
   3   6   5   15.03    0.79
   3   6   5   16.51    1.24
  -4  -6  -5   -0.66    0.51
  -4  -6  -5    0.08    0.59
   4   6   5    0.36    0.70
   4   6   5    1.15    0.54
   4   6   5    0.43    0.40
  -5  -6  -5    0.46    0.80
  -5  -6  -5    0.27    0.73
   5   6   5    0.70    0.49
   5   6   5    0.14    0.65
   5   6   5    2.19    0.88
   9  -7  -5    7.87    0.86
  -9   7   5    9.80    0.66
  -9   7   5    9.24    0.94
  -9   7   5    9.94    1.00
   8  -7  -5    1.07    0.50
   8  -7  -5    1.03    0.48
  -8   7   5    1.36    0.61
  -8   7   5    1.91    0.59
  -8   7   5    1.00    0.20
   7  -7  -5    3.09    0.59
   7  -7  -5    2.30    0.59
   7  -7  -5    2.87    0.38
  -7   7   5    1.06    0.47
  -7   7   5    2.29    0.56
  -7   7   5    3.09    0.34
   6  -7  -5    1.22    0.36
   6  -7  -5    0.96    0.34
   6  -7  -5    1.37    0.56
  -6   7   5    0.40    0.43
  -6   7   5    0.30    0.38
   5  -7  -5    5.18    0.53
   5  -7  -5    4.77    0.56
   5  -7  -5    5.09    0.50
  -5   7   5    5.33    0.52
  -5   7   5    5.27    0.55
   4  -7  -5    3.76    0.38
   4  -7  -5    3.38    0.49
   4  -7  -5    3.46    0.43
  -4   7   5    3.59    0.44
  -4   7   5    3.14    0.40
   3  -7  -5   26.73    0.93
   3  -7  -5   25.54    0.93
   3  -7  -5   27.21    1.07
  -3   7   5   25.33    0.97
  -3   7   5   25.81    1.08
  -3   7   5   25.68    1.01
   2  -7  -5   13.67    0.64
   2  -7  -5   14.76    0.76
   2  -7  -5   15.44    0.83
  -2   7   5   15.32    0.88
  -2   7   5   14.07    0.70
  -2   7   5   13.66    0.70
   1  -7  -5   26.50    0.97
   1  -7  -5   26.22    1.09
   1  -7  -5   26.72    1.06
  -1   7   5   25.92    0.98
  -1   7   5   25.99    1.13
  -1   7   5   26.15    0.95
   0  -7  -5   20.08    0.87
   0  -7  -5   21.15    1.01
   0   7   5   20.26    0.89
   0   7   5   19.31    0.82
  -1  -7  -5    0.60    0.50
   1   7   5   -0.24    0.47
   1   7   5    0.07    0.35
   1   7   5    0.38    0.29
  -2  -7  -5    1.11    0.42
  -2  -7  -5    0.40    0.50
   2   7   5    0.95    0.46
   2   7   5    1.14    0.35
  -3  -7  -5    5.15    0.64
  -3  -7  -5    4.83    0.65
   3   7   5    7.70    0.94
  -4  -7  -5   19.87    1.35
  -4  -7  -5   18.70    1.44
   4   7   5   20.45    1.29
   4   7   5   21.59    1.07
   4   7   5   19.36    1.65
  -5  -7  -5   10.21    1.16
  -5  -7  -5   11.80    1.19
   5   7   5   11.26    1.02
   5   7   5   11.49    1.38
   5   7   5   11.19    1.08
   9  -8  -5    7.10    0.90
   9  -8  -5    8.89    1.04
  -9   8   5    7.59    1.01
  -9   8   5    9.36    1.01
   8  -8  -5    1.24    0.67
   8  -8  -5    2.56    0.45
   8  -8  -5    2.73    0.61
  -8   8   5    2.48    0.33
  -8   8   5    2.73    0.67
  -8   8   5    1.73    0.68
   7  -8  -5   14.29    1.16
   7  -8  -5   15.14    1.13
   7  -8  -5   16.39    0.90
  -7   8   5   13.46    1.02
  -7   8   5   14.91    0.71
  -7   8   5   14.07    1.08
   6  -8  -5   77.65    2.39
   6  -8  -5   74.93    2.28
   6  -8  -5   76.79    2.09
  -6   8   5   76.93    2.24
  -6   8   5   77.90    2.31
   5  -8  -5    8.66    0.64
   5  -8  -5    7.40    0.65
   5  -8  -5    8.34    1.21
  -5   8   5    8.79    0.72
  -5   8   5    6.68    0.59
   4  -8  -5    1.17    0.54
   4  -8  -5    0.71    0.33
  -4   8   5    0.68    0.34
  -4   8   5    1.03    0.40
   3  -8  -5    1.52    0.42
   3  -8  -5    1.08    0.28
  -3   8   5    0.58    0.33
  -3   8   5    0.33    0.32
   2  -8  -5    0.20    0.36
   2  -8  -5    0.90    0.27
   2  -8  -5    0.04    0.27
  -2   8   5    0.55    0.34
  -2   8   5    0.68    0.35
  -2   8   5    1.48    0.42
   1  -8  -5   11.37    0.71
  -1   8   5   13.29    0.77
  -1   8   5   12.12    0.71
  -1   8   5   11.82    0.97
   0  -8  -5   29.09    1.14
   0  -8  -5   30.99    1.33
   0  -8  -5   28.30    1.26
   0   8   5   27.60    1.31
   0   8   5   29.28    1.09
   0   8   5   29.33    1.15
  -1  -8  -5   96.69    2.63
  -1  -8  -5   94.87    2.78
   1   8   5   96.62    2.98
   1   8   5   95.44    2.52
   1   8   5   97.28    2.65
  -2  -8  -5    0.09    0.47
  -2  -8  -5    0.72    0.56
   2   8   5    0.70    0.73
   2   8   5    0.26    0.43
  -3  -8  -5    6.82    0.78
  -3  -8  -5    8.19    0.83
   3   8   5    8.84    1.01
   3   8   5    9.47    1.13
   3   8   5    9.33    0.81
  -4  -8  -5   31.79    1.92
  -4  -8  -5   31.38    1.53
   4   8   5   30.09    1.79
   4   8   5   33.16    1.36
   4   8   5   33.83    1.65
   9  -9  -5    3.92    1.06
  -9   9   5    4.16    0.96
  -9   9   5    5.95    0.98
   8  -9  -5    1.00    0.74
   8  -9  -5    1.68    0.83
   8  -9  -5    1.27    0.57
  -8   9   5    2.36    0.77
  -8   9   5    0.59    0.47
  -8   9   5    0.68    0.38
   7  -9  -5   11.61    0.95
   7  -9  -5   12.50    1.01
   7  -9  -5   11.67    1.12
  -7   9   5   14.49    1.15
  -7   9   5   12.68    1.06
   6  -9  -5    1.26    0.58
   6  -9  -5    0.48    0.50
   6  -9  -5    0.47    0.39
  -6   9   5    0.56    0.49
  -6   9   5    0.80    0.39
   5  -9  -5   57.96    1.85
   5  -9  -5   56.85    1.75
   5  -9  -5   56.84    1.97
  -5   9   5   58.93    1.88
  -5   9   5   56.20    1.82
   4  -9  -5    6.74    0.73
   4  -9  -5    6.43    0.63
   4  -9  -5    5.70    0.55
  -4   9   5    6.45    0.72
  -4   9   5    6.63    0.72
   3  -9  -5    7.76    0.85
   3  -9  -5    7.74    0.60
   3  -9  -5    7.89    0.61
  -3   9   5    7.29    0.70
  -3   9   5    6.96    0.72
   2  -9  -5   32.11    1.21
   2  -9  -5   32.50    1.22
   2  -9  -5   30.60    1.38
  -2   9   5   31.48    1.35
  -2   9   5   32.26    1.21
  -2   9   5   30.45    1.22
   1  -9  -5   27.05    1.12
   1  -9  -5   25.74    1.26
   1  -9  -5   26.06    1.10
  -1   9   5   24.66    1.06
  -1   9   5   26.35    1.13
  -1   9   5   24.18    1.37
   0  -9  -5    0.85    0.53
   0  -9  -5    0.32    0.28
   0  -9  -5   -1.14    0.48
   0   9   5   -0.27    0.36
   0   9   5   -0.34    0.56
   0   9   5   -0.34    0.42
  -1  -9  -5    0.00    0.33
  -1  -9  -5    0.80    0.43
  -1  -9  -5    0.22    0.57
   1   9   5    0.32    0.48
  -2  -9  -5    1.02    0.56
  -2  -9  -5    0.21    0.48
   2   9   5    0.36    0.56
   2   9   5    0.79    0.80
   2   9   5    0.17    0.46
  -3  -9  -5    1.60    0.65
  -3  -9  -5    1.50    0.54
   3   9   5    0.12    0.53
   3   9   5    1.09    0.71
   3   9   5    0.89    0.72
   8 -10  -5   14.34    1.18
   8 -10  -5   13.14    1.26
   8 -10  -5   13.34    1.12
  -8  10   5   13.91    1.34
  -8  10   5   12.88    0.84
  -8  10   5   14.26    1.15
   7 -10  -5    2.03    0.56
   7 -10  -5    2.43    0.78
   7 -10  -5    2.69    0.73
  -7  10   5    3.49    0.71
  -7  10   5    2.77    0.73
   6 -10  -5    0.20    0.38
   6 -10  -5    0.03    0.54
   6 -10  -5    0.16    0.62
  -6  10   5    0.24    0.57
  -6  10   5    0.37    0.55
   5 -10  -5    0.80    0.55
   5 -10  -5    2.70    0.64
   5 -10  -5    2.85    0.57
  -5  10   5    1.60    0.56
  -5  10   5    2.03    0.65
   4 -10  -5    0.89    0.41
   4 -10  -5   -0.52    0.42
   4 -10  -5    0.70    0.44
  -4  10   5    1.04    0.57
   3 -10  -5    1.55    0.47
   3 -10  -5    1.28    0.40
   3 -10  -5    1.74    0.60
  -3  10   5    0.96    0.47
  -3  10   5    1.65    0.60
  -3  10   5    1.32    0.59
   2 -10  -5    3.62    0.62
   2 -10  -5    3.01    0.53
   2 -10  -5    4.08    0.55
  -2  10   5    3.11    0.54
  -2  10   5    3.23    0.58
  -2  10   5    3.16    0.69
   1 -10  -5    5.92    0.63
   1 -10  -5    6.62    0.74
   1 -10  -5    6.37    0.67
  -1  10   5    6.35    0.74
   0 -10  -5    3.42    0.60
   0 -10  -5    4.09    0.74
   0 -10  -5    3.79    0.58
   0  10   5    4.48    0.73
   0  10   5    3.86    0.57
   0  10   5    3.52    0.73
  -1 -10  -5   20.24    1.19
  -1 -10  -5   17.75    1.46
  -1 -10  -5   18.93    1.24
   1  10   5   20.34    1.10
   1  10   5   19.63    1.38
   1  10   5   18.46    1.22
  -2 -10  -5    9.40    0.95
  -2 -10  -5    7.62    1.05
  -2 -10  -5    8.77    1.07
   2  10   5    6.89    0.73
   2  10   5    8.49    0.92
   2  10   5    8.67    1.22
   7 -11  -5    2.36    0.78
   7 -11  -5    1.66    0.87
   7 -11  -5    2.17    0.65
  -7  11   5    2.38    0.81
  -7  11   5   -0.11    0.72
   6 -11  -5   37.26    1.54
   6 -11  -5   38.18    1.88
   6 -11  -5   37.06    1.67
  -6  11   5   39.45    1.65
  -6  11   5   36.80    1.71
   5 -11  -5    3.69    0.81
   5 -11  -5    3.53    0.64
   5 -11  -5    2.52    0.64
  -5  11   5    3.38    0.66
  -5  11   5    0.63    0.62
   4 -11  -5   21.68    1.09
   4 -11  -5   22.28    1.21
   4 -11  -5   20.46    1.21
  -4  11   5   22.28    1.24
  -4  11   5   21.29    1.20
   3 -11  -5    3.11    0.60
   3 -11  -5    4.40    0.70
   3 -11  -5    3.82    0.76
  -3  11   5    3.91    0.66
  -3  11   5    5.00    0.69
  -3  11   5    3.63    0.76
   2 -11  -5    0.00    0.44
   2 -11  -5   -1.22    0.47
   2 -11  -5    0.12    0.42
  -2  11   5   -0.47    0.51
  -2  11   5    0.08    0.69
  -2  11   5    0.54    0.53
   1 -11  -5   -0.38    0.62
   1 -11  -5    1.20    0.72
   1 -11  -5   -0.32    0.51
  -1  11   5    0.31    0.57
  -1  11   5    0.10    0.51
  -1  11   5   -0.76    0.77
   0 -11  -5    0.24    0.52
   0 -11  -5   -0.12    0.72
   0 -11  -5    0.71    0.44
   0  11   5   -0.30    0.53
   0  11   5    0.00    0.58
   0  11   5    1.36    0.88
  -1 -11  -5    0.87    0.61
  -1 -11  -5    0.24    0.83
  -1 -11  -5   -0.26    0.69
   1  11   5    1.03    0.97
   1  11   5    2.03    0.72
   1  11   5    0.93    0.71
   6 -12  -5    1.67    0.70
   6 -12  -5   -0.98    0.84
   6 -12  -5    1.74    0.74
  -6  12   5    0.30    0.72
  -6  12   5    1.57    0.79
   5 -12  -5   14.00    1.03
   5 -12  -5   16.93    1.59
   5 -12  -5   16.44    1.29
  -5  12   5   14.60    1.26
  -5  12   5   16.96    1.35
   4 -12  -5    6.14    0.79
   4 -12  -5    5.64    0.97
   4 -12  -5    5.86    0.85
  -4  12   5    6.26    0.80
  -4  12   5    7.15    0.94
  -4  12   5    6.00    0.84
   3 -12  -5   14.94    1.44
   3 -12  -5   12.70    0.98
   3 -12  -5   13.27    1.28
  -3  12   5   14.11    1.20
  -3  12   5   16.33    1.34
  -3  12   5   14.91    1.48
   2 -12  -5   13.03    1.20
   2 -12  -5   13.93    1.46
   2 -12  -5   16.81    1.39
  -2  12   5   14.83    1.23
  -2  12   5   14.13    1.18
  -2  12   5   15.92    1.31
   1 -12  -5   -0.24    0.59
   1 -12  -5    0.63    0.67
   1 -12  -5   -0.96    0.74
  -1  12   5    1.81    0.97
  -1  12   5    0.56    0.60
  -1  12   5   -0.64    0.66
   0 -12  -5    5.95    0.83
   0 -12  -5    6.29    0.92
   0 -12  -5    7.35    1.10
   0  12   5    7.71    0.85
   0  12   5    7.58    0.95
   0  12   5    5.41    1.19
   4 -13  -5    5.95    0.98
   4 -13  -5    4.14    0.84
  -4  13   5    6.44    0.93
  -4  13   5    5.88    1.05
  -4  13   5    4.72    0.91
   3 -13  -5   15.56    1.29
   3 -13  -5   13.32    1.29
  -3  13   5   15.14    1.40
  -3  13   5   16.18    1.74
  -3  13   5   15.71    1.35
   0  16  -6    3.10    0.95
   0  16  -6   -0.54    0.73
   0 -16   6   -0.89    0.86
   0 -16   6    0.31    0.48
   0 -16   6    1.26    0.81
  -1  16  -6    0.96    0.69
  -1  16  -6    2.05    0.61
   1 -16   6    3.12    0.92
   1 -16   6    1.30    0.66
   1 -16   6    0.64    0.79
  -2  16  -6    3.43    0.70
  -2  16  -6    2.78    0.94
  -2  16  -6    2.54    0.84
   2 -16   6    2.80    0.68
   2 -16   6    1.95    0.91
   2 -16   6    2.09    0.79
  -3  16  -6    2.13    0.91
  -3  16  -6    4.50    0.76
  -3  16  -6    2.49    0.96
   3 -16   6    2.61    0.96
   3 -16   6    4.30    0.70
   3 -16   6    5.30    0.89
  -4  16  -6    7.31    0.98
  -4  16  -6   10.47    1.31
   4 -16   6    8.25    1.02
   4 -16   6    8.32    0.87
   2  15  -6    5.88    1.09
   2  15  -6    3.75    0.82
  -2 -15   6    4.96    0.90
  -2 -15   6    3.59    0.75
  -2 -15   6    3.03    0.77
   1  15  -6    0.81    0.82
   1  15  -6    1.14    0.72
  -1 -15   6    1.30    0.71
  -1 -15   6    0.07    0.76
  -1 -15   6    2.32    0.66
   0  15  -6    5.91    0.95
   0  15  -6    4.66    0.79
   0 -15   6    5.54    0.75
   0 -15   6    5.93    0.68
   0 -15   6    4.96    0.58
  -1  15  -6   23.33    1.27
  -1  15  -6   22.03    1.36
  -1  15  -6   23.44    1.23
   1 -15   6   23.41    1.19
   1 -15   6   25.46    1.38
   1 -15   6   23.45    1.33
  -2  15  -6   16.44    1.36
  -2  15  -6   19.80    1.42
  -2  15  -6   20.11    1.54
   2 -15   6   21.05    1.50
   2 -15   6   20.15    1.28
   2 -15   6   20.59    1.11
  -3  15  -6   -0.39    0.53
  -3  15  -6    0.80    0.50
  -3  15  -6    1.27    0.74
   3 -15   6   -0.37    0.51
   3 -15   6    0.24    0.54
   3 -15   6    1.19    0.66
  -4  15  -6    1.59    0.62
  -4  15  -6    2.31    0.79
  -4  15  -6    0.80    0.61
   4 -15   6    2.44    0.58
   4 -15   6    1.12    0.70
   4 -15   6    1.05    0.66
  -5  15  -6    3.04    0.93
  -5  15  -6   -0.99    0.81
  -5  15  -6    1.01    0.84
   5 -15   6    2.30    0.64
   5 -15   6    0.36    0.68
   5 -15   6    0.32    0.82
   3  14  -6    0.50    0.69
   3  14  -6    0.66    0.89
  -3 -14   6    1.68    0.70
  -3 -14   6   -0.16    0.73
  -3 -14   6    1.34    0.81
   2  14  -6    4.19    0.93
   2  14  -6    3.10    0.69
  -2 -14   6    3.82    0.67
  -2 -14   6    4.22    0.62
  -2 -14   6    5.38    0.84
   1  14  -6    4.65    0.69
   1  14  -6    3.72    0.83
  -1 -14   6    3.60    0.60
  -1 -14   6    4.44    0.61
  -1 -14   6    3.40    0.55
   0  14  -6    1.20    0.67
   0  14  -6    0.47    0.50
   0 -14   6    0.91    0.54
   0 -14   6    0.72    0.46
   0 -14   6    1.38    0.51
  -1  14  -6   -1.23    0.52
  -1  14  -6    0.98    0.65
  -1  14  -6    0.56    0.52
   1 -14   6    0.30    0.60
   1 -14   6    0.51    0.52
   1 -14   6    0.79    0.44
  -2  14  -6   38.68    1.51
  -2  14  -6   37.20    1.70
  -2  14  -6   37.73    1.61
   2 -14   6   39.51    1.56
   2 -14   6   35.49    1.35
   2 -14   6   34.20    1.53
  -3  14  -6   69.18    2.33
  -3  14  -6   65.65    2.25
  -3  14  -6   68.53    2.33
   3 -14   6   70.32    2.22
   3 -14   6   71.75    2.06
   3 -14   6   68.60    2.40
  -4  14  -6    2.82    0.61
  -4  14  -6    2.06    0.58
  -4  14  -6    3.06    0.59
   4 -14   6    4.17    0.85
   4 -14   6    3.94    0.55
   4 -14   6    3.53    0.69
  -5  14  -6   28.56    1.73
  -5  14  -6   27.36    1.72
  -5  14  -6   29.35    1.65
   5 -14   6   29.43    1.53
   5 -14   6   31.22    1.54
   5 -14   6   29.12    1.17
  -6  14  -6   15.86    1.64
  -6  14  -6   13.84    1.29
  -6  14  -6   16.18    1.52
   6 -14   6   16.51    1.14
   6 -14   6   15.29    1.33
   4  13  -6    3.81    0.61
   4  13  -6    3.63    0.97
  -4 -13   6    2.47    0.59
  -4 -13   6    3.22    0.78
  -4 -13   6    2.67    0.59
   3  13  -6    4.21    0.59
   3  13  -6    5.03    0.89
  -3 -13   6    5.56    0.67
  -3 -13   6    4.89    0.76
  -3 -13   6    6.25    0.72
   2  13  -6    0.24    0.35
   2  13  -6    1.38    0.72
  -2 -13   6    1.16    0.59
  -2 -13   6    1.10    0.38
  -2 -13   6    0.63    0.42
   1  13  -6   42.16    1.54
   1  13  -6   39.66    1.72
  -1 -13   6   38.25    1.61
  -1 -13   6   40.66    1.43
  -1 -13   6   38.59    1.53
   0  13  -6    2.15    0.41
   0  13  -6    2.90    0.63
   0  13  -6    3.44    0.60
   0 -13   6    3.17    0.48
   0 -13   6    2.76    0.54
   0 -13   6    3.08    0.52
  -1  13  -6   16.27    0.94
  -1  13  -6   17.91    1.14
[truncated: 351,911 more chars]
