# Supplementary material for: Crystal structure of {[1′-(di­phenyl­phosphino)ferrocen­yl]meth­yl}di­methyl­ammonium chloride monohydrate
Source: Acta Crystallogr E Crystallogr Commun. 2017 Sep 25;73(Pt 10):1539–41. doi: 10.1107/S2056989017013408 (PMC5730313; doi:10.1107/S2056989017013408)
Supplement: Supplementary file 2 [file e-73-01539-Isup3.hkl]

data_I                                                                          
_shelx_title ' mo_za246a_oac, 150 K, P-1'                                       
_shelx_refln_list_code          4                                               
_shelx_F_calc_maximum      117.92                                               
_exptl_crystal_F_000       504.00                                               
_reflns_d_resolution_high  0.7698                                               
                                                                                
loop_                                                                           
 _space_group_symop_operation_xyz                                               
 'x, y, z'                                                                      
 '-x, -y, -z'                                                                   
                                                                                
_cell_length_a     7.9888                                                       
_cell_length_b    12.7596                                                       
_cell_length_c    13.2311                                                       
_cell_angle_alpha 111.037                                                       
_cell_angle_beta  104.075                                                       
_cell_angle_gamma  99.628                                                       
                                                                                
_shelx_F_squared_multiplier     1.000                                           
                                                                                
loop_                                                                           
 _refln_index_h                                                                 
 _refln_index_k                                                                 
 _refln_index_l                                                                 
 _refln_F_squared_calc                                                          
 _refln_F_squared_meas                                                          
 _refln_F_squared_sigma                                                         
 _refln_observed_status                                                         
   1   0   0       5653.66       5890.38        92.33 o                         
   2   0   0        154.54        256.25         3.03 o                         
   3   0   0       1952.22       1876.47        17.65 o                         
   4   0   0       1133.59       1182.71        12.00 o                         
   5   0   0        873.96        879.69        10.81 o                         
   6   0   0         11.16         15.18         2.60 o                         
   7   0   0        980.34        954.04        17.02 o                         
   8   0   0       1159.22       1088.46        20.44 o                         
   9   0   0          2.04         -3.76         3.76 o                         
  -9   1   0          9.82          5.24         3.47 o                         
  -8   1   0          2.64         -2.00         2.73 o                         
  -7   1   0        123.56        117.80         4.74 o                         
  -6   1   0        938.34        957.76        10.88 o                         
  -5   1   0        171.41        141.89         3.42 o                         
  -4   1   0       2428.45       2380.25        24.66 o                         
  -3   1   0       1927.16       1950.62        20.05 o                         
  -2   1   0         43.63         15.04         0.71 o                         
  -1   1   0        188.53        172.68         1.94 o                         
   2   1   0         97.97        110.01         2.01 o                         
   3   1   0       1457.55       1486.58        15.76 o                         
   4   1   0       5393.17       5289.82        52.74 o                         
   5   1   0        716.40        740.59         9.62 o                         
   6   1   0         40.48         33.79         2.53 o                         
   7   1   0         33.37         32.95         3.58 o                         
   8   1   0        238.31        233.93         7.11 o                         
   9   1   0        237.31        221.57         8.56 o                         
  -9   2   0        306.34        294.86         7.87 o                         
  -8   2   0         21.10         18.99         3.17 o                         
  -7   2   0       1127.50       1109.71        14.27 o                         
  -6   2   0        524.78        513.33         6.84 o                         
  -5   2   0         86.87         93.88         2.52 o                         
  -4   2   0         46.80         53.69         1.82 o                         
  -3   2   0        312.74        292.80         4.64 o                         
  -2   2   0        171.12        184.39         2.42 o                         
  -1   2   0       1334.73       1432.05        13.11 o                         
   0   2   0        540.71        642.61         6.72 o                         
   2   2   0        987.95        996.50        10.79 o                         
   3   2   0        177.37        159.09         3.07 o                         
   4   2   0        349.52        335.73         5.34 o                         
   5   2   0        551.26        565.00         7.97 o                         
   6   2   0        523.87        519.30        13.46 o                         
   7   2   0         42.57         46.55         3.66 o                         
   8   2   0        554.84        544.59        13.55 o                         
   9   2   0        130.85         96.26         6.45 o                         
 -10   3   0        101.66         90.36         6.01 o                         
  -9   3   0         25.47         25.33         4.08 o                         
  -8   3   0          0.89         -0.66         1.81 o                         
  -7   3   0         65.18         62.51         2.89 o                         
  -6   3   0        298.76        294.50         4.93 o                         
  -5   3   0       1836.15       1845.55        18.20 o                         
  -4   3   0         24.73         45.32         2.27 o                         
  -3   3   0       2822.01       2709.13        25.00 o                         
  -2   3   0        145.94        160.54         2.34 o                         
  -1   3   0       2103.64       1782.47        16.38 o                         
   0   3   0       1582.25       1767.38        17.80 o                         
   1   3   0        709.84        813.00         9.93 o                         
   2   3   0      13905.84      12981.76       205.76 o                         
   3   3   0       1514.54       1608.55        17.35 o                         
   4   3   0        240.77        259.62         4.71 o                         
   5   3   0       1466.09       1515.48        17.49 o                         
   6   3   0          9.08         10.76         2.19 o                         
   7   3   0        101.81         95.95         6.11 o                         
   8   3   0          4.66         -0.57         3.45 o                         
 -10   4   0          3.72         13.84         5.39 o                         
  -9   4   0         11.16         11.53         4.13 o                         
  -8   4   0         71.56         68.85         3.28 o                         
  -7   4   0          3.47         -0.66         1.73 o                         
  -6   4   0        171.78        169.75         3.70 o                         
  -5   4   0          6.99          1.17         1.24 o                         
  -4   4   0        707.34        701.66         7.86 o                         
  -3   4   0       1025.36        878.37         9.09 o                         
  -2   4   0        724.89        698.13         7.25 o                         
  -1   4   0       3432.27       3436.15        31.08 o                         
   0   4   0       1039.97        949.59        10.25 o                         
   1   4   0         31.70         24.23         1.35 o                         
   2   4   0       1016.49       1042.56        13.10 o                         
   3   4   0         67.98         40.42         2.03 o                         
   4   4   0        474.82        472.34         7.12 o                         
   5   4   0        167.77        168.61         5.94 o                         
   6   4   0        194.03        197.91         5.56 o                         
   7   4   0        400.52        409.73         8.49 o                         
   8   4   0         12.46          8.35         5.17 o                         
 -10   5   0         17.94          9.01         5.25 o                         
  -9   5   0        126.87        134.62         4.99 o                         
  -8   5   0         37.41         37.24         2.63 o                         
  -7   5   0        874.90        885.24        11.04 o                         
  -6   5   0        151.57        146.16         3.45 o                         
  -5   5   0       1276.82       1276.46        13.42 o                         
  -4   5   0       1710.20       1684.55        16.61 o                         
  -3   5   0         73.30         80.17         2.18 o                         
  -2   5   0       1194.80       1350.33        13.17 o                         
  -1   5   0       1105.50       1075.24        10.69 o                         
   0   5   0       2511.80       2319.62        23.70 o                         
   1   5   0        218.24        193.97         3.42 o                         
   2   5   0       1303.55       1321.46        16.40 o                         
   3   5   0       5515.28       5256.57        59.02 o                         
   4   5   0        430.88        420.00         6.86 o                         
   5   5   0         12.02         13.37         2.61 o                         
   6   5   0        190.32        174.43         5.85 o                         
   7   5   0        136.95        120.37         5.77 o                         
   8   5   0        260.65        240.62         9.14 o                         
 -10   6   0          7.82          1.82        12.62 o                         
  -9   6   0         74.53         73.13         4.03 o                         
  -8   6   0        407.08        403.82         7.03 o                         
  -7   6   0         27.36         21.32         2.21 o                         
  -6   6   0         13.12         10.28         2.33 o                         
  -5   6   0        284.39        324.33         5.14 o                         
  -4   6   0        550.66        536.04         7.91 o                         
  -3   6   0       1884.96       1851.79        17.98 o                         
  -2   6   0        496.90        470.36         5.70 o                         
  -1   6   0        789.18        676.06         7.42 o                         
   0   6   0       2284.78       2289.27        23.72 o                         
   1   6   0        360.51        327.33         4.97 o                         
   2   6   0         81.63         88.42         3.90 o                         
   3   6   0        604.33        646.36         9.91 o                         
   4   6   0       2664.16       2660.93        28.82 o                         
   5   6   0        464.05        477.15         8.58 o                         
   6   6   0         89.00         82.05         4.43 o                         
   7   6   0        236.64        261.67         8.39 o                         
  -9   7   0         33.90         36.57         3.51 o                         
  -8   7   0         15.18         10.54         3.11 o                         
  -7   7   0         35.99         39.42         3.19 o                         
  -6   7   0        527.64        520.29         9.09 o                         
  -5   7   0        273.29        301.73         4.99 o                         
  -4   7   0       1104.26       1109.87        11.92 o                         
  -3   7   0        710.18        734.50         8.43 o                         
  -2   7   0       1153.27       1238.89        12.69 o                         
  -1   7   0        806.74        804.85         9.71 o                         
   0   7   0        250.36        234.21         4.19 o                         
   1   7   0       2133.60       2112.33        22.57 o                         
   2   7   0        561.55        552.94         7.84 o                         
   3   7   0        336.79        310.30         6.69 o                         
   4   7   0       1326.75       1349.69        30.58 o                         
   5   7   0        210.39        220.48         6.39 o                         
   6   7   0        251.77        253.28         8.10 o                         
   7   7   0          0.71         -1.41         4.65 o                         
  -9   8   0          3.21         11.80         3.02 o                         
  -8   8   0         12.74         13.64         2.79 o                         
  -7   8   0          8.21         10.66         2.63 o                         
  -6   8   0         20.46         22.47         2.25 o                         
  -5   8   0       1066.69       1055.56        11.95 o                         
  -4   8   0          0.72          2.51         1.51 o                         
  -3   8   0        526.46        517.29         6.74 o                         
  -2   8   0        538.61        493.31         6.42 o                         
  -1   8   0          3.67          3.43         1.25 o                         
   0   8   0        163.29        159.99         3.83 o                         
   1   8   0       1101.86       1150.29        13.65 o                         
   2   8   0        627.87        628.59         8.89 o                         
   3   8   0        190.26        179.71         5.23 o                         
   4   8   0        528.01        554.67        11.44 o                         
   5   8   0       1360.76       1422.20        18.36 o                         
   6   8   0        103.27        102.79         5.58 o                         
  -9   9   0          4.65          5.22         4.64 o                         
  -8   9   0        239.38        234.18         8.05 o                         
  -7   9   0        180.87        190.94         6.20 o                         
  -6   9   0         47.87         44.16         2.83 o                         
  -5   9   0         42.29         42.29         2.92 o                         
  -4   9   0         93.27        104.85         3.55 o                         
  -3   9   0         69.73         77.65         3.00 o                         
  -2   9   0        112.40        108.55         3.24 o                         
  -1   9   0       1211.63       1248.90        14.69 o                         
   0   9   0        746.38        759.28         9.99 o                         
   1   9   0         76.42         88.48         3.71 o                         
   2   9   0        111.63        118.36         7.12 o                         
   3   9   0        170.46        201.85         5.77 o                         
   4   9   0          6.69          2.86         2.50 o                         
   5   9   0        195.66        195.39         6.82 o                         
   6   9   0        255.24        280.45         8.44 o                         
  -9  10   0         17.54         14.21         3.63 o                         
  -8  10   0         31.17         44.70         4.78 o                         
  -7  10   0         74.98         72.82         4.17 o                         
  -6  10   0          8.45          4.47         2.87 o                         
  -5  10   0          4.45          5.87         2.19 o                         
  -4  10   0       1634.29       1615.30        32.37 o                         
  -3  10   0         73.43         70.07         2.92 o                         
  -2  10   0        442.05        441.58         7.23 o                         
  -1  10   0         45.81         47.11         2.72 o                         
   0  10   0        120.51        116.84         4.75 o                         
   1  10   0        415.80        402.06         8.23 o                         
   2  10   0        249.30        239.95         6.41 o                         
   3  10   0        809.70        824.38        15.65 o                         
   4  10   0        341.39        364.69         7.88 o                         
   5  10   0         27.70         22.17         3.95 o                         
  -8  11   0          7.49          9.57         3.66 o                         
  -7  11   0          6.52          8.01         2.99 o                         
  -6  11   0          1.71         -1.78         2.52 o                         
  -5  11   0          0.25          1.19         2.33 o                         
  -4  11   0         12.85         15.70         3.07 o                         
  -3  11   0        279.22        304.24         9.53 o                         
  -2  11   0         35.12         31.90         2.92 o                         
  -1  11   0        397.40        386.34         9.67 o                         
   0  11   0        473.72        489.14         8.38 o                         
   1  11   0          4.09          1.53         2.60 o                         
   2  11   0         22.40         29.80         3.09 o                         
   3  11   0        296.26        305.81         8.66 o                         
   4  11   0        248.57        286.99         7.82 o                         
  -8  12   0        145.08        138.94         7.35 o                         
  -7  12   0          0.82          3.56         3.47 o                         
  -6  12   0        254.67        250.73         8.23 o                         
  -5  12   0          0.63          2.67         2.32 o                         
  -4  12   0          5.45          5.11         3.18 o                         
  -3  12   0        773.18        788.27        11.49 o                         
  -2  12   0        102.39         90.52         4.05 o                         
  -1  12   0        119.93        114.21         4.81 o                         
   0  12   0          1.27          0.28         2.84 o                         
   1  12   0        161.05        164.85         6.29 o                         
   2  12   0        201.14        198.49         6.78 o                         
   3  12   0         76.69         80.95         7.55 o                         
  -7  13   0        158.39        159.72         6.26 o                         
  -6  13   0         14.13         13.54         3.58 o                         
  -5  13   0         20.26         25.76         5.51 o                         
  -4  13   0         65.78         57.81         4.17 o                         
  -3  13   0        131.95        125.78         5.34 o                         
  -2  13   0       1284.74       1258.09        16.52 o                         
  -1  13   0         32.58         33.39         4.52 o                         
   0  13   0        147.53        138.60         6.58 o                         
   1  13   0        131.27        141.64         6.05 o                         
   2  13   0         22.65         27.67         4.25 o                         
  -6  14   0         55.97         61.62         7.38 o                         
  -5  14   0         65.96         69.79         4.97 o                         
  -4  14   0          1.87          6.11         4.60 o                         
  -3  14   0          5.37          9.46         4.00 o                         
  -2  14   0        264.96        249.63         7.45 o                         
  -1  14   0         63.42         59.28         4.89 o                         
   0  14   0         16.98         24.26         3.58 o                         
   1  14   0        152.11        146.88        10.68 o                         
  -5  15   0          0.54         -3.77         6.99 o                         
  -4  15   0        155.78        141.36        10.42 o                         
  -3  15   0        103.84         77.31         4.99 o                         
  -2  15   0        188.88        171.99         7.18 o                         
  -1  15   0        425.88        420.64        10.58 o                         
   0 -15   1         35.11         23.58         5.12 o                         
   1 -15   1         49.34         46.26         4.69 o                         
   2 -15   1        437.05        433.68         9.40 o                         
   3 -15   1       1047.99       1009.41        15.34 o                         
   4 -15   1         60.43         58.23         5.37 o                         
   5 -15   1          6.10          6.39         4.33 o                         
  -2 -14   1          0.06         -2.44         6.08 o                         
  -1 -14   1        291.92        297.31         9.29 o                         
   0 -14   1        588.31        550.58        10.54 o                         
   1 -14   1          0.40          1.64         4.93 o                         
   2 -14   1         46.37         49.25         3.92 o                         
   3 -14   1        220.58        213.81         7.14 o                         
   4 -14   1        595.90        553.90        10.35 o                         
   5 -14   1        371.64        354.80         8.19 o                         
   6 -14   1        179.15        169.05         6.59 o                         
  -3 -13   1         68.74         60.98         4.92 o                         
  -2 -13   1          9.39         10.89         5.24 o                         
  -1 -13   1         44.68         34.07         3.82 o                         
   0 -13   1        357.48        345.58         7.61 o                         
   1 -13   1        688.16        650.00        10.42 o                         
   2 -13   1          4.55          9.79         4.37 o                         
   3 -13   1        924.64        916.70        13.21 o                         
   4 -13   1       1537.13       1482.58        17.06 o                         
   5 -13   1        197.55        191.01         6.20 o                         
   6 -13   1          2.60         -1.04         5.03 o                         
   7 -13   1        396.40        367.21         9.10 o                         
  -4 -12   1          1.72         -3.61         3.61 o                         
  -3 -12   1        143.19        145.08         6.57 o                         
  -2 -12   1        350.13        349.16         8.08 o                         
  -1 -12   1        193.72        200.02         6.01 o                         
   0 -12   1        592.54        590.30         9.65 o                         
   1 -12   1       1091.11       1064.79        14.02 o                         
   2 -12   1          2.13         -0.15         2.23 o                         
   3 -12   1          0.43         -0.22         1.72 o                         
   4 -12   1        417.77        415.22         7.32 o                         
   5 -12   1       1785.81       1774.04        19.43 o                         
   6 -12   1         76.97         81.41         4.07 o                         
   7 -12   1        777.21        772.07        11.64 o                         
   8 -12   1        259.79        276.18        10.85 o                         
  -5 -11   1          1.66          2.63         4.91 o                         
  -4 -11   1        105.28         98.42         6.90 o                         
  -3 -11   1        229.14        237.41         6.76 o                         
  -2 -11   1         45.94         44.51         3.57 o                         
  -1 -11   1        234.28        237.11         6.08 o                         
   0 -11   1          5.33          7.72         3.38 o                         
   1 -11   1        464.11        477.77         7.91 o                         
   2 -11   1        619.96        604.74         9.19 o                         
   3 -11   1         71.98         67.77         3.09 o                         
   4 -11   1        326.47        320.12         5.93 o                         
   5 -11   1        313.42        288.72         6.45 o                         
   6 -11   1        220.86        226.73         6.20 o                         
   7 -11   1        123.95        126.86         5.46 o                         
   8 -11   1        185.55        164.55         6.98 o                         
  -5 -10   1          9.40          8.67         3.83 o                         
  -4 -10   1         87.75         94.71         4.27 o                         
  -3 -10   1         52.84         60.70         3.54 o                         
  -2 -10   1        489.44        474.95         8.03 o                         
  -1 -10   1         14.40         20.35         2.14 o                         
   0 -10   1       1403.90       1439.61        16.87 o                         
   1 -10   1        481.20        468.51         7.36 o                         
   2 -10   1        734.70        715.53         8.92 o                         
   3 -10   1         14.00         12.82         1.75 o                         
   4 -10   1         95.29        100.73         5.13 o                         
   5 -10   1        643.39        656.32         9.81 o                         
   6 -10   1       2087.88       2171.16        22.64 o                         
   7 -10   1         10.70         11.27         2.78 o                         
   8 -10   1        346.72        331.44         8.77 o                         
   9 -10   1         51.22         53.33         4.43 o                         
  -6  -9   1          5.14          4.18         3.87 o                         
  -5  -9   1        223.82        216.16         7.09 o                         
  -4  -9   1          3.59          5.59         2.23 o                         
  -3  -9   1          7.13          3.96         2.82 o                         
  -2  -9   1          5.32          7.78         2.71 o                         
  -1  -9   1        183.51        197.17         4.62 o                         
   0  -9   1       2340.25       2385.65        25.55 o                         
   1  -9   1         23.66         27.49         2.03 o                         
   2  -9   1        819.17        779.11         9.10 o                         
   3  -9   1        328.91        292.59         4.86 o                         
   4  -9   1        252.46        253.72         4.74 o                         
   5  -9   1         53.46         46.07         4.02 o                         
   6  -9   1        628.81        632.91         8.83 o                         
   7  -9   1       1055.46       1103.06        13.56 o                         
   8  -9   1        176.44        173.43         6.69 o                         
   9  -9   1        286.39        298.04         7.85 o                         
  -7  -8   1          3.01          5.05         5.12 o                         
  -6  -8   1         29.94         27.14         3.74 o                         
  -5  -8   1         94.00         84.03         3.84 o                         
  -4  -8   1        177.48        202.28         5.63 o                         
  -3  -8   1        413.76        422.65         8.58 o                         
  -2  -8   1         73.04         77.51         4.11 o                         
  -1  -8   1       1944.46       1922.38        20.97 o                         
   0  -8   1       1258.61       1391.66        15.64 o                         
   1  -8   1        191.94        214.38         3.78 o                         
   2  -8   1        276.88        313.19         4.66 o                         
   3  -8   1        974.52        992.16        10.91 o                         
   4  -8   1        323.43        336.04         5.23 o                         
   5  -8   1         88.63        102.27         3.49 o                         
   6  -8   1        621.34        635.69         8.71 o                         
   7  -8   1        771.95        778.32        11.42 o                         
   8  -8   1        179.34        173.59         5.90 o                         
   9  -8   1         25.64         24.49         5.83 o                         
  -7  -7   1         80.96         86.44         6.71 o                         
  -6  -7   1         45.93         46.40         3.82 o                         
  -5  -7   1         54.63         47.49         5.13 o                         
  -4  -7   1        813.70        736.13        12.04 o                         
  -3  -7   1        104.61        121.80         4.00 o                         
  -2  -7   1         63.72         73.55         2.58 o                         
  -1  -7   1         90.53         88.80         2.80 o                         
   0  -7   1       2870.72       3015.38        30.90 o                         
   1  -7   1       3345.90       3279.10        30.46 o                         
   2  -7   1       1993.29       2061.79        19.87 o                         
   3  -7   1       1719.16       1785.86        17.61 o                         
   4  -7   1        901.26        915.69        10.21 o                         
   5  -7   1         84.80         98.84         3.14 o                         
   6  -7   1        336.44        366.53        10.36 o                         
   7  -7   1        638.17        652.61        10.18 o                         
   8  -7   1       1356.10       1354.72        17.57 o                         
   9  -7   1        266.83        267.63         6.94 o                         
  -8  -6   1        103.18         99.50         8.47 o                         
  -7  -6   1        118.64        119.34         5.65 o                         
  -6  -6   1         15.76          9.19         2.86 o                         
  -5  -6   1        739.15        684.74        17.08 o                         
  -4  -6   1        274.86        288.92         5.72 o                         
  -3  -6   1        206.62        171.62         4.61 o                         
  -2  -6   1         50.29         55.95         2.36 o                         
  -1  -6   1          2.47          1.91         1.12 o                         
   0  -6   1        749.98        702.02         8.38 o                         
   1  -6   1        914.58        952.06         9.82 o                         
   2  -6   1       3570.07       3511.82        32.29 o                         
   3  -6   1        519.89        572.35         6.76 o                         
   4  -6   1       1443.02       1439.57        14.66 o                         
   5  -6   1        962.04       1007.49        11.22 o                         
   6  -6   1          0.65          2.99         1.87 o                         
   7  -6   1        245.34        244.55         5.91 o                         
   8  -6   1        369.46        333.23         7.86 o                         
   9  -6   1        878.55        877.41        17.39 o                         
  -8  -5   1        159.14        170.89         8.15 o                         
  -7  -5   1          0.48          1.03         3.04 o                         
  -6  -5   1          0.25          2.00         2.65 o                         
  -5  -5   1        140.50        136.86         5.40 o                         
  -4  -5   1          1.65          2.28         1.68 o                         
  -3  -5   1        230.61        286.74         5.56 o                         
  -2  -5   1        397.25        483.88         7.25 o                         
  -1  -5   1       1899.14       1931.42        20.05 o                         
   0  -5   1          3.92          5.81         0.69 o                         
   1  -5   1        794.61        869.69         8.82 o                         
   2  -5   1        503.42        534.98         6.02 o                         
   3  -5   1        455.48        438.86         5.38 o                         
   4  -5   1        137.52        169.06         3.28 o                         
   5  -5   1        780.63        773.58        11.04 o                         
   6  -5   1        237.76        240.86         4.72 o                         
   7  -5   1        178.14        181.02         4.48 o                         
   8  -5   1        370.08        380.38         7.55 o                         
   9  -5   1        189.36        172.81         7.08 o                         
  -8  -4   1         55.80         47.66         4.32 o                         
  -7  -4   1        316.82        309.47         7.39 o                         
  -6  -4   1        564.18        543.96        11.48 o                         
  -5  -4   1         77.57         82.07         3.36 o                         
  -4  -4   1       1708.32       1748.94        19.26 o                         
  -3  -4   1       1245.83       1260.39        15.76 o                         
  -2  -4   1        129.70        106.34         2.72 o                         
  -1  -4   1        366.56        330.22         4.37 o                         
   0  -4   1        727.15        703.82         7.13 o                         
   1  -4   1        461.85        393.76         4.39 o                         
   2  -4   1        248.48        298.06         3.70 o                         
   3  -4   1       1884.98       1822.38        17.41 o                         
   4  -4   1        263.81        257.07         4.24 o                         
   5  -4   1        477.44        464.33         6.17 o                         
   6  -4   1        206.33        217.74         4.36 o                         
   7  -4   1          5.73          3.44         1.84 o                         
   8  -4   1          3.39          2.38         2.28 o                         
   9  -4   1         14.48         15.06         3.06 o                         
  -9  -3   1         23.64          0.77         5.89 o                         
  -8  -3   1         57.11         60.29         5.18 o                         
  -7  -3   1         51.14         52.73         3.44 o                         
  -6  -3   1        297.56        293.53         9.07 o                         
  -5  -3   1        534.23        525.64         7.71 o                         
  -4  -3   1         40.53         37.47         1.97 o                         
  -3  -3   1        174.77        213.86         4.50 o                         
  -2  -3   1       2365.90       2640.31        29.83 o                         
  -1  -3   1        393.84        358.77         4.38 o                         
   0  -3   1       4755.05       4805.14        74.07 o                         
   1  -3   1       1356.28       1538.30        14.20 o                         
   2  -3   1         20.59         21.26         0.93 o                         
   3  -3   1        494.72        568.56         6.32 o                         
   4  -3   1       1401.28       1424.83        14.22 o                         
   5  -3   1         38.54         40.25         1.98 o                         
   6  -3   1        503.22        489.50         6.77 o                         
   7  -3   1        699.84        674.15         9.75 o                         
   8  -3   1        156.82        147.36         5.49 o                         
   9  -3   1        113.93        124.21         5.87 o                         
  -9  -2   1        135.48        156.48         9.03 o                         
  -8  -2   1         20.67         20.23         5.84 o                         
  -7  -2   1         12.95          9.56         2.38 o                         
  -6  -2   1        561.24        568.14         8.45 o                         
  -5  -2   1          9.88         10.89         1.49 o                         
  -4  -2   1         52.71         58.93         2.97 o                         
  -3  -2   1       1500.70       1488.51        15.84 o                         
  -2  -2   1        800.88        866.91        10.56 o                         
  -1  -2   1       1638.72       1511.29        17.02 o                         
   0  -2   1       1275.59       1154.98        10.54 o                         
   1  -2   1         23.08         34.51         0.85 o                         
   2  -2   1       1051.70       1061.03        11.20 o                         
   3  -2   1       2170.42       2353.09        21.90 o                         
   4  -2   1       1438.78       1425.60        14.20 o                         
   5  -2   1        310.63        330.52         4.93 o                         
   6  -2   1         12.50         11.37         1.64 o                         
   7  -2   1        544.93        536.30         7.80 o                         
   8  -2   1        132.78        123.24         5.40 o                         
   9  -2   1         11.43         10.17         3.74 o                         
  -9  -1   1         85.86         80.61         5.23 o                         
  -8  -1   1         60.35         67.39         4.72 o                         
  -7  -1   1          1.86          2.30         3.25 o                         
  -6  -1   1          4.37          6.92         1.77 o                         
  -5  -1   1       2926.26       3123.86        32.39 o                         
  -4  -1   1       1177.48       1138.97        12.78 o                         
  -3  -1   1        686.02        751.83         8.56 o                         
  -2  -1   1       1713.86       1866.11        21.13 o                         
  -1  -1   1         60.95         23.54         0.76 o                         
   1  -1   1       4390.23       4216.67        94.68 o                         
   2  -1   1          3.05         27.92         1.04 o                         
   3  -1   1        103.40        144.27         3.26 o                         
   4  -1   1       2066.74       2151.90        22.59 o                         
   5  -1   1       1015.81        988.53        13.31 o                         
   6  -1   1         49.41         43.15         3.03 o                         
   7  -1   1        104.82         90.82         4.17 o                         
   8  -1   1        276.42        277.10         7.93 o                         
   9  -1   1         10.24         12.04         3.99 o                         
  -9   0   1          1.73          5.48         3.62 o                         
  -8   0   1        442.77        433.56         8.44 o                         
  -7   0   1        198.60        208.94         6.96 o                         
  -6   0   1        102.13        104.41         5.18 o                         
  -5   0   1        934.70        920.71        14.66 o                         
  -4   0   1        151.68        140.72         3.26 o                         
  -3   0   1        282.77        261.38         3.71 o                         
  -2   0   1       5075.56       4472.38        69.29 o                         
  -1   0   1       1698.40       1796.30        19.72 o                         
   1   0   1       1529.39       1342.52        12.29 o                         
   2   0   1       1895.88       1925.20        17.81 o                         
   3   0   1          2.46          5.35         0.84 o                         
   4   0   1       2012.62       2063.40        19.89 o                         
   5   0   1        714.01        738.13         8.74 o                         
   6   0   1        308.49        296.87         6.80 o                         
   7   0   1        759.33        757.16        15.33 o                         
   8   0   1        248.57        249.67         8.14 o                         
   9   0   1        271.71        254.25         8.56 o                         
 -10   1   1         43.84         49.55        13.79 o                         
  -9   1   1         70.89         76.85         4.41 o                         
  -8   1   1        198.11        182.89         5.84 o                         
  -7   1   1        856.42        863.03        11.67 o                         
  -6   1   1        268.71        259.95         5.28 o                         
  -5   1   1        105.52        119.30         2.76 o                         
  -4   1   1       5262.86       4953.23        44.80 o                         
  -3   1   1        227.63        248.78         3.16 o                         
  -2   1   1        542.83        646.03         6.35 o                         
  -1   1   1       3462.07       3049.42        49.55 o                         
   0   1   1        637.94        542.18         6.23 o                         
   1   1   1       3567.79       3446.30        37.88 o                         
   2   1   1         24.96         20.13         0.92 o                         
   3   1   1        899.09        797.37         9.29 o                         
   4   1   1          6.78          3.76         1.43 o                         
   5   1   1       2322.00       2332.65        25.11 o                         
   6   1   1        364.90        372.42         8.45 o                         
   7   1   1          2.64         -1.86         2.62 o                         
   8   1   1          4.70          3.61         3.96 o                         
   9   1   1        181.61        188.21        13.05 o                         
 -10   2   1        203.42        179.29         8.78 o                         
  -9   2   1          5.60          6.49         3.46 o                         
  -8   2   1         36.34         36.97         3.31 o                         
  -7   2   1        285.17        270.61         6.10 o                         
  -6   2   1        379.47        381.95         5.53 o                         
  -5   2   1        130.24        148.08         2.91 o                         
  -4   2   1        399.15        411.07         5.02 o                         
  -3   2   1       1227.18       1355.09        13.00 o                         
  -2   2   1       6918.37       6729.40       146.44 o                         
  -1   2   1       4206.33       3856.14        59.45 o                         
   0   2   1       2341.94       2534.82        27.88 o                         
   1   2   1         29.90         40.67         1.23 o                         
   2   2   1        756.69        599.30         7.13 o                         
   3   2   1       2248.43       2424.84        25.10 o                         
   4   2   1        647.86        702.43         9.02 o                         
   5   2   1        175.76        180.15         4.44 o                         
   6   2   1        243.69        232.42        15.34 o                         
   7   2   1        261.24        258.05         6.76 o                         
   8   2   1         46.61         52.88         4.80 o                         
 -10   3   1         12.52         15.57         6.19 o                         
  -9   3   1         88.33         91.37         5.03 o                         
  -8   3   1        295.57        306.17         7.71 o                         
  -7   3   1        390.87        397.67         6.17 o                         
  -6   3   1        744.35        708.72         8.40 o                         
  -5   3   1        306.44        309.62         4.52 o                         
  -4   3   1        162.24        162.00         2.91 o                         
  -3   3   1       2185.79       1952.99        18.33 o                         
  -2   3   1       3596.45       3425.92        30.91 o                         
  -1   3   1        126.13        179.68         2.37 o                         
   0   3   1        917.45        761.46         9.18 o                         
   1   3   1        219.72        217.72         3.61 o                         
   2   3   1       1266.43       1326.67        14.34 o                         
   3   3   1       1029.14        960.24        11.23 o                         
   4   3   1        654.11        641.42         8.72 o                         
   5   3   1        293.07        258.75         5.44 o                         
   6   3   1        946.37        925.93        16.77 o                         
   7   3   1         45.75         57.37         3.99 o                         
   8   3   1         77.14         75.88         5.14 o                         
 -10   4   1        191.11        190.04         7.97 o                         
  -9   4   1       1022.20        963.95        14.26 o                         
  -8   4   1         75.90         74.61         3.10 o                         
  -7   4   1          4.16          4.18         2.07 o                         
  -6   4   1         11.42         12.35         1.54 o                         
  -5   4   1       1168.07       1160.80        13.47 o                         
  -4   4   1        277.93        322.41         4.42 o                         
  -3   4   1         38.14         35.79         1.45 o                         
  -2   4   1       4548.08       4192.10        37.84 o                         
  -1   4   1        203.81        251.89         3.57 o                         
   0   4   1       1064.96       1106.39        13.25 o                         
   1   4   1        185.66        247.30         4.16 o                         
   2   4   1       1283.65       1477.82        16.08 o                         
   3   4   1          3.16          0.21         1.39 o                         
   4   4   1        148.35        149.51         4.12 o                         
   5   4   1        222.25        214.89         5.24 o                         
   6   4   1          6.00          7.52         2.47 o                         
   7   4   1        352.72        340.47         9.16 o                         
   8   4   1         99.45        110.79         5.98 o                         
 -10   5   1        106.69         81.67         6.92 o                         
  -9   5   1         55.42         58.87         3.53 o                         
  -8   5   1        472.72        477.76         7.39 o                         
  -7   5   1        184.88        195.95         4.76 o                         
  -6   5   1          6.48          6.70         2.02 o                         
  -5   5   1       1223.89       1210.87        12.77 o                         
  -4   5   1        494.02        524.45         6.30 o                         
  -3   5   1          2.11          0.20         1.11 o                         
  -2   5   1        144.41        130.82         2.41 o                         
  -1   5   1        127.03        144.47         2.83 o                         
   0   5   1       1503.51       1540.13        16.34 o                         
   1   5   1         73.70         53.85         2.26 o                         
   2   5   1         80.54         69.04         2.93 o                         
   3   5   1        249.19        286.82         5.18 o                         
   4   5   1        819.09        791.07        10.69 o                         
   5   5   1        128.38        121.72         5.50 o                         
   6   5   1         91.71         93.26         4.41 o                         
   7   5   1        160.16        149.00         6.06 o                         
 -10   6   1          6.05          6.72         3.99 o                         
  -9   6   1        506.66        496.37         9.18 o                         
  -8   6   1       1084.34       1044.04        12.61 o                         
  -7   6   1          0.47         -1.73         1.73 o                         
  -6   6   1        119.80        133.18         3.73 o                         
  -5   6   1        595.84        619.20         7.58 o                         
  -4   6   1       1638.13       1604.82        16.07 o                         
  -3   6   1        586.38        637.60         7.31 o                         
  -2   6   1       1494.07       1666.55        16.22 o                         
  -1   6   1       5586.43       5539.73        54.88 o                         
   0   6   1         20.40         14.76         1.35 o                         
   1   6   1         60.35         68.00         2.91 o                         
   2   6   1         21.75         12.96         2.07 o                         
   3   6   1         13.04         11.56         1.73 o                         
   4   6   1        148.77        153.27         4.69 o                         
   5   6   1          7.75          7.83         2.33 o                         
   6   6   1        109.86        117.82         5.30 o                         
   7   6   1          1.49          3.76         4.43 o                         
  -9   7   1         36.76         36.98         3.42 o                         
  -8   7   1        220.33        224.41         5.34 o                         
  -7   7   1       1410.05       1427.18        17.38 o                         
  -6   7   1          7.64          9.98         2.09 o                         
  -5   7   1        244.04        263.25         4.58 o                         
  -4   7   1       1474.14       1567.60        15.95 o                         
  -3   7   1        549.94        546.68         6.82 o                         
  -2   7   1         18.92         19.80         1.67 o                         
  -1   7   1        108.97        135.28         3.20 o                         
   0   7   1       1512.52       1546.84        17.02 o                         
   1   7   1         75.58         80.93         2.80 o                         
   2   7   1       1319.64       1286.28        16.87 o                         
   3   7   1        793.01        760.24        12.00 o                         
   4   7   1        118.77        114.92         5.78 o                         
   5   7   1         43.42         61.72         3.93 o                         
   6   7   1          9.67          3.39         3.56 o                         
  -9   8   1         13.82         12.64         3.00 o                         
  -8   8   1         54.09         54.25         4.14 o                         
  -7   8   1        523.77        532.47         8.20 o                         
  -6   8   1         44.45         40.07         2.65 o                         
  -5   8   1        652.46        655.82         8.40 o                         
  -4   8   1        531.77        560.17         7.26 o                         
  -3   8   1       1186.73       1165.02        12.48 o                         
  -2   8   1        354.49        390.28         6.08 o                         
  -1   8   1        110.42        120.85         3.32 o                         
   0   8   1        126.13        151.51         3.77 o                         
   1   8   1        149.63        142.80         3.99 o                         
   2   8   1        250.93        239.04        11.10 o                         
   3   8   1         57.62         72.11         3.67 o                         
   4   8   1         92.65        101.22         5.25 o                         
   5   8   1          5.55          6.82         3.61 o                         
   6   8   1         79.74         93.41         8.62 o                         
  -9   9   1        329.92        338.51         7.61 o                         
  -8   9   1        266.02        273.30         7.55 o                         
  -7   9   1        379.43        402.85         7.32 o                         
  -6   9   1        825.99        816.68        10.42 o                         
  -5   9   1         27.12         32.10         2.74 o                         
  -4   9   1        353.55        358.72         5.78 o                         
  -3   9   1          5.27          7.08         1.56 o                         
  -2   9   1        353.02        349.51         6.01 o                         
  -1   9   1       1114.95       1124.22        13.57 o                         
   0   9   1         88.15         77.56         3.28 o                         
   1   9   1        790.07        824.23        18.10 o                         
   2   9   1          8.32         13.13         2.37 o                         
   3   9   1        151.73        141.48         4.80 o                         
   4   9   1         14.62         12.64         3.06 o                         
   5   9   1          7.93          8.20         4.50 o                         
  -9  10   1        130.13        124.24         7.11 o                         
  -8  10   1        101.65         96.68         5.70 o                         
  -7  10   1        322.05        339.88         7.11 o                         
  -6  10   1         37.46         36.83         3.47 o                         
  -5  10   1        388.81        377.09         6.32 o                         
  -4  10   1        658.95        681.46        12.97 o                         
  -3  10   1          0.96          2.15         1.91 o                         
  -2  10   1        840.65        857.76        18.17 o                         
  -1  10   1        249.36        257.79        10.28 o                         
   0  10   1         55.24         51.04         4.44 o                         
   1  10   1         17.72         16.00         2.88 o                         
   2  10   1         11.08         15.14         2.46 o                         
   3  10   1        236.77        244.87         6.63 o                         
   4  10   1         65.37         72.42         4.47 o                         
   5  10   1         55.90         52.38         5.02 o                         
  -8  11   1       1054.59       1058.39        14.37 o                         
  -7  11   1        213.41        210.68         8.41 o                         
  -6  11   1        170.20        169.47         7.20 o                         
  -5  11   1        298.21        280.24         5.93 o                         
  -4  11   1        178.15        170.08         5.01 o                         
  -3  11   1       1625.43       1612.29        21.52 o                         
  -2  11   1        144.38        142.80         5.89 o                         
  -1  11   1         15.35         16.34         2.76 o                         
   0  11   1        302.89        289.10         6.38 o                         
   1  11   1         14.32         14.54         2.79 o                         
   2  11   1         61.98         68.59         4.02 o                         
   3  11   1          1.22          7.00         3.65 o                         
   4  11   1         93.79         97.76         5.30 o                         
  -8  12   1        100.30         94.70         5.48 o                         
  -7  12   1         96.39         93.45         4.59 o                         
  -6  12   1         32.07         27.22         3.16 o                         
  -5  12   1        363.61        351.75         7.02 o                         
  -4  12   1        968.97        977.03        13.56 o                         
  -3  12   1        232.43        225.03         7.89 o                         
  -2  12   1          1.77          1.94         2.32 o                         
  -1  12   1         75.05         70.59         3.90 o                         
   0  12   1        237.59        234.93         6.84 o                         
   1  12   1        245.66        214.60         6.65 o                         
   2  12   1          0.53          2.57         3.28 o                         
   3  12   1         51.14         49.70         4.92 o                         
  -7  13   1        361.58        347.67         8.72 o                         
  -6  13   1         19.83         23.27         5.47 o                         
  -5  13   1          9.18          6.64         3.45 o                         
  -4  13   1        125.22        129.59         6.83 o                         
  -3  13   1        518.68        495.97        13.78 o                         
  -2  13   1        719.26        698.51        11.15 o                         
  -1  13   1         25.91         21.20         3.29 o                         
   0  13   1        322.83        318.85         8.05 o                         
   1  13   1        218.65        195.50         9.06 o                         
   2  13   1         30.14         33.46         5.75 o                         
  -6  14   1        508.08        511.11        15.96 o                         
  -5  14   1         95.64         80.83         5.59 o                         
  -4  14   1         67.52         54.65         4.67 o                         
  -3  14   1        369.51        355.89         8.71 o                         
  -2  14   1         74.05         74.51         5.02 o                         
  -1  14   1        157.55        155.46         7.17 o                         
   0  14   1          1.63         -6.03         6.03 o                         
  -3  15   1        169.28        184.14        12.87 o                         
  -2  15   1        286.08        266.92        14.24 o                         
   2 -16   2        188.93        178.85         9.65 o                         
   3 -16   2        174.64        153.41        10.10 o                         
  -1 -15   2          7.10          8.79         4.89 o                         
   0 -15   2         19.35         12.93         5.79 o                         
   1 -15   2        119.25        111.05         5.80 o                         
   2 -15   2         63.46         70.45         5.21 o                         
   3 -15   2          3.86         11.19         4.33 o                         
   4 -15   2         51.56         63.26         5.23 o                         
   5 -15   2         27.34         20.00         4.02 o                         
  -2 -14   2          1.31         -2.52         4.56 o                         
  -1 -14   2        218.92        208.62         7.36 o                         
   0 -14   2        231.94        225.69         7.49 o                         
   1 -14   2         41.47         44.18         4.34 o                         
   2 -14   2        472.57        442.24         9.13 o                         
   3 -14   2         32.52         36.91         3.77 o                         
   4 -14   2          0.42         -0.55         3.53 o                         
   5 -14   2          8.10          6.26         3.11 o                         
   6 -14   2         27.01         25.57         4.41 o                         
  -3 -13   2         75.46         86.94         5.24 o                         
  -2 -13   2          1.40         -2.64         3.37 o                         
  -1 -13   2         50.99         49.94         3.58 o                         
   0 -13   2        262.00        264.01         8.02 o                         
   1 -13   2        330.83        335.14         7.42 o                         
   2 -13   2        368.47        364.61         7.68 o                         
   3 -13   2        274.88        277.89         6.45 o                         
   4 -13   2         28.42         32.47         3.65 o                         
   5 -13   2        419.95        404.61         7.71 o                         
   6 -13   2         98.05         90.89         4.75 o                         
   7 -13   2         37.38         29.42         4.60 o                         
  -4 -12   2         92.46         96.29         5.95 o                         
  -3 -12   2         75.26         72.81         4.36 o                         
  -2 -12   2         31.96         40.09         3.30 o                         
  -1 -12   2        257.05        237.67        11.36 o                         
   0 -12   2        694.71        683.73        10.23 o                         
   1 -12   2        296.56        308.59         6.52 o                         
   2 -12   2         93.87         86.32         3.50 o                         
   3 -12   2        115.23        126.19         4.65 o                         
   4 -12   2         86.91         92.25         3.72 o                         
   5 -12   2         92.89        104.98         4.23 o                         
   6 -12   2         90.91         87.99         4.39 o                         
   7 -12   2         51.58         40.49         3.66 o                         
   8 -12   2          7.15         13.35         3.86 o                         
  -5 -11   2          2.55          3.06         4.27 o                         
  -4 -11   2        164.01        156.37         6.44 o                         
  -3 -11   2        128.88        127.73         5.03 o                         
  -2 -11   2         14.68         13.37         2.69 o                         
  -1 -11   2          0.96          1.12         2.22 o                         
   0 -11   2         31.52         31.48         2.64 o                         
   1 -11   2        697.24        692.51        12.87 o                         
   2 -11   2        340.49        325.60        10.31 o                         
   3 -11   2        436.17        420.11        10.76 o                         
   4 -11   2        300.79        296.34         5.82 o                         
   5 -11   2         26.50         26.48         2.62 o                         
   6 -11   2         82.76         83.24         3.75 o                         
   7 -11   2         85.85         91.09         4.40 o                         
   8 -11   2         13.99         16.19         4.25 o                         
  -6 -10   2         57.56         53.39         4.87 o                         
  -5 -10   2        571.23        582.91        10.12 o                         
  -4 -10   2         23.27         26.63         3.09 o                         
  -3 -10   2          7.67         10.16         3.01 o                         
  -2 -10   2        130.09        139.07         5.39 o                         
  -1 -10   2        144.07        148.70         5.26 o                         
   0 -10   2         91.18         95.24         3.79 o                         
   1 -10   2          2.82          1.46         1.41 o                         
   2 -10   2          1.89          1.95         1.34 o                         
   3 -10   2         92.23         89.18         3.14 o                         
   4 -10   2        289.51        320.94         6.34 o                         
   5 -10   2        282.43        271.96         7.61 o                         
   6 -10   2        198.81        200.50         8.86 o                         
   7 -10   2        779.52        765.17        11.63 o                         
   8 -10   2         20.26         20.09         5.16 o                         
   9 -10   2         28.10         30.47         5.97 o                         
  -6  -9   2        103.57        113.18         4.99 o                         
  -5  -9   2       1176.92       1222.43        14.93 o                         
  -4  -9   2         33.19         30.17         2.98 o                         
  -3  -9   2        154.09        154.33         4.89 o                         
  -2  -9   2         77.83         88.77         3.62 o                         
  -1  -9   2        130.63        141.09         3.84 o                         
   0  -9   2         72.79         68.97         3.02 o                         
   1  -9   2        270.86        269.50         4.56 o                         
   2  -9   2        983.75       1027.78        11.31 o                         
   3  -9   2         26.06         24.33         1.87 o                         
   4  -9   2         22.61         24.85         1.81 o                         
   5  -9   2         78.06         82.28         3.58 o                         
   6  -9   2          2.89         -0.02         3.00 o                         
   7  -9   2          2.03          3.22         2.76 o                         
   8  -9   2         46.94         48.05         4.90 o                         
   9  -9   2         10.29          8.78         3.41 o                         
  -7  -8   2          0.21          0.37         3.32 o                         
  -6  -8   2          0.39         -0.98         2.69 o                         
  -5  -8   2        526.22        582.25         8.92 o                         
  -4  -8   2       1600.38       1667.33        51.70 o                         
  -3  -8   2        337.42        334.44         6.11 o                         
  -2  -8   2        950.80       1000.50        12.20 o                         
  -1  -8   2       1311.48       1389.02        15.69 o                         
   0  -8   2        208.83        207.06         4.12 o                         
   1  -8   2         59.48         57.86         2.16 o                         
   2  -8   2         92.21         97.00         2.66 o                         
   3  -8   2        306.15        278.00         4.42 o                         
   4  -8   2        118.71        101.79         3.28 o                         
   5  -8   2        504.10        549.28         7.56 o                         
   6  -8   2        651.17        667.53        10.95 o                         
   7  -8   2          0.24          1.10         2.55 o                         
   8  -8   2         12.84         11.31         3.22 o                         
   9  -8   2         12.72          9.28         3.39 o                         
  -7  -7   2        474.59        476.93        10.09 o                         
  -6  -7   2          0.96          3.63         4.47 o                         
  -5  -7   2        207.75        208.67         7.02 o                         
  -4  -7   2       1135.98       1151.78        14.32 o                         
  -3  -7   2        301.90        284.83         5.20 o                         
  -2  -7   2       1531.40       1503.54        16.76 o                         
  -1  -7   2        689.13        716.78         8.87 o                         
   0  -7   2        913.78        864.78         9.29 o                         
   1  -7   2        315.46        257.09         3.83 o                         
   2  -7   2        499.72        466.74         5.84 o                         
   3  -7   2       1017.53       1095.76        11.58 o                         
   4  -7   2        109.92        111.29         3.29 o                         
   5  -7   2         84.26         90.69         3.21 o                         
   6  -7   2          7.54         11.12         2.32 o                         
   7  -7   2        540.61        535.50         8.47 o                         
   8  -7   2          1.89          7.32         2.61 o                         
   9  -7   2        211.86        201.62         8.13 o                         
  -8  -6   2        297.48        292.63         9.04 o                         
  -7  -6   2        197.57        210.06        10.80 o                         
  -6  -6   2        260.13        282.43         6.66 o                         
  -5  -6   2          8.11          5.79         2.77 o                         
  -4  -6   2       1370.05       1371.61        17.90 o                         
  -3  -6   2       3546.76       3361.41        34.60 o                         
  -2  -6   2        530.20        566.92         7.41 o                         
  -1  -6   2        134.41        136.74         3.22 o                         
   0  -6   2       1120.00       1104.12        11.11 o                         
   1  -6   2        916.03        938.17         9.63 o                         
   2  -6   2       2106.30       2108.59        20.01 o                         
   3  -6   2       1159.78       1274.06        12.93 o                         
   4  -6   2       2263.91       2229.86        21.64 o                         
   5  -6   2         32.99         43.74         2.37 o                         
   6  -6   2        250.19        264.42         5.56 o                         
   7  -6   2        168.78        162.42         5.25 o                         
   8  -6   2         38.71         29.72         2.83 o                         
   9  -6   2         37.94         44.41         4.12 o                         
  -8  -5   2         20.35         14.68         4.17 o                         
  -7  -5   2        163.26        168.70         6.69 o                         
  -6  -5   2        415.88        408.46         7.65 o                         
  -5  -5   2         10.46         14.12         2.07 o                         
  -4  -5   2        136.25        121.87         4.19 o                         
  -3  -5   2       1972.15       2059.77        24.48 o                         
  -2  -5   2       2435.57       2401.35        24.73 o                         
  -1  -5   2        305.99        260.09         3.84 o                         
   0  -5   2       5302.83       4961.27        44.56 o                         
   1  -5   2        154.90        143.08         2.38 o                         
   2  -5   2        225.66        199.81         3.03 o                         
   3  -5   2         18.47          3.50         0.88 o                         
   4  -5   2         30.00         27.42         1.79 o                         
   5  -5   2        201.95        178.44         4.66 o                         
   6  -5   2        221.79        213.93         4.97 o                         
   7  -5   2         68.42         65.02         3.22 o                         
   8  -5   2        304.30        307.90         6.40 o                         
   9  -5   2         22.01         25.57         3.78 o                         
  -9  -4   2         61.43         58.91         8.80 o                         
  -8  -4   2         60.56         54.99         4.19 o                         
  -7  -4   2         30.67         27.36         4.04 o                         
  -6  -4   2        396.16        403.91         7.78 o                         
  -5  -4   2       2154.99       2132.39        23.28 o                         
  -4  -4   2         35.79         32.11         3.32 o                         
  -3  -4   2         98.66         69.13         2.63 o                         
  -2  -4   2       1674.57       1520.46        16.01 o                         
  -1  -4   2        831.68        869.45         9.47 o                         
   0  -4   2       3823.70       3514.53        31.64 o                         
   1  -4   2       2585.04       2793.29        25.39 o                         
   2  -4   2         26.67         45.07         1.36 o                         
   3  -4   2       3984.81       3944.03        36.01 o                         
   4  -4   2       2129.59       2137.81        22.59 o                         
   5  -4   2        528.65        531.49         6.90 o                         
   6  -4   2          3.30          5.07         1.76 o                         
   7  -4   2        150.23        157.07         4.40 o                         
   8  -4   2          1.49         -0.41         2.60 o                         
   9  -4   2         10.53          6.10         3.58 o                         
  -9  -3   2        580.72        543.27        13.01 o                         
  -8  -3   2        349.84        352.10         8.80 o                         
  -7  -3   2         15.08         11.12         2.65 o                         
  -6  -3   2         44.21         46.76         3.25 o                         
  -5  -3   2         42.63         40.68         2.28 o                         
  -4  -3   2         49.49         30.78         1.80 o                         
  -3  -3   2        340.44        409.74         6.27 o                         
  -2  -3   2       3943.10       3882.92        42.98 o                         
  -1  -3   2       8984.69       8167.71       129.11 o                         
   0  -3   2        742.32        756.88         7.26 o                         
   1  -3   2        122.85        158.39         2.11 o                         
   2  -3   2       2473.30       2671.17        24.42 o                         
   3  -3   2         17.09          7.19         1.10 o                         
   4  -3   2        353.42        354.85         4.89 o                         
   5  -3   2          9.85          9.63         1.46 o                         
   6  -3   2        469.04        467.18         6.77 o                         
   7  -3   2          7.34          6.91         3.32 o                         
   8  -3   2        337.91        323.06         6.83 o                         
   9  -3   2         27.25         31.67         4.50 o                         
  -9  -2   2        172.99        149.23         7.74 o                         
  -8  -2   2        393.17        386.10         9.70 o                         
  -7  -2   2        550.09        529.01         9.53 o                         
  -6  -2   2        176.11        164.47         4.32 o                         
  -5  -2   2       1816.88       1806.43        19.75 o                         
  -4  -2   2       3453.17       3313.57        33.68 o                         
  -3  -2   2         68.46         58.76         2.18 o                         
  -2  -2   2          2.48          4.94         0.75 o                         
   1  -2   2       4900.26       4503.57        69.61 o                         
   2  -2   2          5.88         36.74         1.29 o                         
   3  -2   2        547.88        550.82         6.82 o                         
   4  -2   2       1451.89       1511.32        15.09 o                         
   5  -2   2        175.39        166.59         3.55 o                         
   6  -2   2        200.60        211.47         4.43 o                         
   7  -2   2          2.15         -1.23         2.54 o                         
   8  -2   2        184.95        188.95         6.38 o                         
   9  -2   2          9.88         11.51         4.42 o                         
  -9  -1   2         72.31         72.99         7.13 o                         
  -8  -1   2        777.23        741.69        12.95 o                         
  -7  -1   2        351.50        329.70         8.55 o                         
  -6  -1   2          3.74          2.51         2.24 o                         
  -5  -1   2        227.21        250.57         4.98 o                         
  -4  -1   2        875.57        864.93         9.96 o                         
  -3  -1   2       4127.02       3828.04        37.93 o                         
  -2  -1   2       3283.55       3333.23        36.72 o                         
   1  -1   2       2198.91       1940.15        19.19 o                         
   2  -1   2       1534.50       1422.22        14.72 o                         
   3  -1   2        199.34        164.56         3.09 o                         
   4  -1   2       1197.23       1236.51        13.95 o                         
   5  -1   2       2084.48       2139.62        23.11 o                         
   6  -1   2          1.40          0.74         2.09 o                         
   7  -1   2        603.24        605.26        14.36 o                         
   8  -1   2         74.49         76.08         5.76 o                         
   9  -1   2          8.39          4.84         4.55 o                         
 -10   0   2         20.60         26.66        14.31 o                         
  -9   0   2        216.64        215.59         6.84 o                         
  -8   0   2        185.81        180.92         5.66 o                         
  -7   0   2       1694.77       1602.90        45.04 o                         
  -6   0   2       1491.37       1523.00        19.72 o                         
  -5   0   2          6.58          8.88         1.71 o                         
  -4   0   2       1755.34       1599.30        19.23 o                         
  -3   0   2        100.21         98.62         2.36 o                         
  -2   0   2        540.50        581.73         7.17 o                         
  -1   0   2         32.57          3.10         0.31 o                         
   1   0   2       6915.93       6652.21       160.22 o                         
   2   0   2        108.40        134.07         2.17 o                         
   3   0   2       1896.07       1930.85        18.45 o                         
   4   0   2        417.58        411.87         5.54 o                         
   5   0   2        251.38        263.06         4.72 o                         
   6   0   2          0.50          2.14         2.13 o                         
   7   0   2         34.19         28.36         3.37 o                         
   8   0   2        335.90        349.41         8.37 o                         
   9   0   2         82.61         78.44         5.47 o                         
 -10   1   2         89.76         95.66         5.37 o                         
  -9   1   2        696.25        684.79        11.38 o                         
  -8   1   2         77.58         78.10         4.05 o                         
  -7   1   2        368.64        351.60         7.65 o                         
  -6   1   2       1134.76       1159.01        13.78 o                         
  -5   1   2       1149.62       1152.06        13.21 o                         
  -4   1   2         10.61          3.39         0.92 o                         
  -3   1   2       4179.53       3915.79        38.71 o                         
   0   1   2       2028.60       2057.91        22.84 o                         
   1   1   2       1126.72       1114.22        10.61 o                         
   2   1   2       1598.64       1752.82        16.59 o                         
   3   1   2       1141.49       1154.78        11.77 o                         
   4   1   2       1249.90       1287.34        14.66 o                         
   5   1   2        829.14        857.92        11.07 o                         
   6   1   2        854.21        892.32        12.04 o                         
   7   1   2          0.60         -1.32         3.24 o                         
   8   1   2         23.36         29.23         5.14 o                         
 -10   2   2          0.78          1.35         4.36 o                         
  -9   2   2          0.95          1.67         3.26 o                         
  -8   2   2       1319.08       1317.38        16.61 o                         
  -7   2   2        111.55        107.75         4.26 o                         
  -6   2   2       1726.47       1756.17        19.54 o                         
  -5   2   2       1321.12       1382.92        14.77 o                         
  -4   2   2         55.49         67.30         1.59 o                         
  -3   2   2        335.36        307.50         3.70 o                         
  -2   2   2       1582.38       1752.43        16.09 o                         
  -1   2   2       2743.91       2642.73        29.10 o                         
   0   2   2        481.16        646.58         7.01 o                         
   1   2   2       3291.66       3541.09        35.06 o                         
   2   2   2       6919.39       6705.97        73.64 o                         
   3   2   2        450.92        505.25         6.77 o                         
   4   2   2          2.35          2.04         1.52 o                         
   5   2   2         82.51         75.25         3.61 o                         
   6   2   2        145.16        144.42         4.76 o                         
   7   2   2        283.52        274.30         7.05 o                         
   8   2   2          8.26         11.60         6.38 o                         
 -10   3   2         34.98         30.54         6.03 o                         
  -9   3   2         36.77         32.00         3.79 o                         
  -8   3   2        624.34        615.23         9.72 o                         
  -7   3   2         56.09         53.17         3.19 o                         
  -6   3   2          1.08          2.78         1.11 o                         
  -5   3   2       1971.00       1954.93        18.89 o                         
  -4   3   2       2836.54       2785.68        25.98 o                         
  -3   3   2         79.47         62.40         1.62 o                         
  -2   3   2       2667.48       2383.55        21.81 o                         
  -1   3   2       1809.44       1931.83        19.50 o                         
   0   3   2         10.75          3.01         0.68 o                         
   1   3   2        610.51        684.70         7.93 o                         
   2   3   2        408.24        423.19         5.81 o                         
   3   3   2       3096.72       3113.31        32.07 o                         
   4   3   2        338.14        347.64         5.99 o                         
   5   3   2        171.69        181.40         5.61 o                         
   6   3   2        143.55        139.49         6.27 o                         
   7   3   2        281.53        292.60         7.87 o                         
   8   3   2          0.88          2.22         3.80 o                         
 -10   4   2          3.31          1.41         5.88 o                         
  -9   4   2          4.94          4.19         3.21 o                         
  -8   4   2         74.16         74.11         4.62 o                         
  -7   4   2       1324.16       1332.83        17.07 o                         
  -6   4   2       1097.11       1100.28        12.80 o                         
  -5   4   2        947.98        931.64        10.08 o                         
  -4   4   2       2021.39       2048.69        19.57 o                         
  -3   4   2       1921.80       1994.73        18.82 o                         
  -2   4   2        980.23       1052.01        10.40 o                         
  -1   4   2       3109.29       2997.97        30.00 o                         
   0   4   2       4491.27       4212.82        46.62 o                         
   1   4   2        318.79        355.39         5.03 o                         
   2   4   2        459.80        503.74         6.77 o                         
   3   4   2       1842.34       1925.86        20.95 o                         
   4   4   2        582.19        587.68         8.51 o                         
   5   4   2        101.77        105.71         4.47 o                         
   6   4   2         11.90         13.03         2.83 o                         
   7   4   2        364.53        353.40        14.25 o                         
 -10   5   2         16.29         20.99         6.68 o                         
  -9   5   2        131.29        119.30         5.36 o                         
  -8   5   2          3.12          4.91         1.85 o                         
  -7   5   2        310.49        301.67         5.60 o                         
  -6   5   2        219.57        193.80         4.43 o                         
  -5   5   2         27.48         33.62         1.73 o                         
  -4   5   2       2073.81       2130.82        20.48 o                         
  -3   5   2       2731.90       2736.52        25.52 o                         
  -2   5   2         92.34         96.10         2.48 o                         
  -1   5   2        560.47        537.88         6.70 o                         
   0   5   2        976.47        980.49        12.36 o                         
   1   5   2        453.45        351.88         5.76 o                         
   2   5   2         10.54         18.80         2.50 o                         
   3   5   2        907.30        921.12        11.57 o                         
   4   5   2       1176.19       1270.96        24.66 o                         
   5   5   2          2.96         -1.09         2.60 o                         
   6   5   2         26.08         23.05         4.95 o                         
   7   5   2          3.38          7.25         5.39 o                         
 -10   6   2        102.49         86.69         5.67 o                         
  -9   6   2        215.97        214.70         5.63 o                         
  -8   6   2          0.04          1.48         1.98 o                         
  -7   6   2        191.74        195.64         5.25 o                         
  -6   6   2        773.87        727.70         8.95 o                         
  -5   6   2        428.96        422.04         5.85 o                         
  -4   6   2         87.11         97.90         2.99 o                         
  -3   6   2       4530.07       4446.01        40.71 o                         
  -2   6   2       2309.89       2348.80        24.42 o                         
  -1   6   2        582.10        590.72         7.53 o                         
   0   6   2       3790.74       3681.89        37.30 o                         
   1   6   2       1646.31       1620.81        19.79 o                         
   2   6   2          5.88          3.31         1.65 o                         
   3   6   2         79.03         94.44         4.88 o                         
   4   6   2        486.42        463.28        10.74 o                         
   5   6   2        719.21        663.11        10.58 o                         
   6   6   2         80.58         73.45         4.35 o                         
   7   6   2         25.16         22.82         5.63 o                         
 -10   7   2         94.61         97.27         7.96 o                         
  -9   7   2         37.05         30.68         3.90 o                         
  -8   7   2         71.11         73.51         3.57 o                         
  -7   7   2          9.05          9.66         2.00 o                         
  -6   7   2       1128.28       1144.84        23.28 o                         
  -5   7   2        861.78        819.45         9.64 o                         
  -4   7   2        628.20        665.47         8.02 o                         
  -3   7   2       1212.39       1263.34        13.12 o                         
  -2   7   2       1322.60       1355.42        15.14 o                         
  -1   7   2        639.14        676.64         8.62 o                         
   0   7   2         61.84         68.08         2.80 o                         
   1   7   2       1610.55       1599.99        19.94 o                         
   2   7   2       1887.73       1886.19        21.13 o                         
   3   7   2        102.83        109.30         4.48 o                         
   4   7   2        420.14        414.23         8.10 o                         
   5   7   2        452.36        466.02        13.11 o                         
   6   7   2        121.83        111.18         5.46 o                         
  -9   8   2         94.51         98.32         4.60 o                         
  -8   8   2         69.80         61.33         3.69 o                         
  -7   8   2        279.21        292.48         5.89 o                         
  -6   8   2        337.10        333.30         5.86 o                         
  -5   8   2        892.04        857.42        10.23 o                         
  -4   8   2        746.52        774.40         9.20 o                         
  -3   8   2         43.46         47.46         2.43 o                         
  -2   8   2       2365.30       2400.94        25.56 o                         
  -1   8   2        963.21        978.64        11.91 o                         
   0   8   2        568.72        580.25         8.22 o                         
   1   8   2        687.91        695.01         9.59 o                         
   2   8   2        991.24       1019.93        13.21 o                         
   3   8   2        315.90        328.93         7.04 o                         
   4   8   2        108.17         94.02         4.56 o                         
   5   8   2        152.03        162.97         7.30 o                         
   6   8   2        279.43        256.29        12.24 o                         
  -9   9   2         66.06         59.29         3.83 o                         
  -8   9   2         10.20         12.17         3.06 o                         
  -7   9   2        206.29        209.20         7.05 o                         
  -6   9   2          0.80         -0.63         1.87 o                         
  -5   9   2        689.82        694.51        11.60 o                         
  -4   9   2        431.91        417.05        11.66 o                         
  -3   9   2        656.47        675.62         9.37 o                         
  -2   9   2        271.70        270.53         5.44 o                         
  -1   9   2       1384.50       1378.48        16.15 o                         
   0   9   2       1888.96       1833.00        65.49 o                         
   1   9   2        169.90        170.96         7.21 o                         
   2   9   2       1379.68       1404.02        27.04 o                         
   3   9   2        805.09        833.36        11.17 o                         
   4   9   2         52.11         47.92         7.50 o                         
   5   9   2         42.07         39.56         4.80 o                         
  -9  10   2          1.19         12.18         4.61 o                         
  -8  10   2         37.30         33.89         4.19 o                         
  -7  10   2         14.16         22.83         3.74 o                         
  -6  10   2         24.17         27.78         2.67 o                         
  -5  10   2         46.78         42.68         2.78 o                         
  -4  10   2        407.89        384.76         8.38 o                         
  -3  10   2        568.34        563.18         8.97 o                         
  -2  10   2        247.89        253.09         6.13 o                         
  -1  10   2        376.98        368.01         7.17 o                         
   0  10   2         28.00         28.11         2.71 o                         
   1  10   2         84.34         90.11         4.68 o                         
   2  10   2         42.46         37.07         4.02 o                         
   3  10   2        349.71        332.42         7.56 o                         
   4  10   2        345.52        354.43         8.96 o                         
  -8  11   2         20.90         22.22         3.66 o                         
  -7  11   2        176.78        185.46         6.13 o                         
  -6  11   2        107.26        100.68         5.03 o                         
  -5  11   2         14.95         13.12         3.24 o                         
  -4  11   2         50.65         46.51         5.15 o                         
  -3  11   2        108.62        113.92         4.77 o                         
  -2  11   2          1.42          1.58         2.29 o                         
  -1  11   2        161.03        177.14         5.64 o                         
   0  11   2        342.37        344.87         7.17 o                         
   1  11   2        737.61        738.06        11.44 o                         
   2  11   2        120.95        125.13         5.26 o                         
   3  11   2         51.71         42.45         4.22 o                         
  -8  12   2         59.30         52.12         5.52 o                         
  -7  12   2         44.87         40.65         4.17 o                         
  -6  12   2          3.63          9.15         6.04 o                         
  -5  12   2        204.74        206.39         6.69 o                         
  -4  12   2        168.66        160.24         6.41 o                         
  -3  12   2        591.78        575.10         9.79 o                         
  -2  12   2        377.31        387.42         7.84 o                         
  -1  12   2        133.62        127.04         5.49 o                         
   0  12   2         98.72         95.49         4.59 o                         
   1  12   2        197.61        222.45         6.63 o                         
   2  12   2        573.18        546.10        12.39 o                         
  -7  13   2        102.81         98.98         7.48 o                         
  -6  13   2        234.37        234.85         9.26 o                         
  -5  13   2         21.85         30.50         4.31 o                         
  -4  13   2         50.55         49.25         4.14 o                         
  -3  13   2          3.75          4.17         3.17 o                         
  -2  13   2        227.36        212.95         6.93 o                         
  -1  13   2        182.00        207.14         7.54 o                         
   0  13   2          0.30         -0.54         3.47 o                         
   1  13   2        600.43        584.69        13.10 o                         
  -5  14   2        284.38        270.90         9.42 o                         
  -4  14   2        310.12        295.37         9.25 o                         
  -3  14   2          1.27         -0.44         3.80 o                         
  -2  14   2        330.50        311.52         9.02 o                         
  -1  14   2        102.46        107.57         5.76 o                         
   1 -16   3          0.52          3.62         6.49 o                         
   2 -16   3        343.51        337.24        15.06 o                         
   3 -16   3         54.91         62.01         5.47 o                         
   4 -16   3          6.50         10.24         8.37 o                         
  -1 -15   3        278.05        257.72         9.26 o                         
   0 -15   3        107.30         92.08         5.14 o                         
   1 -15   3          1.47          3.60         5.14 o                         
   2 -15   3         51.88         58.00         4.82 o                         
   3 -15   3        430.08        406.36         9.76 o                         
   4 -15   3        651.26        643.29        10.88 o                         
   5 -15   3         28.78         33.75         4.32 o                         
  -3 -14   3        320.84        318.40        13.17 o                         
  -2 -14   3        170.98        167.45         6.49 o                         
  -1 -14   3         18.00         19.65         4.26 o                         
   0 -14   3       1639.25       1642.47        20.71 o                         
   1 -14   3        855.37        829.61        12.69 o                         
   2 -14   3         10.40          6.77         3.41 o                         
   3 -14   3        748.40        738.47        10.89 o                         
   4 -14   3        159.54        148.10         5.39 o                         
   5 -14   3        215.81        209.88         8.29 o                         
   6 -14   3          9.83          9.38         3.95 o                         
  -4 -13   3         80.60         82.69         8.86 o                         
  -3 -13   3        512.15        470.63         9.67 o                         
  -2 -13   3        296.58        304.81         7.91 o                         
  -1 -13   3         40.82         41.06         3.32 o                         
   0 -13   3        131.35        123.07         5.34 o                         
   1 -13   3        285.01        289.17         6.62 o                         
   2 -13   3        401.93        389.57         7.02 o                         
   3 -13   3          8.08          2.85         2.37 o                         
   4 -13   3       1098.02       1107.91        14.84 o                         
   5 -13   3        818.36        813.21        11.27 o                         
   6 -13   3          0.56          9.51         3.95 o                         
   7 -13   3         25.97         31.51         3.73 o                         
  -5 -12   3         38.94         30.22         9.30 o                         
  -4 -12   3         33.11         28.21         3.81 o                         
  -3 -12   3         42.43         42.33         3.81 o                         
  -2 -12   3        660.82        627.13        10.39 o                         
  -1 -12   3        411.47        391.81         7.84 o                         
   0 -12   3         64.59         70.49         3.67 o                         
   1 -12   3       1274.93       1244.46        16.03 o                         
   2 -12   3        629.90        594.07         8.59 o                         
   3 -12   3         11.49          8.22         1.98 o                         
   4 -12   3        143.60        150.10         5.00 o                         
   5 -12   3        507.27        491.04         8.14 o                         
   6 -12   3       1595.45       1635.36        18.69 o                         
   7 -12   3         16.37         18.55         3.44 o                         
   8 -12   3         90.90         90.34         6.75 o                         
  -5 -11   3         38.55         49.53         5.28 o                         
  -4 -11   3        107.08        112.63         8.77 o                         
  -3 -11   3        303.25        294.74         6.81 o                         
  -2 -11   3        685.93        714.17        10.66 o                         
  -1 -11   3       1105.68       1070.88        16.66 o                         
   0 -11   3        186.88        173.81         4.76 o                         
   1 -11   3         41.19         49.14         4.40 o                         
   2 -11   3        787.91        735.23        32.72 o                         
   3 -11   3       1223.40       1222.91        23.06 o                         
   4 -11   3          7.63          2.36         1.82 o                         
   5 -11   3       1962.72       1963.48        20.63 o                         
   6 -11   3        644.69        637.81         9.56 o                         
   7 -11   3         44.04         50.20         4.31 o                         
   8 -11   3         17.28         10.09         6.00 o                         
  -6 -10   3        223.89        184.23         6.50 o                         
  -5 -10   3         44.77         54.03         3.98 o                         
  -4 -10   3         23.89         29.34         3.35 o                         
  -3 -10   3        489.35        471.77         9.09 o                         
  -2 -10   3         47.58         44.12         4.19 o                         
  -1 -10   3       1808.27       1874.18        21.00 o                         
   0 -10   3        460.40        436.01         6.92 o                         
   1 -10   3        186.83        193.67         3.98 o                         
   2 -10   3        167.95        165.40         3.74 o                         
   3 -10   3        284.80        276.52         5.04 o                         
   4 -10   3        132.90        132.05         6.61 o                         
   5 -10   3         34.49         40.89         2.96 o                         
   6 -10   3        298.80        326.13         6.52 o                         
   7 -10   3        883.77        912.70        13.35 o                         
   8 -10   3         22.71         26.04         4.18 o                         
  -7  -9   3         59.97         45.89         5.16 o                         
  -6  -9   3          3.70          8.61         2.78 o                         
  -5  -9   3        264.78        234.16         6.35 o                         
  -4  -9   3        388.03        414.17         7.64 o                         
  -3  -9   3          7.34          7.98         2.32 o                         
  -2  -9   3        666.68        664.95         9.27 o                         
  -1  -9   3       1429.44       1431.49        21.44 o                         
   0  -9   3       3145.37       3181.42        30.13 o                         
   1  -9   3        764.56        731.38         8.53 o                         
   2  -9   3          2.04          1.62         1.26 o                         
   3  -9   3       1848.91       1873.88        18.83 o                         
   4  -9   3       1045.45       1050.23        11.91 o                         
   5  -9   3          1.87          0.98         1.74 o                         
   6  -9   3        475.10        500.24         8.34 o                         
   7  -9   3        444.42        439.67         8.45 o                         
   8  -9   3        562.90        566.59         9.61 o                         
   9  -9   3         38.54         32.97         4.63 o                         
  -7  -8   3          1.22          3.76         3.57 o                         
  -6  -8   3         49.67         43.47         3.41 o                         
  -5  -8   3        441.08        415.99         8.61 o                         
  -4  -8   3          0.49          1.30         2.31 o                         
  -3  -8   3          2.96          0.23         1.65 o                         
  -2  -8   3        881.22        889.69        11.08 o                         
  -1  -8   3        231.06        235.67         4.53 o                         
   0  -8   3       4286.68       4243.98        39.10 o                         
   1  -8   3        527.61        487.56         6.09 o                         
   2  -8   3          9.27         11.20         1.30 o                         
   3  -8   3        163.87        161.24         3.34 o                         
   4  -8   3       2493.29       2544.73        24.76 o                         
   5  -8   3       1102.22       1163.83        13.03 o                         
   6  -8   3          6.22          7.02         2.97 o                         
   7  -8   3        765.56        798.65        10.79 o                         
   8  -8   3        744.98        738.22        10.73 o                         
   9  -8   3          0.88         -0.22         4.37 o                         
  -8  -7   3         18.59         28.13         4.82 o                         
  -7  -7   3         28.47         34.10         6.52 o                         
  -6  -7   3        628.60        644.47         9.39 o                         
  -5  -7   3         19.10         27.66         2.61 o                         
  -4  -7   3        476.33        481.42         7.65 o                         
  -3  -7   3        187.47        174.15         4.00 o                         
  -2  -7   3        518.46        544.79         7.34 o                         
  -1  -7   3       1128.33       1124.22        12.70 o                         
   0  -7   3          7.95         28.88         1.40 o                         
   1  -7   3       2754.50       2709.24        25.36 o                         
   2  -7   3       1061.82       1054.20        10.99 o                         
   3  -7   3        287.40        284.86         4.42 o                         
   4  -7   3       1948.19       2013.65        19.92 o                         
   5  -7   3        551.58        556.14         8.23 o                         
   6  -7   3         69.08         85.94         3.87 o                         
   7  -7   3          3.14          0.34         1.88 o                         
   8  -7   3        326.80        316.60         7.05 o                         
   9  -7   3        496.73        477.94        10.45 o                         
  -8  -6   3         45.60         59.89         4.57 o                         
  -7  -6   3         22.73         19.02         3.72 o                         
  -6  -6   3          5.92          8.21         2.64 o                         
  -5  -6   3        933.29        938.75        13.52 o                         
  -4  -6   3        372.52        378.51         6.28 o                         
  -3  -6   3        198.03        196.99         3.96 o                         
  -2  -6   3       2391.38       2315.03        24.05 o                         
  -1  -6   3       1808.96       1948.32        18.54 o                         
   0  -6   3        861.33        887.21         9.12 o                         
   1  -6   3       4123.30       4100.82        37.26 o                         
   2  -6   3       3475.36       3534.97        32.48 o                         
   3  -6   3       1766.62       1881.89        18.27 o                         
   4  -6   3          1.32          3.55         1.31 o                         
   5  -6   3       1957.58       1988.93        21.89 o                         
   6  -6   3        769.75        810.09        11.04 o                         
   7  -6   3          1.30         -1.54         3.07 o                         
   8  -6   3        225.94        232.40         7.60 o                         
   9  -6   3        401.90        394.16         9.41 o                         
  -8  -5   3         19.18         17.42         3.82 o                         
  -7  -5   3        136.94        142.08         5.56 o                         
  -6  -5   3        130.89        140.67         4.78 o                         
  -5  -5   3        651.85        649.63         9.19 o                         
  -4  -5   3         44.57         60.06         3.05 o                         
  -3  -5   3        718.07        764.36         9.27 o                         
  -2  -5   3          0.83          5.21         1.07 o                         
  -1  -5   3       1480.16       1413.68        13.58 o                         
   0  -5   3       1756.07       1592.80        15.02 o                         
   1  -5   3          0.61          0.26         0.61 o                         
   2  -5   3       3161.40       3184.37        29.23 o                         
   3  -5   3       3134.83       3119.43        28.97 o                         
   4  -5   3         99.49        149.37         3.54 o                         
   5  -5   3        162.80        153.02         3.66 o                         
   6  -5   3       1106.12       1118.60        13.86 o                         
   7  -5   3        869.18        904.97        11.31 o                         
   8  -5   3        125.20        123.59         5.01 o                         
   9  -5   3        192.77        187.61         7.51 o                         
  -9  -4   3         15.20         14.12         6.34 o                         
  -8  -4   3          6.42          2.50         3.47 o                         
  -7  -4   3          2.81          1.26         2.90 o                         
  -6  -4   3         14.02         11.09         2.32 o                         
  -5  -4   3         14.32         16.56         1.83 o                         
  -4  -4   3       1423.01       1382.45        17.33 o                         
  -3  -4   3        374.60        431.71         5.76 o                         
  -2  -4   3        110.41        110.13         2.31 o                         
  -1  -4   3       2012.03       1802.56        16.71 o                         
   0  -4   3        701.63        649.64         6.52 o                         
   1  -4   3         41.14         38.28         1.19 o                         
   2  -4   3        656.02        678.38         7.14 o                         
   3  -4   3       6187.15       6184.45        55.68 o                         
   4  -4   3       1498.58       1521.51        15.28 o                         
   5  -4   3          5.61          3.84         1.44 o                         
   6  -4   3       1016.82       1043.40        12.04 o                         
   7  -4   3        530.90        531.94         8.07 o                         
   8  -4   3         20.22         17.13         2.72 o                         
   9  -4   3          6.65          9.10         5.16 o                         
  -9  -3   3         63.35         58.75         7.15 o                         
  -8  -3   3          0.66         -1.95         3.04 o                         
  -7  -3   3          2.05          4.81         2.25 o                         
  -6  -3   3        100.26        123.63         3.84 o                         
  -5  -3   3         31.61         23.86         1.79 o                         
  -4  -3   3        100.70        121.91         4.45 o                         
  -3  -3   3          1.76          2.58         1.00 o                         
  -2  -3   3         11.26          6.84         0.75 o                         
  -1  -3   3         24.47         21.80         0.81 o                         
   0  -3   3       2105.16       1997.48        18.06 o                         
   1  -3   3       1740.61       1822.33        18.33 o                         
   2  -3   3       2630.19       2542.76        23.35 o                         
   3  -3   3       1930.25       2055.15        19.54 o                         
   4  -3   3        333.89        315.02         4.61 o                         
   5  -3   3        135.41        142.33         3.41 o                         
   6  -3   3          8.74          9.61         1.86 o                         
   7  -3   3        975.83        987.43        12.11 o                         
   8  -3   3        115.23        104.32         4.34 o                         
   9  -3   3         29.67         25.68         4.47 o                         
  -9  -2   3         29.96         26.09         5.17 o                         
  -8  -2   3        145.37        152.64         7.43 o                         
  -7  -2   3        199.36        181.41         4.82 o                         
  -6  -2   3         28.39         42.28         2.78 o                         
  -5  -2   3          1.21          1.39         1.29 o                         
  -4  -2   3       1538.62       1541.47        16.55 o                         
  -3  -2   3       1640.58       1598.35        18.74 o                         
  -2  -2   3         34.76         40.51         1.38 o                         
  -1  -2   3        138.95        135.35         1.61 o                         
   0  -2   3         21.65          8.50         0.45 o                         
   1  -2   3       4559.14       4100.82        51.71 o                         
   2  -2   3       2194.59       2035.31        18.90 o                         
   3  -2   3        510.22        523.15         6.09 o                         
   4  -2   3       1970.20       2099.27        20.36 o                         
   5  -2   3        181.76        167.56         4.71 o                         
   6  -2   3        256.57        250.39         5.46 o                         
   7  -2   3          7.51          9.31         2.32 o                         
   8  -2   3        297.19        299.52         7.77 o                         
   9  -2   3          2.87          8.32         4.71 o                         
  -9  -1   3         40.47         46.92         3.90 o                         
  -8  -1   3        282.62        276.29         7.12 o                         
  -7  -1   3        210.04        215.46         9.97 o                         
  -6  -1   3        128.05        141.33         4.74 o                         
  -5  -1   3        114.54        136.66         3.07 o                         
  -4  -1   3          7.16         11.06         1.24 o                         
  -3  -1   3        824.28        773.21         9.77 o                         
  -2  -1   3        936.89        953.12         9.80 o                         
  -1  -1   3        365.25        279.11         3.33 o                         
   0  -1   3        857.50        982.15        23.28 o                         
   1  -1   3       3902.52       3482.92        77.64 o                         
   2  -1   3          8.18          8.98         0.76 o                         
   3  -1   3         62.94         52.57         2.06 o                         
   4  -1   3        245.48        268.59         4.69 o                         
   5  -1   3        546.04        535.22         7.79 o                         
   6  -1   3       1065.23       1059.62        16.07 o                         
   7  -1   3         16.76         16.64         2.69 o                         
   8  -1   3        811.98        791.53        12.72 o                         
   9  -1   3         73.03         74.09         9.27 o                         
 -10   0   3          3.30         -4.51         6.90 o                         
  -9   0   3         53.83         53.72         4.03 o                         
  -8   0   3         78.18         83.87         4.03 o                         
  -7   0   3        781.55        815.28        11.01 o                         
  -6   0   3          8.95         15.77         1.74 o                         
  -5   0   3       1663.14       1773.51        19.10 o                         
  -4   0   3        363.48        343.97         4.78 o                         
  -3   0   3        589.95        575.04         7.25 o                         
  -2   0   3        974.40        921.63         9.48 o                         
  -1   0   3       3162.79       2905.29        45.24 o                         
   0   0   3       2413.32       2355.84        37.43 o                         
   1   0   3        120.76        123.57         1.80 o                         
   2   0   3       1103.69       1089.85        10.75 o                         
   3   0   3       2720.71       2699.68        25.32 o                         
   4   0   3       1443.26       1447.13        14.82 o                         
   5   0   3       1068.72       1070.42        11.97 o                         
   6   0   3        116.82        115.33         5.23 o                         
   7   0   3        466.04        418.69         9.35 o                         
   8   0   3          0.80         -4.45         4.45 o                         
 -10   1   3         43.21         44.13         4.54 o                         
  -9   1   3          0.39         -3.11         3.11 o                         
  -8   1   3          0.81          0.90         2.63 o                         
  -7   1   3         73.36         87.53         3.59 o                         
  -6   1   3         91.22         87.65         3.17 o                         
  -5   1   3         97.97        116.46         2.98 o                         
  -4   1   3       1803.53       1980.49        26.02 o                         
  -3   1   3       1028.64       1000.87        10.66 o                         
  -2   1   3       2776.33       2950.12        29.01 o                         
   0   1   3         42.11         61.94         1.07 o                         
   1   1   3        168.69        238.23         2.98 o                         
   2   1   3       1007.48        964.04         9.80 o                         
   3   1   3        806.70        848.57         9.20 o                         
   4   1   3       1198.21       1171.12        12.50 o                         
   5   1   3          0.54         -0.29         1.77 o                         
   6   1   3        558.15        570.35         9.21 o                         
   7   1   3        857.11        845.77        14.12 o                         
   8   1   3          8.86          8.04         4.37 o                         
 -10   2   3        149.31        139.55         7.00 o                         
  -9   2   3        307.50        295.09         7.61 o                         
  -8   2   3        530.26        523.28         8.75 o                         
  -7   2   3         82.27         81.84         3.65 o                         
  -6   2   3        808.29        804.22        10.19 o                         
  -5   2   3        162.85        163.75         3.71 o                         
  -4   2   3       1994.59       2186.42        22.55 o                         
  -3   2   3         47.55         74.73         1.48 o                         
  -2   2   3       1477.15       1440.49        13.42 o                         
  -1   2   3       2949.11       2729.29        26.97 o                         
   0   2   3        956.56        815.09         8.74 o                         
   1   2   3          2.40          3.09         0.89 o                         
   2   2   3        470.84        567.38         7.06 o                         
   3   2   3       2163.57       2143.88        22.70 o                         
   4   2   3        622.21        638.54         8.69 o                         
   5   2   3        132.66        136.73         4.39 o                         
   6   2   3         79.47         80.35         4.00 o                         
   7   2   3        359.03        373.10         8.32 o                         
   8   2   3        347.20        343.92        10.59 o                         
 -10   3   3        397.16        382.58         9.70 o                         
  -9   3   3        228.87        215.63         6.19 o                         
  -8   3   3         96.60         92.64         3.90 o                         
  -7   3   3        500.69        475.35        13.61 o                         
  -6   3   3          7.80         17.45         1.75 o                         
  -5   3   3       1370.01       1451.22        16.04 o                         
  -4   3   3       1308.09       1417.57        13.84 o                         
  -3   3   3        905.13        979.99         9.74 o                         
  -2   3   3        281.90        208.02         3.11 o                         
  -1   3   3        612.90        626.77         7.14 o                         
   0   3   3         27.74         40.22         1.45 o                         
   1   3   3         36.73         69.81         2.03 o                         
   2   3   3        394.57        415.47         5.73 o                         
   3   3   3        199.91        229.28         4.38 o                         
   4   3   3        212.18        209.54         4.77 o                         
   5   3   3        280.11        276.55         5.99 o                         
   6   3   3        306.18        302.65         6.69 o                         
   7   3   3        731.15        751.22        12.32 o                         
 -10   4   3        116.09        105.06         5.55 o                         
  -9   4   3        209.45        197.87         6.06 o                         
  -8   4   3        203.25        194.43         5.23 o                         
  -7   4   3         71.98         67.99         3.15 o                         
  -6   4   3         85.96         73.41         2.93 o                         
  -5   4   3        259.56        251.67         3.91 o                         
  -4   4   3        125.73        144.38         2.74 o                         
  -3   4   3        190.70        245.65         3.86 o                         
  -2   4   3         90.46         82.39         2.00 o                         
  -1   4   3        236.33        225.48         3.88 o                         
   0   4   3        182.04        204.56         3.45 o                         
   1   4   3       2360.71       2207.92        23.01 o                         
   2   4   3         80.60         75.86         2.60 o                         
   3   4   3        325.12        320.52         5.60 o                         
   4   4   3        149.61        140.34         4.31 o                         
   5   4   3          1.46         -2.85         2.85 o                         
   6   4   3         23.35         38.14         3.68 o                         
   7   4   3          0.85          2.92         4.09 o                         
 -10   5   3          0.01         -0.85         3.61 o                         
  -9   5   3         72.92         80.20         4.52 o                         
  -8   5   3        111.10        108.46         4.37 o                         
  -7   5   3         80.61         79.06         3.11 o                         
  -6   5   3        770.10        791.87        10.25 o                         
  -5   5   3        508.69        536.17         6.69 o                         
  -4   5   3       3552.47       3478.88        32.22 o                         
  -3   5   3          0.81          1.54         1.14 o                         
  -2   5   3       2546.21       2653.99        27.11 o                         
  -1   5   3         21.97         10.26         1.33 o                         
   0   5   3        602.83        674.60         9.16 o                         
   1   5   3         15.58         14.22         1.44 o                         
   2   5   3        396.55        353.74         5.78 o                         
   3   5   3        226.51        209.46         4.71 o                         
   4   5   3        131.15        119.04         5.40 o                         
   5   5   3        126.14        123.35         5.35 o                         
   6   5   3        143.53        129.94         5.77 o                         
   7   5   3         63.47         67.63         5.98 o                         
 -10   6   3         71.75         63.63         4.77 o                         
  -9   6   3         28.05         28.98         3.82 o                         
  -8   6   3       1346.16       1332.74        22.14 o                         
  -7   6   3        210.00        195.23         5.18 o                         
  -6   6   3          0.12          8.64         1.56 o                         
  -5   6   3          1.49          0.65         1.31 o                         
  -4   6   3          3.27          5.09         1.29 o                         
  -3   6   3        359.04        371.24         5.64 o                         
  -2   6   3          0.01          0.53         1.05 o                         
  -1   6   3        583.35        584.88         7.53 o                         
   0   6   3        335.51        326.94         5.69 o                         
   1   6   3        276.40        257.03         4.85 o                         
   2   6   3       1227.04       1199.27        14.24 o                         
   3   6   3        143.88        139.27         5.36 o                         
   4   6   3         17.74         21.16         2.90 o                         
   5   6   3          0.65          2.17         3.14 o                         
   6   6   3        157.27        155.83         6.88 o                         
  -9   7   3          3.01         -0.23         2.90 o                         
  -8   7   3          9.85         13.03         2.20 o                         
  -7   7   3         93.35         90.41         3.82 o                         
  -6   7   3          6.73          6.26         1.76 o                         
  -5   7   3        231.33        240.59         4.56 o                         
  -4   7   3       1195.18       1232.02        14.38 o                         
  -3   7   3       1137.28       1236.08        14.22 o                         
  -2   7   3         27.99         17.15         1.74 o                         
  -1   7   3        177.90        188.50         4.92 o                         
   0   7   3          3.14          4.58         1.61 o                         
   1   7   3          2.70          5.30         1.80 o                         
   2   7   3        209.39        167.39         5.06 o                         
   3   7   3        960.29        946.38        14.83 o                         
   4   7   3         15.92         18.76         3.01 o                         
   5   7   3         34.15         42.17         4.48 o                         
   6   7   3        285.11        334.14         9.85 o                         
  -9   8   3        409.96        407.05         7.43 o                         
  -8   8   3          0.97          3.11         2.94 o                         
  -7   8   3        733.05        720.83         9.62 o                         
  -6   8   3        215.95        204.90         5.33 o                         
  -5   8   3        481.31        470.38        10.04 o                         
  -4   8   3        203.60        200.26         4.86 o                         
  -3   8   3        106.29        121.10         4.76 o                         
  -2   8   3       1011.91       1065.12        12.86 o                         
  -1   8   3          0.67         -1.05         1.45 o                         
   0   8   3       1633.77       1671.00        18.85 o                         
   1   8   3        533.57        551.87        16.52 o                         
   2   8   3         13.83         12.57         2.48 o                         
   3   8   3         13.18         16.47         2.96 o                         
   4   8   3         39.75         55.98         4.13 o                         
   5   8   3          0.68          4.76         4.05 o                         
  -9   9   3         55.80         64.53         7.53 o                         
  -8   9   3        260.60        245.81         6.41 o                         
  -7   9   3        154.88        158.52         4.94 o                         
  -6   9   3        451.12        455.93         7.39 o                         
  -5   9   3        240.20        230.95         7.26 o                         
  -4   9   3        246.29        246.00         5.46 o                         
  -3   9   3        162.91        161.18         4.79 o                         
  -2   9   3         22.56         21.19         2.39 o                         
  -1   9   3          2.27          2.11         4.36 o                         
   0   9   3         10.33          7.55         2.14 o                         
   1   9   3         11.79          9.82         2.86 o                         
   2   9   3         78.42         79.73         3.71 o                         
   3   9   3         74.87         76.54         4.28 o                         
   4   9   3        281.56        326.17         8.99 o                         
  -9  10   3        142.03        129.45         8.23 o                         
  -8  10   3        258.25        276.99         9.26 o                         
  -7  10   3          5.35          7.55         5.90 o                         
  -6  10   3         24.16         26.33         3.16 o                         
  -5  10   3         82.12         82.23         4.48 o                         
  -4  10   3        772.92        758.13        10.85 o                         
  -3  10   3        211.57        201.35         6.17 o                         
  -2  10   3          6.83         11.55         2.51 o                         
  -1  10   3        221.18        228.01         7.25 o                         
   0  10   3         31.87         31.90         2.66 o                         
   1  10   3        156.76        157.88         5.38 o                         
   2  10   3          9.63          7.39         2.94 o                         
   3  10   3          1.89          0.45         3.19 o                         
   4  10   3          0.31         -0.47         4.46 o                         
  -8  11   3          8.73          3.41         3.49 o                         
  -7  11   3        173.36        163.47         6.62 o                         
  -6  11   3         31.89         36.25         3.61 o                         
  -5  11   3        291.39        289.41         7.05 o                         
  -4  11   3        278.27        265.29         6.39 o                         
  -3  11   3        333.26        311.56         8.72 o                         
  -2  11   3         52.46         49.91         3.33 o                         
  -1  11   3          3.37          5.68         2.33 o                         
   0  11   3        300.40        288.60         7.13 o                         
   1  11   3          1.18         -2.26         2.84 o                         
   2  11   3         87.43         84.36         5.13 o                         
   3  11   3         46.84         52.56         5.48 o                         
  -7  12   3          5.34         12.63         5.71 o                         
  -6  12   3         28.01         21.04         3.93 o                         
  -5  12   3        549.42        556.68        10.00 o                         
  -4  12   3         69.29         77.41         4.49 o                         
  -3  12   3        146.09        139.63         5.62 o                         
  -2  12   3          5.74         -0.86         3.13 o                         
  -1  12   3         11.13         11.50         4.12 o                         
   0  12   3         22.72         23.15         3.20 o                         
   1  12   3          0.35          6.77         3.99 o                         
   2  12   3          2.02         -0.80         4.67 o                         
  -6  13   3        229.41        219.79         7.92 o                         
  -5  13   3         41.94         38.74         4.42 o                         
  -4  13   3          2.47         -0.84         3.92 o                         
  -3  13   3         25.04         18.11         3.81 o                         
  -2  13   3        218.26        226.77         7.59 o                         
  -1  13   3        150.58        144.88         7.62 o                         
   0  13   3         56.42         57.88         4.88 o                         
  -4  14   3        178.82        179.74        10.89 o                         
  -3  14   3        180.87        180.91         8.81 o                         
  -2  14   3        151.25        150.98         8.68 o                         
   0 -16   4          1.65        -11.10        17.23 o                         
   1 -16   4          3.23         -1.15         3.52 o                         
   2 -16   4         81.96         79.58         4.95 o                         
   3 -16   4        419.14        413.07        10.35 o                         
   4 -16   4        163.84        164.61         8.02 o                         
  -2 -15   4         51.10         43.32         6.74 o                         
  -1 -15   4         68.66         64.72         8.18 o                         
   0 -15   4         38.14         46.86         4.30 o                         
   1 -15   4        109.72        100.62         5.24 o                         
   2 -15   4          4.54          0.60         3.21 o                         
   3 -15   4         78.30         74.47         4.40 o                         
   4 -15   4         83.71         80.43         4.89 o                         
   5 -15   4         33.18         31.61         4.10 o                         
  -3 -14   4          0.19          4.37         4.83 o                         
  -2 -14   4         10.50          6.25         3.88 o                         
  -1 -14   4        143.75        133.63         9.34 o                         
   0 -14   4        179.03        182.51         6.48 o                         
   1 -14   4         19.23         20.52         3.07 o                         
   2 -14   4        167.37        168.43         5.48 o                         
   3 -14   4         12.83         16.91         3.01 o                         
   4 -14   4        204.22        209.50         7.79 o                         
   5 -14   4         54.72         48.41         4.05 o                         
   6 -14   4          2.49          5.68         3.62 o                         
  -4 -13   4        205.22        220.39         8.39 o                         
  -3 -13   4         23.18         18.38         6.06 o                         
  -2 -13   4          1.41          4.58         3.14 o                         
  -1 -13   4        244.24        234.11         6.36 o                         
   0 -13   4         49.48         43.75         3.20 o                         
   1 -13   4         49.61         48.11         2.89 o                         
   2 -13   4          2.60          2.48         2.91 o                         
   3 -13   4        312.84        283.78         6.06 o                         
   4 -13   4        163.80        150.45         5.08 o                         
   5 -13   4        107.14        121.17         5.10 o                         
   6 -13   4        258.33        272.82         7.54 o                         
   7 -13   4         10.27          8.16         4.24 o                         
  -5 -12   4         23.08         27.21         4.16 o                         
  -4 -12   4         13.77         18.68         3.74 o                         
  -3 -12   4          0.72          4.20         4.95 o                         
  -2 -12   4         63.40         66.78         4.08 o                         
  -1 -12   4          4.12          6.73         2.40 o                         
   0 -12   4        757.91        726.71        10.52 o                         
   1 -12   4        198.54        200.91         5.15 o                         
   2 -12   4        314.02        310.47         6.55 o                         
   3 -12   4        486.19        498.62         7.64 o                         
   4 -12   4        406.50        424.70         7.29 o                         
   5 -12   4         10.37         14.77         2.55 o                         
   6 -12   4        155.48        139.83         5.71 o                         
   7 -12   4        158.42        151.90         6.95 o                         
   8 -12   4         67.48         84.04         8.31 o                         
  -6 -11   4        331.30        297.11        13.38 o                         
  -5 -11   4        130.29        160.06         8.25 o                         
  -4 -11   4          6.87         11.00         3.31 o                         
  -3 -11   4        139.21        127.25         5.05 o                         
  -2 -11   4         52.81         52.38         3.22 o                         
  -1 -11   4         27.00         31.28         2.87 o                         
   0 -11   4         16.89         20.54         2.41 o                         
   1 -11   4        111.61        104.39         4.94 o                         
   2 -11   4         96.52        104.17         4.82 o                         
   3 -11   4        138.86        141.68         3.96 o                         
   4 -11   4        585.67        571.18        10.77 o                         
   5 -11   4         23.37         26.21         2.93 o                         
   6 -11   4        301.49        300.16         6.67 o                         
   7 -11   4         93.32         96.71         4.99 o                         
   8 -11   4          2.46          3.66         4.07 o                         
  -6 -10   4         91.49         86.06         5.40 o                         
  -5 -10   4        317.53        343.84         8.11 o                         
  -4 -10   4        104.65        112.84         4.62 o                         
  -3 -10   4         64.70         69.22         3.48 o                         
  -2 -10   4        553.50        560.64        16.88 o                         
  -1 -10   4        415.04        416.52         6.71 o                         
   0 -10   4         50.09         50.72         2.27 o                         
   1 -10   4        344.83        330.28         5.27 o                         
   2 -10   4         27.80         28.32         2.00 o                         
   3 -10   4         60.27         56.78         2.56 o                         
   4 -10   4        187.58        176.54         6.46 o                         
   5 -10   4        139.67        138.95         8.14 o                         
   6 -10   4         60.78         60.85         3.77 o                         
   7 -10   4         72.19         74.61         4.59 o                         
   8 -10   4        124.13        138.57         6.18 o                         
  -7  -9   4        161.25        177.06         6.69 o                         
  -6  -9   4         76.42         75.07         3.95 o                         
  -5  -9   4        720.72        692.49        10.74 o                         
  -4  -9   4        137.91        149.02         5.43 o                         
  -3  -9   4        239.65        230.03         6.55 o                         
  -2  -9   4         22.46         20.57         2.48 o                         
  -1  -9   4          2.80          3.62         1.40 o                         
   0  -9   4        114.81        116.09         2.95 o                         
   1  -9   4         55.43         49.27         2.11 o                         
   2  -9   4        565.16        588.24         7.28 o                         
   3  -9   4        626.80        633.76         7.99 o                         
   4  -9   4        551.97        609.53         7.96 o                         
   5  -9   4        410.20        417.25         8.14 o                         
   6  -9   4         34.86         40.17         2.93 o                         
   7  -9   4         75.44         75.21         4.31 o                         
   8  -9   4         30.25         22.74         3.52 o                         
  -7  -8   4        110.74        115.20         5.11 o                         
  -6  -8   4          9.89         13.78         3.05 o                         
  -5  -8   4          0.74          3.89         2.08 o                         
  -4  -8   4        303.10        331.24         9.22 o                         
  -3  -8   4        990.52       1050.11        12.82 o                         
  -2  -8   4         20.59         16.09         1.67 o                         
  -1  -8   4       2349.43       2368.30        22.71 o                         
   0  -8   4        363.53        416.74         5.51 o                         
   1  -8   4        349.03        432.32         5.65 o                         
   2  -8   4        388.18        384.48         5.28 o                         
   3  -8   4         37.88         36.55         1.93 o                         
   4  -8   4         13.85         16.53         1.76 o                         
   5  -8   4         24.69         15.60         2.01 o                         
   6  -8   4        743.57        741.11        11.29 o                         
   7  -8   4        138.76        136.08         4.87 o                         
   8  -8   4        177.57        168.34         6.32 o                         
   9  -8   4        103.63        114.35         7.57 o                         
  -8  -7   4         32.74         38.34         5.13 o                         
  -7  -7   4        378.13        381.88         7.61 o                         
  -6  -7   4        511.06        572.27         8.62 o                         
  -5  -7   4        387.65        365.41         9.46 o                         
  -4  -7   4       2525.01       2592.46        27.70 o                         
  -3  -7   4        758.61        799.87        10.06 o                         
  -2  -7   4        541.65        596.98         7.78 o                         
  -1  -7   4          3.88          1.38         0.94 o                         
   0  -7   4        594.14        626.85         7.05 o                         
   1  -7   4       1176.14       1181.28        11.94 o                         
   2  -7   4         91.38        118.66         2.61 o                         
   3  -7   4       4949.24       5031.36        46.05 o                         
   4  -7   4        354.54        366.87         5.94 o                         
   5  -7   4         67.32         78.05         3.50 o                         
   6  -7   4          5.81          4.97         2.40 o                         
   7  -7   4         74.24         77.60         3.66 o                         
   8  -7   4          0.61          1.11         2.95 o                         
   9  -7   4         28.80         26.50         5.09 o                         
  -8  -6   4          0.80          3.78         3.27 o                         
  -7  -6   4         65.95         73.24         3.66 o                         
  -6  -6   4         89.49        103.17         5.00 o                         
  -5  -6   4        105.08        113.03         4.19 o                         
  -4  -6   4         27.37         35.69         2.22 o                         
  -3  -6   4        893.65        957.90        11.30 o                         
  -2  -6   4       2144.91       2059.73        21.50 o                         
  -1  -6   4        174.26        207.57         3.10 o                         
   0  -6   4        455.16        459.58         5.32 o                         
   1  -6   4         48.43         50.89         1.66 o                         
   2  -6   4       1355.98       1395.32        13.75 o                         
   3  -6   4        481.02        528.66         6.45 o                         
   4  -6   4        451.52        465.61         6.21 o                         
   5  -6   4        334.87        337.85         5.88 o                         
   6  -6   4         64.46         79.45         3.51 o                         
   7  -6   4       1315.23       1310.76        15.35 o                         
   8  -6   4        115.18        105.94         4.68 o                         
   9  -6   4         52.84         51.86         4.67 o                         
  -9  -5   4        385.31        397.37        10.42 o                         
  -8  -5   4        143.34        144.68         6.70 o                         
  -7  -5   4         13.52         13.72         2.80 o                         
  -6  -5   4        829.29        843.25        15.75 o                         
  -5  -5   4        502.52        499.66         7.43 o                         
  -4  -5   4        169.19        178.36         3.85 o                         
  -3  -5   4        458.45        497.51         6.49 o                         
  -2  -5   4        768.32        820.27         9.31 o                         
  -1  -5   4       2013.06       2046.60        19.02 o                         
   0  -5   4        509.96        464.11         5.08 o                         
   1  -5   4        757.90        711.65         7.33 o                         
   2  -5   4       3029.47       3041.79        27.98 o                         
   3  -5   4        209.69        244.87         3.78 o                         
   4  -5   4       2179.63       2332.02        24.62 o                         
   5  -5   4         28.83         30.70         1.99 o                         
   6  -5   4         21.32         16.59         2.83 o                         
   7  -5   4         24.53         27.54         2.75 o                         
   8  -5   4        312.41        300.88         6.99 o                         
   9  -5   4          8.36          7.13         3.92 o                         
  -9  -4   4        243.56        244.84         9.79 o                         
  -8  -4   4         20.81         15.49         2.99 o                         
  -7  -4   4         18.19         19.16         3.58 o                         
  -6  -4   4         10.44         14.01         2.07 o                         
  -5  -4   4       1231.50       1250.58        16.49 o                         
  -4  -4   4       2765.85       2729.65        28.22 o                         
  -3  -4   4         13.30         18.67         1.21 o                         
  -2  -4   4       3796.20       3894.91        35.14 o                         
  -1  -4   4       3483.34       3295.95        29.66 o                         
   0  -4   4        232.79        229.58         2.75 o                         
   1  -4   4        672.28        721.52         7.24 o                         
   2  -4   4          4.09          2.79         0.69 o                         
   3  -4   4       1829.57       1803.86        19.02 o                         
   4  -4   4          8.76          9.53         1.59 o                         
   5  -4   4        317.20        318.77         5.17 o                         
   6  -4   4        103.23        108.22         4.15 o                         
   7  -4   4        215.69        221.37         5.49 o                         
   8  -4   4        262.99        237.24         6.44 o                         
   9  -4   4          0.65          0.47         4.33 o                         
  -9  -3   4         46.82         40.69         5.57 o                         
  -8  -3   4        743.80        730.72        10.89 o                         
  -7  -3   4        295.50        295.36         5.94 o                         
  -6  -3   4         87.31         80.16         3.58 o                         
  -5  -3   4        407.18        410.47         6.17 o                         
  -4  -3   4          1.57          3.09         0.97 o                         
  -3  -3   4        130.30         93.41         2.16 o                         
  -2  -3   4        113.69        107.82         1.80 o                         
  -1  -3   4        739.64        727.55         6.94 o                         
   0  -3   4        950.34        916.97        10.66 o                         
   1  -3   4        788.96        764.03         7.42 o                         
   2  -3   4         42.84         12.73         0.94 o                         
   3  -3   4        425.30        483.44         5.80 o                         
   4  -3   4         37.40         34.32         1.78 o                         
   5  -3   4        233.96        237.63         4.55 o                         
   6  -3   4        122.70        129.93         4.18 o                         
   7  -3   4        197.49        190.43         6.79 o                         
   8  -3   4        122.47        127.61         5.27 o                         
   9  -3   4        239.97        221.00         9.78 o                         
  -9  -2   4        227.72        226.78         7.11 o                         
  -8  -2   4        227.24        221.97        11.99 o                         
  -7  -2   4         60.35         58.77         4.37 o                         
  -6  -2   4         15.16         11.27         1.44 o                         
  -5  -2   4         33.86         37.84         1.83 o                         
  -4  -2   4       1614.63       1448.38        17.55 o                         
  -3  -2   4       2054.32       1853.83        20.93 o                         
  -2  -2   4        674.40        727.99         6.98 o                         
  -1  -2   4        208.04        234.30         3.04 o                         
   0  -2   4         66.29         30.04         2.34 o                         
   1  -2   4        210.61        194.92         2.26 o                         
   2  -2   4          0.26          4.71         0.70 o                         
   3  -2   4       1288.85       1268.94        13.87 o                         
   4  -2   4        856.39        846.48         9.49 o                         
   5  -2   4         50.20         56.18         2.43 o                         
   6  -2   4        551.10        542.89         9.29 o                         
   7  -2   4         83.79         77.68         3.66 o                         
   8  -2   4         55.45         54.49         3.51 o                         
 -10  -1   4        406.30        397.79        15.01 o                         
  -9  -1   4        181.26        176.89         6.89 o                         
  -8  -1   4        150.32        145.76         5.15 o                         
  -7  -1   4       1030.72       1019.01        12.87 o                         
  -6  -1   4        212.37        198.64         5.09 o                         
  -5  -1   4        236.54        243.94         5.07 o                         
  -4  -1   4         45.81         30.90         1.32 o                         
  -3  -1   4        280.80        257.45         3.36 o                         
  -2  -1   4       7245.79       6805.15       107.73 o                         
  -1  -1   4       1239.77       1352.76        33.88 o                         
   0  -1   4       2004.43       1993.30        45.78 o                         
   1  -1   4       2130.10       1951.81        22.23 o                         
   2  -1   4          0.58         -0.32         0.63 o                         
   3  -1   4         16.13          6.40         1.01 o                         
   4  -1   4          4.02          7.52         1.48 o                         
   5  -1   4          3.77          4.14         1.80 o                         
   6  -1   4         52.64         52.64         4.17 o                         
   7  -1   4        122.62        114.15         6.36 o                         
   8  -1   4         66.68         61.70         4.72 o                         
 -10   0   4        128.22        108.94         6.87 o                         
  -9   0   4        333.81        320.54         7.87 o                         
  -8   0   4         60.93         59.80         3.95 o                         
  -7   0   4        465.71        471.84         7.69 o                         
  -6   0   4       2671.38       2677.96        28.19 o                         
  -5   0   4       1007.03        987.92        11.39 o                         
  -4   0   4        625.22        673.85         7.81 o                         
  -3   0   4       3559.67       3321.52        36.85 o                         
  -2   0   4        601.45        594.82         6.29 o                         
  -1   0   4        243.03        261.17         3.40 o                         
   0   0   4        770.92        808.11         9.62 o                         
   1   0   4       2121.18       2001.75        19.10 o                         
   2   0   4       3115.35       3163.32        29.06 o                         
   3   0   4        363.55        375.47         4.97 o                         
   4   0   4          2.05          4.30         1.20 o                         
   5   0   4          2.91          6.05         1.70 o                         
   6   0   4        110.71        115.26         4.70 o                         
   7   0   4         13.68         20.85         3.80 o                         
   8   0   4          0.94         -1.47         4.02 o                         
 -10   1   4          3.81         -1.41         3.72 o                         
  -9   1   4       1154.70       1122.21        15.13 o                         
  -8   1   4        396.77        388.20         7.33 o                         
  -7   1   4        584.02        579.83         9.54 o                         
  -6   1   4       1068.93       1059.79        12.55 o                         
  -5   1   4        520.87        510.15         6.64 o                         
  -4   1   4        132.42        113.47         2.15 o                         
  -3   1   4       1379.40       1331.46        15.17 o                         
  -2   1   4       1653.13       1628.60        16.34 o                         
  -1   1   4       3621.61       3297.21        57.22 o                         
   0   1   4         94.51         59.57         1.03 o                         
   1   1   4       1155.63       1272.23        12.26 o                         
   2   1   4       2080.73       2113.55        20.05 o                         
   3   1   4        137.06        160.28         3.15 o                         
   4   1   4         24.69         30.33         1.96 o                         
   5   1   4        529.17        527.92         8.18 o                         
   6   1   4        553.93        557.41        12.35 o                         
   7   1   4        126.67        122.80         5.90 o                         
   8   1   4        113.70        117.55         7.17 o                         
 -10   2   4         22.83         30.97         8.18 o                         
  -9   2   4         48.93         51.56         3.60 o                         
  -8   2   4        804.76        782.21        11.23 o                         
  -7   2   4        167.55        164.20         4.74 o                         
  -6   2   4        270.06        305.31         5.15 o                         
  -5   2   4       4498.81       4359.88        43.72 o                         
  -4   2   4       1654.92       1646.37        14.36 o                         
  -3   2   4       3418.51       3477.32        31.42 o                         
  -2   2   4        172.66        113.44         1.81 o                         
  -1   2   4          7.26         11.29         0.71 o                         
   0   2   4       1549.83       1493.54        15.35 o                         
   1   2   4        791.83        933.41         9.53 o                         
   2   2   4       3164.62       3251.58        32.98 o                         
   3   2   4       3379.27       3519.93        36.05 o                         
   4   2   4        159.40        157.45         4.16 o                         
   5   2   4         30.82         34.25         3.75 o                         
   6   2   4          7.11          4.86         2.58 o                         
   7   2   4         91.65         93.69         5.03 o                         
 -10   3   4         11.99         10.59         3.40 o                         
  -9   3   4          2.60         -2.66         2.66 o                         
  -8   3   4        878.02        852.49        11.90 o                         
  -7   3   4         89.85         83.22         3.55 o                         
  -6   3   4         87.67         74.33         2.79 o                         
  -5   3   4         72.30         87.59         1.93 o                         
  -4   3   4       3726.72       3701.29        31.75 o                         
  -3   3   4       2107.33       2151.26        20.04 o                         
  -2   3   4          1.78          3.36         0.74 o                         
  -1   3   4       1700.45       1593.09        16.51 o                         
   0   3   4        766.45        753.04         8.56 o                         
   1   3   4        127.86        143.86         2.85 o                         
   2   3   4         84.20         67.51         2.35 o                         
   3   3   4        371.01        421.73         6.41 o                         
   4   3   4        198.84        207.13         4.82 o                         
   5   3   4         52.06         60.01         3.41 o                         
   6   3   4        161.10        174.90         5.95 o                         
   7   3   4         64.41         61.37         6.18 o                         
 -10   4   4         97.56         83.92         6.70 o                         
  -9   4   4        290.45        273.67         6.70 o                         
  -8   4   4         11.92          8.13         4.55 o                         
  -7   4   4        789.04        804.99        11.86 o                         
  -6   4   4        409.84        411.47         5.41 o                         
  -5   4   4        232.12        254.51         3.91 o                         
  -4   4   4       2015.26       1977.56        20.83 o                         
  -3   4   4        129.29        131.18         2.70 o                         
  -2   4   4       1090.97       1157.09        11.52 o                         
  -1   4   4         55.55         43.26         1.77 o                         
   0   4   4        579.78        563.66         7.04 o                         
   1   4   4        843.79        774.22         9.36 o                         
   2   4   4         74.19         88.81         2.89 o                         
   3   4   4        283.15        336.48         5.94 o                         
   4   4   4        145.95        163.29         4.90 o                         
   5   4   4         49.89         46.94         3.39 o                         
   6   4   4         24.71         18.95         3.51 o                         
   7   4   4         24.51         37.83         8.57 o                         
 -10   5   4        257.20        240.71         7.57 o                         
  -9   5   4         92.83         82.78         5.16 o                         
  -8   5   4         85.04         79.80         3.77 o                         
  -7   5   4        704.84        667.46         7.59 o                         
  -6   5   4        599.63        589.25         7.46 o                         
  -5   5   4        953.93       1031.78        11.05 o                         
  -4   5   4          3.20          0.81         1.41 o                         
  -3   5   4       2929.61       2868.63        29.36 o                         
  -2   5   4       1057.97       1101.32        12.29 o                         
  -1   5   4        314.14        313.46         4.77 o                         
   0   5   4        363.98        331.84         5.10 o                         
   1   5   4        104.02         97.95         2.96 o                         
   2   5   4       1121.45       1084.83        13.04 o                         
   3   5   4        589.15        571.89         9.35 o                         
   4   5   4        387.07        380.55         7.31 o                         
   5   5   4        306.36        314.72         7.47 o                         
   6   5   4         69.35         84.07         5.36 o                         
 -10   6   4         58.39         56.74         5.05 o                         
  -9   6   4        582.92        551.89         9.60 o                         
  -8   6   4        251.11        250.64         9.33 o                         
  -7   6   4        498.10        520.98        10.25 o                         
  -6   6   4       1416.68       1468.10        16.72 o                         
  -5   6   4        467.86        475.80         7.12 o                         
  -4   6   4         56.15         39.23         2.14 o                         
  -3   6   4        553.65        546.67         7.37 o                         
  -2   6   4       1363.54       1388.53        15.35 o                         
  -1   6   4       3204.69       3261.39        30.58 o                         
   0   6   4          0.18         -0.66         1.42 o                         
   1   6   4       1741.68       1762.32        19.52 o                         
   2   6   4        344.38        370.43         6.97 o                         
   3   6   4          3.93          2.17         2.24 o                         
   4   6   4          2.47          0.37         2.61 o                         
   5   6   4         25.01         33.77         3.74 o                         
   6   6   4         57.59         59.72         6.46 o                         
  -9   7   4        191.86        199.47         7.96 o                         
  -8   7   4         71.45         72.24         4.02 o                         
  -7   7   4          2.76          7.37         1.94 o                         
  -6   7   4        373.11        375.58         6.10 o                         
  -5   7   4       2473.95       2550.49        27.36 o                         
  -4   7   4       1329.48       1372.68        15.76 o                         
  -3   7   4        951.38       1022.30        12.28 o                         
  -2   7   4       2377.15       2402.40        25.44 o                         
  -1   7   4       1190.38       1192.29        13.86 o                         
   0   7   4        407.76        385.21         6.43 o                         
   1   7   4        420.56        447.49         7.82 o                         
   2   7   4        525.05        533.61        10.95 o                         
   3   7   4       1224.73       1214.03        25.63 o                         
   4   7   4        111.66         90.20         5.06 o                         
   5   7   4        382.92        358.93         9.23 o                         
  -9   8   4          0.95          1.64         4.02 o                         
  -8   8   4        826.13        828.96        12.30 o                         
  -7   8   4         66.61         64.58         3.18 o                         
  -6   8   4        929.25        950.33        16.08 o                         
  -5   8   4        945.74        967.38        12.43 o                         
  -4   8   4        337.72        328.44         7.13 o                         
  -3   8   4          1.12          1.56         1.70 o                         
  -2   8   4        367.02        350.17         5.91 o                         
  -1   8   4       2060.18       2041.81        22.42 o                         
   0   8   4       1511.05       1495.67        20.34 o                         
   1   8   4         23.19         20.69         2.70 o                         
   2   8   4        852.30        848.67        12.25 o                         
   3   8   4        212.96        200.64         6.45 o                         
   4   8   4        212.11        193.35         7.69 o                         
   5   8   4         11.71         11.90         5.20 o                         
  -9   9   4          4.58          3.52         4.91 o                         
  -8   9   4        102.97         96.60         4.93 o                         
  -7   9   4        400.63        407.08         8.18 o                         
  -6   9   4        698.74        706.14        11.20 o                         
  -5   9   4          0.45         -2.33         2.33 o                         
  -4   9   4       1236.32       1270.39        17.20 o                         
  -3   9   4         65.82         71.13         5.15 o                         
  -2   9   4        699.07        696.49         9.86 o                         
  -1   9   4         90.26         84.01         3.64 o                         
   0   9   4        750.77        736.53         9.74 o                         
   1   9   4        690.89        694.97        16.12 o                         
   2   9   4          0.06         -2.50         2.50 o                         
   3   9   4        149.08        146.28         6.34 o                         
   4   9   4        213.62        218.46         8.92 o                         
  -8  10   4          3.70          8.27         7.79 o                         
  -7  10   4        384.16        396.64         8.60 o                         
  -6  10   4         97.84         92.69         4.33 o                         
  -5  10   4          8.26         11.44         3.09 o                         
  -4  10   4         40.44         31.74         3.14 o                         
  -3  10   4        870.41        854.56        13.33 o                         
  -2  10   4        852.44        866.79        13.34 o                         
  -1  10   4         15.53         12.70         2.81 o                         
   0  10   4        853.55        852.11        11.07 o                         
   1  10   4        272.65        271.94         6.68 o                         
   2  10   4         51.53         54.23         3.80 o                         
   3  10   4          2.60          4.50         3.52 o                         
  -8  11   4         27.79         31.17         5.32 o                         
  -7  11   4         13.71         11.35         3.87 o                         
  -6  11   4        511.95        507.77         9.62 o                         
  -5  11   4        456.06        465.14         9.02 o                         
  -4  11   4         90.86         97.77         4.71 o                         
  -3  11   4        748.65        744.46        11.31 o                         
  -2  11   4          7.91         11.27         3.06 o                         
  -1  11   4         78.36         75.69         3.72 o                         
   0  11   4         30.39         28.83         3.38 o                         
   1  11   4        650.67        657.14        10.69 o                         
   2  11   4        422.77        400.26         9.05 o                         
  -7  12   4         19.44         17.74         5.19 o                         
  -6  12   4         84.68         96.92         5.36 o                         
  -5  12   4        118.96        116.76         5.82 o                         
  -4  12   4        199.81        209.51         6.88 o                         
  -3  12   4          0.18         -2.89         2.89 o                         
  -2  12   4        546.80        545.64        11.24 o                         
  -1  12   4        382.54        369.90         8.25 o                         
   0  12   4         96.66         96.54         5.19 o                         
   1  12   4        169.79        155.96         9.15 o                         
  -5  13   4        402.25        413.01        12.77 o                         
  -4  13   4         66.12         61.65         5.00 o                         
  -3  13   4         15.90         12.74         4.39 o                         
  -2  13   4        116.29         97.62         6.22 o                         
  -1  13   4        309.74        294.64         8.40 o                         
   0 -16   5         97.27         85.96         7.46 o                         
   1 -16   5         23.50         14.56         4.30 o                         
   2 -16   5         38.11         24.34         4.45 o                         
   3 -16   5        202.07        180.93         6.79 o                         
   4 -16   5        127.06        126.79         8.58 o                         
  -2 -15   5         96.70         97.17         5.67 o                         
  -1 -15   5         74.55         64.59         6.78 o                         
   0 -15   5        266.12        288.86         9.27 o                         
   1 -15   5          0.62          1.01         3.33 o                         
   2 -15   5        154.50        137.29         5.63 o                         
   3 -15   5         14.56         16.81         3.25 o                         
   4 -15   5         81.56         89.57         6.77 o                         
   5 -15   5        215.31        223.54         7.38 o                         
  -3 -14   5        488.57        451.81        11.70 o                         
  -2 -14   5         64.88         63.99         4.23 o                         
  -1 -14   5          0.64         -1.11         3.07 o                         
   0 -14   5         21.40         19.32         3.28 o                         
   1 -14   5        582.30        581.10         8.95 o                         
   2 -14   5        251.60        242.74         6.35 o                         
   3 -14   5        198.88        192.75         5.62 o                         
   4 -14   5        334.97        351.17         8.50 o                         
   5 -14   5         46.64         47.03         4.14 o                         
   6 -14   5          0.42         -0.63         3.83 o                         
  -4 -13   5         94.05         89.33         5.24 o                         
  -3 -13   5        193.66        181.43         5.92 o                         
  -2 -13   5       1724.21       1708.79        20.92 o                         
  -1 -13   5        438.69        444.77         8.39 o                         
   0 -13   5         31.86         29.21         4.86 o                         
   1 -13   5        396.74        369.49         6.80 o                         
   2 -13   5        360.48        347.97         8.65 o                         
   3 -13   5         54.17         60.42         3.20 o                         
   4 -13   5         12.28         18.21         2.86 o                         
   5 -13   5        848.36        862.78        11.86 o                         
   6 -13   5        376.13        368.63         7.99 o                         
   7 -13   5         17.07         22.98         4.90 o                         
  -5 -12   5        507.87        534.11        10.70 o                         
  -4 -12   5         30.92         25.77         3.97 o                         
  -3 -12   5         28.77         30.36         4.78 o                         
  -2 -12   5        805.89        792.74        11.62 o                         
  -1 -12   5        614.24        629.34         9.73 o                         
   0 -12   5        144.79        145.94         4.83 o                         
   1 -12   5          1.45          2.80         1.64 o                         
   2 -12   5       1261.01       1292.49        14.48 o                         
   3 -12   5        186.20        182.90         7.26 o                         
   4 -12   5        164.42        155.85         5.66 o                         
   5 -12   5         20.55         27.15         3.16 o                         
   6 -12   5         91.78         91.92         5.28 o                         
   7 -12   5        213.73        240.09         8.26 o                         
  -6 -11   5          9.90          0.81         4.53 o                         
  -5 -11   5        118.72        125.63         5.62 o                         
  -4 -11   5        279.99        269.69         6.86 o                         
  -3 -11   5        217.60        219.83         5.83 o                         
  -2 -11   5       1325.84       1380.78        21.83 o                         
  -1 -11   5       2343.34       2375.78        26.03 o                         
   0 -11   5        216.90        193.41         7.83 o                         
   1 -11   5         50.35         41.47         2.64 o                         
   2 -11   5         84.91         89.01         3.49 o                         
   3 -11   5        833.95        871.44        10.59 o                         
   4 -11   5        600.87        651.27         9.01 o                         
   5 -11   5         62.58         53.04         3.14 o                         
   6 -11   5        667.21        677.20        10.55 o                         
   7 -11   5         91.00         89.58         6.64 o                         
   8 -11   5          8.10          8.72         7.88 o                         
  -6 -10   5         43.40         44.10         4.75 o                         
  -5 -10   5        253.20        258.71         6.70 o                         
  -4 -10   5        327.21        334.62         7.87 o                         
  -3 -10   5        167.58        159.16         4.86 o                         
  -2 -10   5        522.55        513.11         9.03 o                         
  -1 -10   5        794.61        784.19         9.40 o                         
   0 -10   5       1215.33       1199.94        12.89 o                         
   1 -10   5        317.61        298.02         4.87 o                         
   2 -10   5         90.60         87.17         3.00 o                         
   3 -10   5       2154.93       2166.68        21.64 o                         
   4 -10   5        454.14        451.16         7.65 o                         
   5 -10   5        130.66        142.04         4.93 o                         
   6 -10   5         39.52         28.42         2.92 o                         
   7 -10   5        397.92        398.59        10.02 o                         
   8 -10   5        280.39        304.82         8.58 o                         
  -7  -9   5         36.60         28.08         4.08 o                         
  -6  -9   5         66.53         69.67         4.02 o                         
  -5  -9   5         25.77         25.06         3.09 o                         
  -4  -9   5         27.47         22.09         2.66 o                         
  -3  -9   5        362.78        370.35         6.34 o                         
  -2  -9   5        262.89        285.10         5.32 o                         
  -1  -9   5        988.18       1028.78        11.20 o                         
   0  -9   5        631.38        662.04         7.89 o                         
   1  -9   5        376.43        366.75         5.22 o                         
   2  -9   5        288.60        289.22         4.67 o                         
   3  -9   5        245.57        252.59         4.76 o                         
   4  -9   5        275.74        263.63         4.91 o                         
   5  -9   5          7.69          5.90         1.90 o                         
   6  -9   5         30.54         31.32         2.99 o                         
   7  -9   5        329.97        324.21         9.65 o                         
   8  -9   5          7.30          1.94         3.45 o                         
  -7  -8   5        135.42        137.10         6.30 o                         
  -6  -8   5        551.68        550.54        20.64 o                         
  -5  -8   5         27.36         29.65         2.70 o                         
  -4  -8   5         56.07         60.92         3.47 o                         
  -3  -8   5        671.88        663.26         8.98 o                         
  -2  -8   5       1885.06       1928.34        20.76 o                         
  -1  -8   5       2179.54       2163.31        20.84 o                         
   0  -8   5       1804.41       1803.86        17.60 o                         
   1  -8   5       2138.59       2165.48        20.79 o                         
   2  -8   5        722.02        730.50         8.33 o                         
   3  -8   5         17.30         20.15         1.53 o                         
   4  -8   5        218.50        203.84         4.62 o                         
   5  -8   5        193.36        222.07         6.21 o                         
   6  -8   5        487.47        528.47         9.24 o                         
   7  -8   5         34.22         30.77         3.70 o                         
   8  -8   5        228.73        224.78         6.71 o                         
  -8  -7   5          4.99          7.66         3.57 o                         
  -7  -7   5         37.33         26.48         3.14 o                         
  -6  -7   5        499.44        496.54         8.31 o                         
  -5  -7   5        560.27        575.35         8.75 o                         
  -4  -7   5         55.54         63.56         2.94 o                         
  -3  -7   5        505.97        538.55         7.39 o                         
  -2  -7   5       2451.12       2425.45        25.22 o                         
  -1  -7   5        796.05        823.00         8.79 o                         
   0  -7   5         36.88         24.01         1.25 o                         
   1  -7   5        794.98        822.78         8.77 o                         
   2  -7   5       8253.36       7785.65        69.85 o                         
   3  -7   5       2728.19       2779.59        28.97 o                         
   4  -7   5        153.40        138.24         3.35 o                         
   5  -7   5        692.86        674.70         9.47 o                         
   6  -7   5        201.07        202.78         5.12 o                         
   7  -7   5        134.29        142.55         5.74 o                         
   8  -7   5         23.37         25.82         4.29 o                         
  -8  -6   5        341.76        348.68        16.73 o                         
  -7  -6   5         10.33          4.14         2.43 o                         
  -6  -6   5        278.02        262.76         8.64 o                         
  -5  -6   5        420.21        416.05         6.88 o                         
  -4  -6   5        606.84        574.93         7.90 o                         
  -3  -6   5        167.53        168.19         3.48 o                         
  -2  -6   5        801.65        783.46         8.35 o                         
  -1  -6   5       2108.20       1906.68        17.99 o                         
   0  -6   5        797.20        770.66         7.98 o                         
   1  -6   5       2592.96       2535.27        23.50 o                         
   2  -6   5       5018.14       4996.12        45.27 o                         
   3  -6   5       4426.16       4560.31        41.80 o                         
   4  -6   5        331.01        350.19         5.66 o                         
   5  -6   5         80.45         69.48         2.85 o                         
   6  -6   5       1143.15       1158.63        14.51 o                         
   7  -6   5        202.10        205.83         5.32 o                         
   8  -6   5         18.49         26.15         3.57 o                         
  -9  -5   5          1.34          4.67         6.41 o                         
  -8  -5   5          0.57          3.52         2.37 o                         
  -7  -5   5        142.81        138.69         4.13 o                         
  -6  -5   5         14.09         13.26         1.87 o                         
  -5  -5   5       1196.69       1187.94        14.99 o                         
  -4  -5   5       2148.80       2009.77        21.43 o                         
  -3  -5   5        251.77        269.24         4.26 o                         
  -2  -5   5        226.29        235.01         3.26 o                         
  -1  -5   5       2685.00       2519.48        23.07 o                         
   0  -5   5       1773.61       1747.99        19.50 o                         
   1  -5   5       1487.50       1394.02        13.31 o                         
   2  -5   5       3768.32       3784.05        34.50 o                         
   3  -5   5       7419.29       7010.63        68.99 o                         
   4  -5   5        670.57        692.35         8.23 o                         
   5  -5   5        206.46        178.07         3.87 o                         
   6  -5   5        879.29        878.55        10.90 o                         
   7  -5   5        521.49        522.86         8.44 o                         
   8  -5   5        404.28        411.03         8.38 o                         
  -9  -4   5          0.50          1.00         3.79 o                         
  -8  -4   5         71.09         80.67         4.09 o                         
  -7  -4   5         18.54         20.38         2.32 o                         
  -6  -4   5         59.07         55.30         2.60 o                         
  -5  -4   5         82.72         77.23         2.85 o                         
  -4  -4   5         67.41         62.14         2.99 o                         
  -3  -4   5       2910.63       2668.27        27.02 o                         
  -2  -4   5          3.11          3.81         0.60 o                         
  -1  -4   5       3288.54       3133.07        30.88 o                         
   0  -4   5        908.57        784.33         9.52 o                         
   1  -4   5         55.38         64.55         1.26 o                         
   2  -4   5         15.15         34.84         1.56 o                         
   3  -4   5        663.42        671.46         7.57 o                         
   4  -4   5       2735.00       2735.31        26.13 o                         
   5  -4   5        822.54        819.28         9.78 o                         
   6  -4   5         30.03         28.40         2.29 o                         
   7  -4   5        785.14        799.29        11.25 o                         
   8  -4   5          3.46          0.25         3.37 o                         
  -9  -3   5         27.09         15.50         3.73 o                         
  -8  -3   5         18.26         22.56         6.34 o                         
  -7  -3   5        158.72        156.06         5.19 o                         
  -6  -3   5        507.84        518.34         6.69 o                         
  -5  -3   5         63.02         80.82         2.70 o                         
  -4  -3   5        243.18        200.67         3.87 o                         
  -3  -3   5         95.32         68.54         1.73 o                         
  -2  -3   5        377.85        360.60         3.85 o                         
  -1  -3   5         26.91         27.89         0.97 o                         
   0  -3   5        122.49         68.53         1.44 o                         
   1  -3   5       3767.07       3647.22       101.70 o                         
   2  -3   5       1771.25       1786.09        18.62 o                         
   3  -3   5       1816.09       1810.71        17.53 o                         
   4  -3   5        785.58        799.02        10.00 o                         
   5  -3   5        486.47        512.78         7.05 o                         
   6  -3   5        101.67        107.72         4.11 o                         
   7  -3   5        225.58        226.61         5.68 o                         
   8  -3   5        150.94        145.82         5.95 o                         
  -9  -2   5         58.42         52.11         3.79 o                         
  -8  -2   5         28.96         32.54         2.93 o                         
  -7  -2   5          1.99         -0.87         2.41 o                         
  -6  -2   5         57.00         51.96         2.17 o                         
  -5  -2   5         27.09         23.17         1.28 o                         
  -4  -2   5         55.36         50.89         2.05 o                         
  -3  -2   5         96.33         70.69         1.57 o                         
  -2  -2   5       4770.20       4305.62        93.90 o                         
  -1  -2   5          1.38          1.69         1.30 o                         
   0  -2   5       1515.19       1635.10        27.07 o                         
   1  -2   5        443.05        376.66         5.27 o                         
   2  -2   5        376.85        376.87         4.73 o                         
   3  -2   5        387.14        367.76         5.16 o                         
   4  -2   5        990.78        992.96        11.79 o                         
   5  -2   5       2471.16       2516.47        24.73 o                         
   6  -2   5        197.47        199.88         5.45 o                         
   7  -2   5        101.37         98.98         4.45 o                         
   8  -2   5        265.84        268.64         7.29 o                         
 -10  -1   5         40.27         45.84         5.88 o                         
  -9  -1   5         39.88         42.53         3.57 o                         
  -8  -1   5         44.63         45.88         3.09 o                         
  -7  -1   5         52.96         50.07         2.91 o                         
  -6  -1   5       2011.48       1969.11        21.34 o                         
  -5  -1   5       1208.37       1223.03        12.16 o                         
  -4  -1   5         31.26         44.99         2.15 o                         
  -3  -1   5         59.15         85.49         1.89 o                         
  -2  -1   5         12.59         14.59         0.80 o                         
  -1  -1   5       3011.02       2839.42        44.83 o                         
   0  -1   5          1.04          1.43         2.34 o                         
   1  -1   5       1321.10       1264.99        15.09 o                         
   2  -1   5       5570.87       5253.17        52.03 o                         
   3  -1   5        197.94        207.92         4.27 o                         
   4  -1   5        111.71        113.15         5.05 o                         
   5  -1   5          4.79          2.75         2.59 o                         
   6  -1   5        613.57        617.22         9.76 o                         
   7  -1   5        296.03        284.97         6.89 o                         
   8  -1   5         32.19         32.00         4.33 o                         
 -10   0   5          7.30          8.40         3.88 o                         
  -9   0   5          0.16         -1.02         3.27 o                         
  -8   0   5         67.72         67.90         3.44 o                         
  -7   0   5         82.41         75.53         3.23 o                         
  -6   0   5         91.40        100.89         2.80 o                         
  -5   0   5        535.30        585.77         8.67 o                         
  -4   0   5       1386.90       1329.29        15.99 o                         
  -3   0   5       1593.24       1741.39        19.75 o                         
  -2   0   5       4233.78       4042.40        89.09 o                         
  -1   0   5       4432.99       4291.61        67.45 o                         
   0   0   5        855.38        933.75        11.76 o                         
   1   0   5         79.46         64.46         1.98 o                         
   2   0   5        122.31         96.71         2.01 o                         
   3   0   5       1947.87       1985.07        19.34 o                         
   4   0   5        817.51        813.10         9.48 o                         
   5   0   5       1000.73       1034.72        12.01 o                         
   6   0   5       2247.63       2262.83        28.35 o                         
   7   0   5        263.30        263.95         8.15 o                         
   8   0   5         46.49         47.06         5.29 o                         
 -10   1   5         76.26         69.07         4.50 o                         
  -9   1   5        127.23        126.81         5.55 o                         
  -8   1   5          4.81          8.02         1.93 o                         
  -7   1   5        133.96        132.97         4.01 o                         
  -6   1   5          2.27          0.94         0.97 o                         
  -5   1   5        368.77        352.95         7.06 o                         
  -4   1   5         65.75         49.56         2.83 o                         
  -3   1   5        512.27        587.88         5.98 o                         
  -2   1   5        230.07        236.05         3.67 o                         
  -1   1   5         72.85         97.42         2.06 o                         
   0   1   5       4138.63       3824.23        49.44 o                         
   1   1   5         50.46         54.36         1.39 o                         
   2   1   5        438.02        439.63         5.40 o                         
   3   1   5       2268.29       2253.76        21.85 o                         
   4   1   5        177.33        168.55         3.84 o                         
   5   1   5         43.87         40.66         2.96 o                         
   6   1   5        362.39        371.35         9.87 o                         
   7   1   5       1150.28       1174.20        20.80 o                         
 -10   2   5         14.68         11.37         3.40 o                         
  -9   2   5          5.41          2.20         2.35 o                         
  -8   2   5         33.40         35.29         2.36 o                         
  -7   2   5          8.02          5.71         1.52 o                         
  -6   2   5        105.17        117.06         3.41 o                         
  -5   2   5       1730.73       1767.25        21.42 o                         
  -4   2   5       1994.49       2036.26        23.49 o                         
  -3   2   5       2406.58       2409.08        22.12 o                         
  -2   2   5        398.52        466.52         5.43 o                         
  -1   2   5        149.20        126.82         1.93 o                         
   0   2   5        213.65        220.57         2.91 o                         
   1   2   5       1393.95       1395.97        13.69 o                         
   2   2   5        541.17        557.57         6.68 o                         
   3   2   5          8.00          6.39         1.54 o                         
   4   2   5       1096.15       1107.45        13.50 o                         
   5   2   5        225.92        221.24         5.51 o                         
   6   2   5        170.97        198.72         5.98 o                         
   7   2   5        342.62        316.56         8.61 o                         
 -10   3   5         16.34         15.19         4.00 o                         
  -9   3   5        348.68        363.97         8.70 o                         
  -8   3   5          9.02          6.07         2.33 o                         
  -7   3   5          1.25          1.98         1.41 o                         
  -6   3   5         59.73         78.32         2.60 o                         
  -5   3   5         57.98         68.44         1.87 o                         
  -4   3   5         31.98         27.26         1.32 o                         
  -3   3   5         37.83         60.35         1.86 o                         
  -2   3   5        203.93        155.42         2.69 o                         
  -1   3   5        211.93        182.92         2.93 o                         
   0   3   5       1622.08       1681.43        17.60 o                         
   1   3   5       2488.24       2501.50        29.02 o                         
   2   3   5         38.45         34.12         2.11 o                         
   3   3   5        321.35        316.33         5.47 o                         
   4   3   5          2.90          6.00         2.17 o                         
   5   3   5        269.03        248.02         5.95 o                         
   6   3   5        325.11        332.19        11.04 o                         
   7   3   5        225.50        215.77         8.37 o                         
 -10   4   5         15.88         19.80         3.19 o                         
  -9   4   5         62.68         62.49         3.73 o                         
  -8   4   5         27.97         30.78         2.43 o                         
  -7   4   5        220.49        224.96         6.15 o                         
  -6   4   5         87.62         86.04         2.46 o                         
  -5   4   5         60.34         61.24         2.45 o                         
  -4   4   5        325.67        312.73         4.33 o                         
  -3   4   5        964.21        991.57        10.17 o                         
  -2   4   5         94.53        105.47         2.68 o                         
  -1   4   5        286.23        398.90         5.36 o                         
   0   4   5         23.95         24.30         1.41 o                         
   1   4   5          1.02         -0.23         1.19 o                         
   2   4   5        684.77        679.32         8.96 o                         
   3   4   5        123.30        103.42         4.02 o                         
   4   4   5         25.14         26.58         2.64 o                         
   5   4   5        783.26        774.03        13.75 o                         
   6   4   5        261.71        276.32         7.61 o                         
 -10   5   5         77.77         64.75         8.57 o                         
  -9   5   5         47.90         48.75         5.27 o                         
  -8   5   5        333.21        322.37         7.05 o                         
  -7   5   5         74.81         79.59         3.19 o                         
  -6   5   5         75.06         72.15         2.63 o                         
  -5   5   5         47.65         40.23         1.93 o                         
  -4   5   5         80.75        109.49         2.78 o                         
  -3   5   5        443.74        427.27         5.47 o                         
  -2   5   5        359.84        376.75         5.02 o                         
  -1   5   5        707.34        699.29         8.63 o                         
   0   5   5         39.38         38.64         2.57 o                         
   1   5   5        826.13        815.66        10.25 o                         
   2   5   5        352.93        341.22         7.62 o                         
   3   5   5         15.06         10.37         2.25 o                         
   4   5   5        113.31        121.53         4.82 o                         
   5   5   5         32.34         35.81         3.77 o                         
   6   5   5        390.70        390.22        11.24 o                         
 -10   6   5          6.57          5.31         3.96 o                         
  -9   6   5         68.15         71.56         4.24 o                         
  -8   6   5          1.17         -3.09         3.09 o                         
  -7   6   5        693.09        688.93         8.65 o                         
  -6   6   5        333.89        311.41         6.73 o                         
  -5   6   5          0.87          3.12         1.52 o                         
  -4   6   5        203.45        220.59         4.04 o                         
  -3   6   5          1.91          1.67         1.25 o                         
  -2   6   5         15.94         18.69         1.64 o                         
  -1   6   5          4.03          2.48         1.51 o                         
   0   6   5        554.21        541.21         7.58 o                         
   1   6   5         31.98         40.98         2.48 o                         
   2   6   5        119.09        116.41         5.27 o                         
   3   6   5        179.69        200.23         5.48 o                         
   4   6   5          8.48          3.53         3.03 o                         
   5   6   5          6.88          9.00         3.88 o                         
  -9   7   5        145.01        121.38         5.41 o                         
  -8   7   5         14.32         15.02         2.09 o                         
  -7   7   5         39.95         35.31         3.30 o                         
  -6   7   5         11.71         10.97         2.61 o                         
  -5   7   5         60.27         66.86         3.09 o                         
  -4   7   5         35.63         45.38         2.46 o                         
  -3   7   5        333.79        338.75         5.27 o                         
  -2   7   5        174.19        186.96         3.99 o                         
  -1   7   5        334.13        341.43         5.43 o                         
   0   7   5        255.75        261.74         5.79 o                         
   1   7   5          2.65          2.74         2.43 o                         
   2   7   5          8.62         12.18         2.74 o                         
   3   7   5         84.96         74.36        10.54 o                         
   4   7   5        275.43        264.09         7.67 o                         
   5   7   5        160.31        145.59         6.68 o                         
  -9   8   5        116.46        107.47         6.68 o                         
  -8   8   5         36.47         31.24         2.69 o                         
  -7   8   5        197.22        193.53         5.08 o                         
  -6   8   5        997.77        999.22        13.12 o                         
  -5   8   5        107.15        102.98         4.93 o                         
  -4   8   5          9.61         11.20         2.48 o                         
  -3   8   5         11.38         11.57         3.17 o                         
  -2   8   5         10.94          8.20         2.20 o                         
  -1   8   5        152.20        158.51         5.02 o                         
   0   8   5        399.36        378.89         6.39 o                         
   1   8   5       1242.70       1250.83        15.70 o                         
   2   8   5          3.54          5.20         3.36 o                         
   3   8   5        112.92        110.40         5.39 o                         
   4   8   5        372.95        419.42         9.39 o                         
  -9   9   5         62.75         63.49         8.44 o                         
  -8   9   5         15.15         14.74         2.95 o                         
  -7   9   5        156.20        163.64         6.11 o                         
  -6   9   5         11.49          8.99         2.64 o                         
  -5   9   5        746.20        745.91        10.76 o                         
  -4   9   5         79.09         82.37         3.83 o                         
  -3   9   5        109.61         98.47         3.95 o                         
  -2   9   5        422.67        411.37         6.69 o                         
  -1   9   5        328.12        335.20         6.16 o                         
   0   9   5          1.47         -1.61         2.92 o                         
   1   9   5          0.67          4.12         2.77 o                         
   2   9   5          5.26          6.10         3.15 o                         
   3   9   5         13.23         13.27         3.57 o                         
  -8  10   5        187.18        176.36         5.89 o                         
  -7  10   5         43.13         35.29         4.00 o                         
  -6  10   5          0.27          2.60         2.96 o                         
  -5  10   5         21.43         27.49         4.21 o                         
  -4  10   5          1.46          6.39         4.07 o                         
  -3  10   5         23.69         18.15         2.67 o                         
  -2  10   5         43.48         44.38         3.07 o                         
  -1  10   5         87.39         81.88         4.49 o                         
   0  10   5         43.12         50.13         3.43 o                         
   1  10   5        252.02        252.12         6.63 o                         
   2  10   5         95.87        107.02         5.06 o                         
  -7  11   5         20.37         21.99         4.77 o                         
  -6  11   5        482.57        491.03         9.77 o                         
  -5  11   5         34.18         37.82         5.91 o                         
  -4  11   5        276.09        281.11         6.90 o                         
  -3  11   5         56.73         52.56         3.65 o                         
  -2  11   5          2.16         -2.26         2.69 o                         
  -1  11   5          2.59          0.23         3.16 o                         
   0  11   5          0.75          3.64         3.01 o                         
   1  11   5          3.80         10.46         3.88 o                         
  -6  12   5         21.18         11.73         6.19 o                         
  -5  12   5        216.21        202.76         7.98 o                         
  -4  12   5         88.49         80.60         4.55 o                         
  -3  12   5        190.47        184.98         6.64 o                         
  -2  12   5        184.94        192.40         6.81 o                         
  -1  12   5          1.31          1.58         4.69 o                         
   0  12   5         95.45         89.35         5.04 o                         
  -4  13   5         76.07         71.27         5.43 o                         
  -3  13   5        196.22        196.84         8.08 o                         
   0 -16   6          2.81          7.39         7.87 o                         
   1 -16   6         16.17         20.98         5.05 o                         
   2 -16   6         36.89         35.41         4.21 o                         
   3 -16   6         45.87         52.02         6.66 o                         
   4 -16   6        109.27        110.15         6.62 o                         
  -2 -15   6         53.00         54.89         6.10 o                         
  -1 -15   6         21.65         15.76         4.24 o                         
   0 -15   6         72.59         70.10         4.19 o                         
   1 -15   6        291.94        306.10         6.84 o                         
   2 -15   6        260.54        257.89         7.13 o                         
   3 -15   6          2.96          5.05         3.66 o                         
   4 -15   6         17.95         20.92         3.45 o                         
   5 -15   6         11.12         13.97         6.58 o                         
  -3 -14   6         12.24         10.44         4.38 o                         
  -2 -14   6         52.01         54.21         4.22 o                         
  -1 -14   6         54.14         51.84         3.70 o                         
   0 -14   6          6.75         11.92         3.05 o                         
   1 -14   6          3.85          4.04         3.05 o                         
   2 -14   6        494.54        482.86         8.89 o                         
   3 -14   6        921.21        899.51        11.98 o                         
   4 -14   6         30.01         43.38         3.59 o                         
   5 -14   6        361.41        380.82         8.04 o                         
   6 -14   6        203.89        202.83         7.86 o                         
  -4 -13   6         43.22         41.15         3.90 o                         
  -3 -13   6         61.18         67.99         4.11 o                         
  -2 -13   6          0.08         10.64         2.57 o                         
  -1 -13   6        530.39        519.87         9.06 o                         
   0 -13   6         36.43         37.72         2.73 o                         
   1 -13   6        224.11        212.93         5.27 o                         
   2 -13   6        295.02        289.58         7.54 o                         
   3 -13   6        376.49        356.00         6.73 o                         
   4 -13   6        173.37        180.47         5.34 o                         
   5 -13   6          0.03         -1.17         2.88 o                         
   6 -13   6        228.70        244.10         8.27 o                         
   7 -13   6        410.14        400.00        11.11 o                         
  -5 -12   6         33.85         42.08         4.69 o                         
  -4 -12   6         39.93         45.23         3.86 o                         
  -3 -12   6         12.75         16.71         2.96 o                         
  -2 -12   6         67.05         69.24         3.65 o                         
  -1 -12   6         14.99         16.82         2.38 o                         
   0 -12   6          1.56          7.46         2.02 o                         
   1 -12   6         67.91         50.93         2.79 o                         
   2 -12   6          1.72         -0.14         1.77 o                         
   3 -12   6        575.23        634.04         8.82 o                         
   4 -12   6        298.92        310.05         9.69 o                         
   5 -12   6         10.08          2.87         2.63 o                         
   6 -12   6        115.56        126.08         5.76 o                         
   7 -12   6        147.49        151.48         9.09 o                         
  -6 -11   6          8.80         10.82         4.21 o                         
  -5 -11   6         37.55         32.02         3.72 o                         
  -4 -11   6        108.94        101.43         4.65 o                         
  -3 -11   6         40.12         31.79         3.18 o                         
  -2 -11   6        484.87        467.13         7.80 o                         
  -1 -11   6          0.40          3.59         2.56 o                         
   0 -11   6        257.19        241.36         5.67 o                         
   1 -11   6          1.91          2.64         2.71 o                         
   2 -11   6         13.50         12.49         1.86 o                         
   3 -11   6         44.50         48.34         3.88 o                         
   4 -11   6        239.15        242.08         5.60 o                         
   5 -11   6        784.34        779.43        13.14 o                         
   6 -11   6         23.73         27.26         4.11 o                         
   7 -11   6        299.01        325.76         8.57 o                         
  -7 -10   6        124.32        135.61         7.15 o                         
  -6 -10   6         70.66         73.48         4.71 o                         
  -5 -10   6         32.16         29.67         3.16 o                         
  -4 -10   6         69.40         63.18         3.51 o                         
  -3 -10   6         31.98         31.24         2.63 o                         
  -2 -10   6          6.50          5.93         2.01 o                         
  -1 -10   6         46.02         45.30         2.27 o                         
   0 -10   6          6.38          3.53         1.54 o                         
   1 -10   6        438.89        443.23         6.19 o                         
   2 -10   6        747.38        747.77         9.04 o                         
   3 -10   6        279.24        301.70         6.26 o                         
   4 -10   6        328.56        349.05         6.68 o                         
   5 -10   6          2.94         -0.10         2.14 o                         
   6 -10   6         31.22         38.71         3.28 o                         
   7 -10   6          2.65          5.40         3.34 o                         
   8 -10   6        136.85        122.08         5.48 o                         
  -7  -9   6         49.94         47.33         4.07 o                         
  -6  -9   6        106.80        104.05         5.36 o                         
  -5  -9   6         12.66         10.73         3.58 o                         
  -4  -9   6       1050.65       1048.95        14.97 o                         
  -3  -9   6        704.60        740.84         9.91 o                         
  -2  -9   6         65.81         75.58         3.04 o                         
  -1  -9   6         84.08         67.23         2.50 o                         
   0  -9   6        254.42        267.15         4.25 o                         
   1  -9   6         48.81         49.88         2.20 o                         
   2  -9   6         39.18         35.21         1.95 o                         
   3  -9   6         33.38         38.27         2.02 o                         
   4  -9   6         74.23         78.30         3.80 o                         
   5  -9   6        159.78        175.62         5.03 o                         
   6  -9   6        384.24        417.74         7.91 o                         
   7  -9   6         36.97         23.57         3.35 o                         
   8  -9   6        139.25        148.88         6.19 o                         
  -8  -8   6          5.98          8.58         5.48 o                         
  -7  -8   6        260.82        266.63         7.09 o                         
  -6  -8   6         21.54         29.58         3.22 o                         
  -5  -8   6        150.50        152.16         4.63 o                         
  -4  -8   6        211.31        211.02         4.88 o                         
  -3  -8   6        138.04        146.51         3.85 o                         
  -2  -8   6         42.40         47.79         2.08 o                         
  -1  -8   6         31.34         35.78         1.73 o                         
   0  -8   6        500.82        494.28         6.03 o                         
   1  -8   6        202.89        222.73         3.60 o                         
   2  -8   6        717.34        743.37         8.44 o                         
   3  -8   6        371.97        389.07         6.15 o                         
   4  -8   6        512.43        521.17         7.03 o                         
   5  -8   6          9.76         15.99         2.55 o                         
   6  -8   6        159.46        157.25         5.90 o                         
   7  -8   6        458.96        473.87         9.38 o                         
   8  -8   6         21.14         18.66         3.86 o                         
  -8  -7   6         73.11         84.66         4.66 o                         
  -7  -7   6          7.98         12.87         2.71 o                         
  -6  -7   6        134.21        150.25         4.90 o                         
  -5  -7   6        313.54        344.45         6.45 o                         
  -4  -7   6         93.86         86.28         3.27 o                         
  -3  -7   6       1239.46       1340.30        15.00 o                         
  -2  -7   6        122.49        136.84         2.75 o                         
  -1  -7   6         93.50         70.25         1.94 o                         
   0  -7   6         48.87         71.15         1.85 o                         
   1  -7   6         13.43         20.64         1.22 o                         
   2  -7   6         11.23         12.43         1.34 o                         
   3  -7   6        787.84        847.80         9.42 o                         
   4  -7   6        395.06        405.68         6.37 o                         
   5  -7   6          9.05          8.72         2.33 o                         
   6  -7   6        675.49        697.83         9.54 o                         
   7  -7   6        256.04        233.15         6.64 o                         
   8  -7   6         35.22         29.78         3.46 o                         
  -8  -6   6        188.82        216.46         6.00 o                         
  -7  -6   6          5.83          3.34         2.10 o                         
  -6  -6   6       1433.71       1472.06        17.38 o                         
  -5  -6   6        478.62        510.76         7.64 o                         
  -4  -6   6         66.15         68.03         2.86 o                         
  -3  -6   6          5.76         23.47         2.41 o                         
  -2  -6   6       3830.36       4004.57        36.40 o                         
  -1  -6   6        475.97        523.94         5.78 o                         
   0  -6   6        246.57        280.92         3.52 o                         
   1  -6   6       2926.93       2966.19        29.95 o                         
   2  -6   6        351.89        401.95         4.95 o                         
   3  -6   6         19.66         31.22         1.89 o                         
   4  -6   6         30.00         21.37         1.74 o                         
   5  -6   6         24.59         18.96         1.89 o                         
   6  -6   6          1.88         -2.04         2.04 o                         
   7  -6   6        566.55        569.91         8.95 o                         
   8  -6   6        362.39        349.00         9.13 o                         
  -9  -5   6        109.87        104.71         9.66 o                         
  -8  -5   6         37.45         44.38         3.17 o                         
  -7  -5   6        278.61        292.05         5.58 o                         
  -6  -5   6         82.98         79.80         3.74 o                         
  -5  -5   6        971.62        993.89        11.98 o                         
  -4  -5   6        380.97        388.58         5.66 o                         
  -3  -5   6        738.11        800.69         9.23 o                         
  -2  -5   6        978.51       1181.05        11.44 o                         
  -1  -5   6         32.42         37.16         1.07 o                         
   0  -5   6          0.19          2.23         1.22 o                         
   1  -5   6          1.19          1.38         0.45 o                         
   2  -5   6       1672.04       1715.21        17.77 o                         
   3  -5   6        223.19        217.62         3.74 o                         
   4  -5   6        230.82        246.13         4.57 o                         
   5  -5   6        624.33        627.71         8.88 o                         
   6  -5   6         29.82         26.38         2.49 o                         
   7  -5   6        175.41        183.72         7.96 o                         
   8  -5   6        137.00        124.34         5.62 o                         
  -9  -4   6        116.03        104.39         5.43 o                         
  -8  -4   6        227.63        256.32         5.65 o                         
  -7  -4   6          5.28          7.11         1.79 o                         
  -6  -4   6         50.67         52.26         2.54 o                         
  -5  -4   6        421.87        420.22         6.13 o                         
  -4  -4   6        356.56        345.43         5.52 o                         
  -3  -4   6        826.74        802.24         8.98 o                         
  -2  -4   6         85.18         87.96         1.49 o                         
  -1  -4   6       4271.44       4224.13        53.68 o                         
   0  -4   6         41.10         43.08         1.91 o                         
   1  -4   6        655.14        715.13        10.41 o                         
   2  -4   6       2294.19       2420.92        22.50 o                         
   3  -4   6          2.26          8.22         1.03 o                         
   4  -4   6        163.05        169.70         3.56 o                         
   5  -4   6         73.29         85.88         3.43 o                         
   6  -4   6        834.75        837.38        10.61 o                         
   7  -4   6          4.38          3.53         4.12 o                         
   8  -4   6        298.77        293.82         7.48 o                         
  -9  -3   6         11.93         13.13         2.73 o                         
  -8  -3   6        143.73        137.54         5.03 o                         
  -7  -3   6        472.84        496.41         7.61 o                         
  -6  -3   6       1646.27       1651.94        16.49 o                         
  -5  -3   6         70.68         76.37         2.47 o                         
  -4  -3   6        607.56        587.56         8.43 o                         
  -3  -3   6        234.12        280.78         4.06 o                         
  -2  -3   6         35.34         35.91         1.49 o                         
  -1  -3   6        209.80        245.79         3.39 o                         
   0  -3   6       2621.03       2637.40        41.35 o                         
   1  -3   6         84.12         58.97         1.79 o                         
   2  -3   6         66.90         78.57         1.48 o                         
   3  -3   6        548.75        516.42         6.13 o                         
   4  -3   6         84.41         97.83         2.71 o                         
   5  -3   6        118.60        128.24         4.69 o                         
   6  -3   6        321.77        337.36         6.27 o                         
   7  -3   6          0.88         -2.10         2.85 o                         
   8  -3   6         12.86         12.42         3.94 o                         
  -9  -2   6         98.71        106.03         3.90 o                         
  -8  -2   6        130.96        134.51         5.34 o                         
  -7  -2   6        113.57        117.81         2.98 o                         
  -6  -2   6         76.97         81.75         3.12 o                         
  -5  -2   6       1102.04       1062.53        11.97 o                         
  -4  -2   6          4.22          3.09         0.96 o                         
  -3  -2   6        523.34        505.05         6.35 o                         
  -2  -2   6       1309.84       1308.66        17.02 o                         
  -1  -2   6          2.49          1.37         1.34 o                         
   0  -2   6         73.62         79.30         3.78 o                         
   1  -2   6        205.49        245.28         3.99 o                         
   2  -2   6         43.21         44.51         1.68 o                         
   3  -2   6          7.94         10.00         1.19 o                         
   4  -2   6        541.11        565.47         7.71 o                         
   5  -2   6         35.75         37.64         2.28 o                         
   6  -2   6        122.01        126.46         4.47 o                         
   7  -2   6        315.33        317.50         7.36 o                         
   8  -2   6        111.80        111.67         8.84 o                         
 -10  -1   6        115.28         87.00         5.50 o                         
  -9  -1   6        361.93        383.02         7.39 o                         
  -8  -1   6          1.50          0.89         1.51 o                         
  -7  -1   6        636.62        621.77         9.85 o                         
  -6  -1   6       1165.23       1120.43        14.48 o                         
  -5  -1   6        675.76        657.31         9.30 o                         
  -4  -1   6         22.23         21.82         1.18 o                         
  -3  -1   6        260.19        245.99         4.43 o                         
  -2  -1   6         15.23          6.05         0.62 o                         
  -1  -1   6       2213.94       2124.92        49.55 o                         
   0  -1   6       1087.48       1141.11        15.04 o                         
   1  -1   6       5958.87       5810.58       130.05 o                         
   2  -1   6        303.56        285.55         3.62 o                         
   3  -1   6         16.56         17.90         1.34 o                         
   4  -1   6         58.75         51.24         2.32 o                         
   5  -1   6          0.58          2.58         2.63 o                         
   6  -1   6         53.72         67.36         3.52 o                         
   7  -1   6         57.42         56.40         4.61 o                         
 -10   0   6        128.51        130.79         5.15 o                         
  -9   0   6        291.92        294.39         6.45 o                         
  -8   0   6          0.93          1.62         1.60 o                         
  -7   0   6        116.41        118.59         6.48 o                         
  -6   0   6        306.80        318.13         6.98 o                         
  -5   0   6       1479.10       1404.34        17.32 o                         
  -4   0   6       1692.26       1637.05        19.11 o                         
  -3   0   6          2.06          9.46         0.90 o                         
  -2   0   6        998.32        898.53        13.42 o                         
  -1   0   6        915.42        867.30        13.23 o                         
   0   0   6         67.44         91.16         3.92 o                         
   1   0   6        543.53        643.93         8.82 o                         
   2   0   6       1397.69       1377.30        13.57 o                         
   3   0   6         97.45        125.59         3.07 o                         
   4   0   6        413.53        406.00         5.96 o                         
   5   0   6         93.54         87.63         3.78 o                         
   6   0   6         93.19         93.84         4.24 o                         
   7   0   6         48.08         45.58         5.56 o                         
 -10   1   6          2.31         -1.85         3.21 o                         
  -9   1   6        231.48        216.39         5.01 o                         
  -8   1   6       1071.71       1043.75        16.29 o                         
  -7   1   6         46.15         48.44         3.91 o                         
  -6   1   6        414.40        415.69         7.27 o                         
  -5   1   6        813.62        771.23        10.56 o                         
  -4   1   6        509.24        517.74         7.17 o                         
  -3   1   6         41.36         37.35         0.94 o                         
  -2   1   6        229.23        226.06         3.74 o                         
  -1   1   6       1316.28       1285.81        15.30 o                         
   0   1   6       2605.06       2647.68        30.24 o                         
   1   1   6        498.41        487.48         7.29 o                         
   2   1   6        580.10        668.39         7.49 o                         
   3   1   6        255.99        239.73         4.14 o                         
   4   1   6        170.32        164.78         4.25 o                         
   5   1   6         87.57         90.32         3.99 o                         
   6   1   6         42.81         42.86         3.61 o                         
   7   1   6         96.85         87.15         5.83 o                         
 -10   2   6         15.30         16.02         5.48 o                         
  -9   2   6        144.11        150.10         3.85 o                         
  -8   2   6         53.83         54.32         4.89 o                         
  -7   2   6        164.58        149.42         5.93 o                         
  -6   2   6         53.69         45.65         2.76 o                         
  -5   2   6       1629.03       1701.16        20.57 o                         
  -4   2   6       3200.09       2970.18        27.18 o                         
  -3   2   6         36.53         28.10         1.06 o                         
  -2   2   6        105.78         87.44         2.79 o                         
  -1   2   6        759.73        718.84        10.69 o                         
   0   2   6        138.06        143.55         4.84 o                         
   1   2   6        252.65        273.17         3.77 o                         
   2   2   6        146.23        147.18         3.04 o                         
   3   2   6       1907.12       1948.83        21.21 o                         
   4   2   6        319.49        330.50         6.35 o                         
   5   2   6        221.37        192.73         5.51 o                         
   6   2   6         40.93         43.86         6.57 o                         
   7   2   6         30.25         19.69         5.05 o                         
 -10   3   6        216.25        194.74         9.92 o                         
  -9   3   6        157.28        174.04         9.17 o                         
  -8   3   6        199.23        197.04        18.45 o                         
  -7   3   6        504.22        495.19        18.19 o                         
  -6   3   6        110.36        145.31         4.65 o                         
  -5   3   6         53.31         63.97         1.81 o                         
  -4   3   6         96.26        121.10         2.40 o                         
  -3   3   6        351.16        370.20         4.50 o                         
  -2   3   6       1393.55       1356.72        14.28 o                         
  -1   3   6          3.51          9.09         0.80 o                         
   0   3   6        750.68        725.31         8.43 o                         
   1   3   6        801.47        855.45        10.00 o                         
   2   3   6         66.13         67.83         3.00 o                         
   3   3   6         29.88         26.60         2.09 o                         
   4   3   6          1.09          2.30         2.18 o                         
   5   3   6          2.38          2.78         2.36 o                         
   6   3   6         62.39         70.29         6.21 o                         
 -10   4   6        383.51        357.67        11.32 o                         
  -9   4   6        103.43         95.44         5.70 o                         
  -8   4   6          0.00         -1.93         2.99 o                         
  -7   4   6          0.81          0.06         2.61 o                         
  -6   4   6       1787.27       1786.01        17.62 o                         
  -5   4   6       1256.79       1319.55        13.37 o                         
  -4   4   6        239.94        247.82         3.76 o                         
  -3   4   6        877.50        799.54         8.54 o                         
  -2   4   6        334.30        325.01         4.71 o                         
  -1   4   6       1479.88       1511.73        16.21 o                         
   0   4   6          5.99          6.53         1.18 o                         
   1   4   6        124.35        144.69         3.38 o                         
   2   4   6        846.08        889.91        11.97 o                         
   3   4   6          7.92         10.10         2.29 o                         
   4   4   6        211.60        218.84         5.65 o                         
   5   4   6          4.31          7.96         7.17 o                         
   6   4   6         30.49         29.78         4.02 o                         
 -10   5   6         82.89        102.75         7.84 o                         
  -9   5   6        413.42        423.85        14.64 o                         
  -8   5   6          2.09          4.04         2.90 o                         
  -7   5   6        375.27        401.96         8.38 o                         
  -6   5   6        277.17        270.79         4.56 o                         
  -5   5   6        564.28        578.13         7.10 o                         
  -4   5   6        156.33        183.61         3.46 o                         
  -3   5   6         56.51         47.80         1.98 o                         
  -2   5   6       2617.99       2617.60        24.76 o                         
  -1   5   6       1351.33       1321.45        14.72 o                         
   0   5   6         54.78         56.95         2.54 o                         
   1   5   6        179.71        194.19         4.84 o                         
   2   5   6         12.78         20.20         2.17 o                         
   3   5   6        334.60        322.64         6.32 o                         
   4   5   6         15.11         19.40         3.06 o                         
   5   5   6        141.85        139.73         9.16 o                         
  -9   6   6        461.29        468.87        11.44 o                         
  -8   6   6        417.11        390.18        16.85 o                         
  -7   6   6        154.61        152.10         3.85 o                         
  -6   6   6        137.64        148.46         3.74 o                         
  -5   6   6       1237.50       1243.21        13.22 o                         
  -4   6   6          3.13          1.35         1.41 o                         
  -3   6   6        492.67        492.79         6.45 o                         
  -2   6   6        184.56        186.77         3.66 o                         
  -1   6   6        719.25        706.03         9.18 o                         
   0   6   6       1640.19       1667.92        55.68 o                         
   1   6   6         46.63         39.82         2.56 o                         
   2   6   6        337.69        347.66         7.34 o                         
   3   6   6        583.91        592.62         9.49 o                         
   4   6   6          8.94         11.48         3.81 o                         
   5   6   6          1.83          7.59         4.23 o                         
  -9   7   6        428.61        443.97        12.90 o                         
  -8   7   6        814.55        794.91        12.32 o                         
  -7   7   6          0.51          1.33         3.05 o                         
  -6   7   6         18.80         17.71         2.00 o                         
  -5   7   6         58.66         57.86         3.03 o                         
  -4   7   6        940.04        941.66        10.75 o                         
  -3   7   6        146.19        163.24         3.78 o                         
  -2   7   6        101.00         95.13         3.47 o                         
  -1   7   6       1475.89       1527.25        17.36 o                         
   0   7   6        301.23        305.43         6.51 o                         
   1   7   6          3.41          1.00         2.12 o                         
   2   7   6         92.76         86.79         4.16 o                         
   3   7   6        105.71        110.17         8.51 o                         
   4   7   6        196.02        187.54         7.39 o                         
  -9   8   6         44.19         36.58         5.25 o                         
  -8   8   6        343.55        354.10         6.68 o                         
  -7   8   6        994.50        998.52        13.93 o                         
  -6   8   6        378.12        380.73         6.43 o                         
  -5   8   6        404.51        418.84         6.63 o                         
  -4   8   6        691.23        689.60         8.95 o                         
  -3   8   6         25.12         26.98         2.19 o                         
  -2   8   6         64.19         70.54         6.03 o                         
  -1   8   6         61.74         67.06         3.31 o                         
   0   8   6        862.05        892.40        11.13 o                         
   1   8   6        720.41        754.41        10.97 o                         
   2   8   6          9.81          8.74         3.96 o                         
   3   8   6        311.31        307.16        12.34 o                         
  -8   9   6        263.54        244.31         6.20 o                         
  -7   9   6        783.14        776.18        10.63 o                         
  -6   9   6        254.61        261.78         5.96 o                         
  -5   9   6        225.56        229.54         5.47 o                         
  -4   9   6        368.63        358.08        10.63 o                         
  -3   9   6       1714.18       1753.67        20.48 o                         
  -2   9   6         69.34         72.97         3.29 o                         
  -1   9   6        173.61        173.95         6.28 o                         
   0   9   6        311.82        331.74         6.68 o                         
   1   9   6        229.65        229.79         7.34 o                         
   2   9   6        571.47        552.39        12.07 o                         
  -8  10   6        126.38        113.58         7.18 o                         
  -7  10   6        184.96        200.92         7.26 o                         
  -6  10   6        590.75        585.06        11.43 o                         
  -5  10   6         40.79         51.75         3.36 o                         
  -4  10   6        231.52        242.18         6.45 o                         
  -3  10   6        189.75        172.55         5.33 o                         
  -2  10   6        321.61        337.55         6.91 o                         
  -1  10   6        391.56        377.76         7.81 o                         
   0  10   6         35.04         36.03         3.62 o                         
   1  10   6        175.17        173.70         6.25 o                         
  -7  11   6         13.41         14.44         4.27 o                         
  -6  11   6        139.69        150.39         6.18 o                         
  -5  11   6        384.23        384.88         7.99 o                         
  -4  11   6        565.66        556.99         9.47 o                         
  -3  11   6         51.04         56.99         4.08 o                         
  -2  11   6        577.93        564.34        10.43 o                         
  -1  11   6         17.79         12.13         3.88 o                         
   0  11   6          4.23          2.04         3.34 o                         
  -5  12   6        353.12        334.84         9.86 o                         
  -4  12   6         81.05         79.05         5.40 o                         
  -3  12   6          4.23         -1.16         3.31 o                         
  -2  12   6        160.52        141.19         6.12 o                         
   0 -16   7         58.11         65.42         6.84 o                         
   1 -16   7          0.51         -2.12         5.79 o                         
   2 -16   7          1.99          2.06         3.51 o                         
   3 -16   7         41.70         45.79         6.04 o                         
  -2 -15   7        265.47        285.84         8.95 o                         
  -1 -15   7        152.35        146.43         6.20 o                         
   0 -15   7          4.79          2.03         3.61 o                         
   1 -15   7        334.39        309.17         7.41 o                         
   2 -15   7          1.02         -1.79         3.63 o                         
   3 -15   7         45.23         46.70         4.02 o                         
   4 -15   7          4.32         11.34         3.79 o                         
   5 -15   7          0.75         -3.85         3.85 o                         
  -3 -14   7        422.79        419.32         9.50 o                         
  -2 -14   7        372.46        378.68         8.28 o                         
  -1 -14   7         13.91         15.96         3.57 o                         
   0 -14   7          8.89         17.03         3.00 o                         
   1 -14   7         54.63         52.79         3.54 o                         
   2 -14   7        207.68        194.21         6.49 o                         
   3 -14   7        123.77        129.22         5.04 o                         
   4 -14   7         12.53         15.67         3.38 o                         
   5 -14   7         66.12         68.78         4.41 o                         
   6 -14   7         16.10         25.10         6.63 o                         
  -4 -13   7         80.23         68.80         7.06 o                         
  -3 -13   7         75.93         74.31         4.45 o                         
  -2 -13   7        649.02        632.50        10.30 o                         
  -1 -13   7        560.75        584.71         9.43 o                         
   0 -13   7        118.13        121.79         4.42 o                         
   1 -13   7        163.66        154.44         4.67 o                         
   2 -13   7        756.01        752.47        10.04 o                         
   3 -13   7         18.75         20.67         3.51 o                         
   4 -13   7         94.24         94.23         4.56 o                         
   5 -13   7         78.10         87.83         7.03 o                         
   6 -13   7        424.91        418.98         9.93 o                         
  -5 -12   7        240.59        248.03         8.07 o                         
  -4 -12   7        390.32        387.11         8.08 o                         
  -3 -12   7         63.18         61.23         3.72 o                         
  -2 -12   7        644.89        654.94        12.08 o                         
  -1 -12   7        488.89        474.00         7.26 o                         
   0 -12   7        678.39        659.86         9.60 o                         
   1 -12   7        270.32        274.59         5.97 o                         
   2 -12   7        261.43        266.99         5.45 o                         
   3 -12   7        999.43       1047.74        12.50 o                         
   4 -12   7        352.77        366.05         6.75 o                         
   5 -12   7         27.12         30.27         3.14 o                         
   6 -12   7        116.62        106.58         4.82 o                         
   7 -12   7         70.35         88.78         5.22 o                         
  -6 -11   7          0.28         14.89         5.95 o                         
  -5 -11   7         46.19         42.88         3.97 o                         
  -4 -11   7         58.42         67.06         5.28 o                         
  -3 -11   7        468.41        460.73         7.82 o                         
  -2 -11   7         44.45         40.55         2.76 o                         
  -1 -11   7       1029.65       1008.21        15.32 o                         
   0 -11   7        473.50        494.50         8.19 o                         
   1 -11   7         32.00         35.08         2.27 o                         
   2 -11   7        239.47        251.90         4.95 o                         
   3 -11   7        149.34        168.15         4.21 o                         
   4 -11   7          3.72          6.34         2.15 o                         
   5 -11   7        330.83        342.25         6.61 o                         
   6 -11   7        289.77        305.58         7.33 o                         
   7 -11   7        452.25        442.80        10.32 o                         
  -7 -10   7        100.80         96.12         5.77 o                         
  -6 -10   7        253.20        271.97         7.65 o                         
  -5 -10   7          4.10          5.22         2.61 o                         
  -4 -10   7        291.47        287.14         8.18 o                         
  -3 -10   7        593.56        613.54         8.92 o                         
  -2 -10   7        170.85        160.59         4.14 o                         
  -1 -10   7          0.12         -1.45         1.45 o                         
   0 -10   7        135.87        150.07         3.52 o                         
   1 -10   7        964.99        991.53        10.94 o                         
   2 -10   7          3.35          4.31         1.52 o                         
   3 -10   7         12.37         14.68         1.92 o                         
   4 -10   7          3.49          6.30         1.87 o                         
   5 -10   7         24.63         28.17         2.56 o                         
   6 -10   7          0.46         -1.13         3.35 o                         
   7 -10   7         11.10         15.74         3.53 o                         
  -7  -9   7        177.52        186.73         6.42 o                         
  -6  -9   7        494.90        505.15        10.29 o                         
  -5  -9   7        174.92        167.67         5.60 o                         
  -4  -9   7         74.83         68.17         3.22 o                         
  -3  -9   7        121.94        120.87         3.71 o                         
  -2  -9   7       1090.63       1097.43        11.80 o                         
  -1  -9   7          0.20         -0.42         1.28 o                         
   0  -9   7        442.17        449.31         5.83 o                         
   1  -9   7        972.30       1007.18        10.84 o                         
   2  -9   7       1666.11       1662.87        16.74 o                         
   3  -9   7        741.64        738.97         8.88 o                         
   4  -9   7        333.29        312.53         5.57 o                         
   5  -9   7         57.10         71.89         3.47 o                         
   6  -9   7        323.40        313.92         6.32 o                         
   7  -9   7         40.83         59.24         4.19 o                         
  -8  -8   7         65.04         77.06         8.09 o                         
  -7  -8   7         53.02         48.41         3.45 o                         
  -6  -8   7        307.33        320.26         6.96 o                         
  -5  -8   7        412.56        419.33         7.27 o                         
  -4  -8   7         45.27         45.92         2.60 o                         
  -3  -8   7        148.92        160.21         3.82 o                         
  -2  -8   7        410.16        403.84         5.39 o                         
  -1  -8   7        492.60        485.19         5.91 o                         
   0  -8   7        430.68        406.61         5.13 o                         
   1  -8   7       1756.41       1786.04        17.36 o                         
   2  -8   7       2018.53       2052.31        19.90 o                         
   3  -8   7        250.84        257.15         4.33 o                         
   4  -8   7         14.55         15.21         1.93 o                         
   5  -8   7         31.02         40.79         3.97 o                         
   6  -8   7        191.29        193.11         6.15 o                         
   7  -8   7        172.88        178.37         5.91 o                         
   8  -8   7         16.42         10.79         3.89 o                         
  -8  -7   7         62.85         68.67         3.81 o                         
  -7  -7   7         17.11         24.51         3.02 o                         
  -6  -7   7         28.55         32.58         2.72 o                         
  -5  -7   7       1310.92       1281.87        17.30 o                         
  -4  -7   7       1519.87       1523.85        16.97 o                         
  -3  -7   7          1.30         -0.11         1.19 o                         
  -2  -7   7        879.78        857.91         9.05 o                         
  -1  -7   7       1306.88       1275.06        12.53 o                         
   0  -7   7         17.86         21.39         1.41 o                         
   1  -7   7         26.51         36.87         1.39 o                         
   2  -7   7       1711.16       1778.49        17.24 o                         
   3  -7   7       1592.13       1589.92        19.56 o                         
   4  -7   7        258.38        265.86         5.21 o                         
   5  -7   7         68.06         71.21         3.30 o                         
   6  -7   7        302.11        344.57         6.38 o                         
   7  -7   7         47.41         53.25         4.43 o                         
   8  -7   7         21.46         27.99         4.71 o                         
  -8  -6   7        504.56        535.40         8.59 o                         
  -7  -6   7        233.31        270.79         7.05 o                         
  -6  -6   7        281.90        274.92         9.48 o                         
  -5  -6   7       1184.07       1198.07        14.02 o                         
  -4  -6   7       1672.99       1704.17        18.44 o                         
  -3  -6   7        112.28        103.14         2.57 o                         
  -2  -6   7         58.96         83.84         1.94 o                         
  -1  -6   7       1440.96       1358.92        16.57 o                         
   0  -6   7       2948.72       2869.59        32.53 o                         
   1  -6   7       1094.08       1034.20        13.06 o                         
   2  -6   7       1875.67       1881.62        17.93 o                         
   3  -6   7       1398.19       1369.96        14.97 o                         
   4  -6   7         90.30         81.21         2.67 o                         
   5  -6   7        324.36        307.59         6.03 o                         
   6  -6   7         97.21         96.01         3.80 o                         
   7  -6   7        420.68        438.20         8.96 o                         
   8  -6   7        212.72        212.25         6.72 o                         
  -9  -5   7          0.06          2.49         5.01 o                         
  -8  -5   7         74.82         81.93         3.42 o                         
  -7  -5   7         18.25         24.46         2.14 o                         
  -6  -5   7        373.32        370.56        11.49 o                         
  -5  -5   7          0.24         -0.47         1.39 o                         
  -4  -5   7       2138.44       2161.12        22.53 o                         
  -3  -5   7       2576.44       2476.29        22.89 o                         
  -2  -5   7        403.99        462.83         6.43 o                         
  -1  -5   7        619.80        644.52         8.33 o                         
   0  -5   7       1262.65       1180.35        14.15 o                         
   1  -5   7       1486.21       1559.14        18.53 o                         
   2  -5   7        846.42        866.75        13.72 o                         
   3  -5   7       1538.73       1535.51        15.23 o                         
   4  -5   7       1293.97       1290.68        13.61 o                         
   5  -5   7         59.53         63.24         3.04 o                         
   6  -5   7        360.54        350.05         6.32 o                         
   7  -5   7        137.97        143.26         5.92 o                         
   8  -5   7         15.67         21.08         3.74 o                         
  -9  -4   7         22.48         20.59         2.90 o                         
  -8  -4   7          1.80          3.98         3.24 o                         
  -7  -4   7        747.28        782.01         9.34 o                         
  -6  -4   7        391.18        391.41         6.15 o                         
  -5  -4   7         75.93         64.18         2.48 o                         
  -4  -4   7          4.94          3.05         1.02 o                         
  -3  -4   7       1622.99       1649.73        15.35 o                         
  -2  -4   7       2456.41       2277.72        25.62 o                         
  -1  -4   7        140.32        131.76         2.41 o                         
   0  -4   7       3644.73       3418.15        54.10 o                         
   1  -4   7       3052.29       3017.00        39.05 o                         
   2  -4   7        216.32        189.09         4.17 o                         
   3  -4   7        389.75        370.51         5.18 o                         
   4  -4   7        795.06        802.60         9.22 o                         
   5  -4   7       1000.52       1021.72        11.72 o                         
   6  -4   7        668.86        676.89         9.29 o                         
   7  -4   7          6.70          5.56         3.96 o                         
   8  -4   7        146.73        152.53         8.58 o                         
  -9  -3   7          1.28         -3.01         3.01 o                         
  -8  -3   7         23.32         25.55         3.57 o                         
  -7  -3   7         15.69         15.71         1.85 o                         
  -6  -3   7        477.27        485.95         5.96 o                         
  -5  -3   7       1271.05       1215.85        13.39 o                         
  -4  -3   7        107.17        111.02         2.43 o                         
  -3  -3   7       3007.57       2844.20        31.61 o                         
  -2  -3   7       3256.47       3043.92        38.69 o                         
  -1  -3   7          7.07         13.27         2.47 o                         
   0  -3   7        158.40        189.44         2.80 o                         
   1  -3   7        460.17        395.52         5.88 o                         
   2  -3   7       1815.11       1811.12        21.74 o                         
   3  -3   7        570.95        565.78         6.51 o                         
   4  -3   7       1215.63       1278.73        13.43 o                         
   5  -3   7        359.71        366.15         5.92 o                         
   6  -3   7        137.89        143.88         4.90 o                         
   7  -3   7          5.54          3.82         2.97 o                         
  -9  -2   7        242.86        236.64         4.55 o                         
  -8  -2   7        105.93        102.73         2.81 o                         
  -7  -2   7         22.14         23.13         1.91 o                         
  -6  -2   7        384.33        398.70         9.61 o                         
  -5  -2   7          5.28          3.17         0.97 o                         
  -4  -2   7        108.59         78.25         1.89 o                         
  -3  -2   7         16.90         12.99         0.94 o                         
  -2  -2   7       2048.77       2000.37        22.47 o                         
  -1  -2   7       6538.83       6043.23        94.34 o                         
   0  -2   7        478.72        547.01        11.38 o                         
   1  -2   7        988.96        890.14        11.24 o                         
   2  -2   7        473.31        467.78         8.22 o                         
   3  -2   7        175.00        165.18         2.99 o                         
   4  -2   7        144.46        144.08         3.97 o                         
   5  -2   7        617.62        632.75        10.10 o                         
   6  -2   7        602.67        626.47         9.00 o                         
   7  -2   7        145.30        140.72         8.83 o                         
 -10  -1   7          1.36         -1.39         5.06 o                         
  -9  -1   7          5.71          8.52         5.71 o                         
  -8  -1   7         46.70         39.15         3.55 o                         
  -7  -1   7          0.95          0.16         4.35 o                         
  -6  -1   7          5.76          8.70         1.82 o                         
  -5  -1   7       1663.22       1613.53        19.38 o                         
  -4  -1   7        365.26        307.42         4.35 o                         
  -3  -1   7        378.10        359.32         4.91 o                         
  -2  -1   7        462.38        456.62         5.83 o                         
  -1  -1   7       2280.42       2304.65        54.10 o                         
   0  -1   7        295.79        264.47         4.37 o                         
   1  -1   7        131.13        110.09         2.99 o                         
   2  -1   7       2428.59       2403.19        32.47 o                         
   3  -1   7       2976.78       2907.90        36.22 o                         
   4  -1   7         78.64         80.80         3.05 o                         
   5  -1   7       1174.87       1204.91        16.91 o                         
   6  -1   7        168.68        159.99         7.01 o                         
   7  -1   7        233.35        252.95         8.40 o                         
 -10   0   7         55.17         50.93         5.43 o                         
  -9   0   7         62.73         56.98         5.41 o                         
  -8   0   7        551.69        535.65        10.32 o                         
  -7   0   7        169.04        153.76         5.95 o                         
  -6   0   7         50.84         54.34         2.90 o                         
  -5   0   7          0.71          4.08         1.50 o                         
  -4   0   7        160.05        128.19         2.24 o                         
  -3   0   7       1083.50        983.40        12.69 o                         
  -2   0   7        386.29        372.73         5.90 o                         
  -1   0   7       4225.75       4117.37        53.10 o                         
   0   0   7       4926.24       4724.72        61.11 o                         
   1   0   7         54.64         71.40         2.52 o                         
   2   0   7         41.00         38.94         2.38 o                         
   3   0   7         71.47         80.38         2.39 o                         
   4   0   7        147.70        153.16         3.50 o                         
   5   0   7         29.55         29.76         2.56 o                         
   6   0   7        820.48        822.13        19.42 o                         
   7   0   7        109.71        127.21         8.58 o                         
 -10   1   7          3.59          6.60         4.62 o                         
  -9   1   7          5.99          5.04         3.95 o                         
  -8   1   7         33.51         32.06         3.48 o                         
  -7   1   7        238.19        233.24         6.95 o                         
  -6   1   7        966.93        979.14        15.15 o                         
  -5   1   7         39.18         47.79         2.37 o                         
  -4   1   7       4735.00       4462.65        57.00 o                         
  -3   1   7        516.42        498.26         6.98 o                         
  -2   1   7        411.47        440.95         6.32 o                         
  -1   1   7         14.29         17.32         1.15 o                         
   0   1   7       2040.51       2093.00        24.57 o                         
   1   1   7       1868.76       1894.12        22.85 o                         
   2   1   7        521.97        538.54         6.32 o                         
   3   1   7        832.78        839.24         9.79 o                         
   4   1   7       1659.36       1659.89        19.58 o                         
   5   1   7        306.74        318.88         7.78 o                         
   6   1   7         14.79         20.77         5.31 o                         
 -10   2   7         17.14         12.15         4.50 o                         
  -9   2   7         13.10         24.03         4.21 o                         
  -8   2   7        299.31        292.63         7.16 o                         
  -7   2   7         19.65         23.30         4.14 o                         
  -6   2   7         18.05         20.68         4.17 o                         
  -5   2   7         19.54         19.77         1.70 o                         
  -4   2   7         26.10         31.33         1.58 o                         
  -3   2   7       1559.91       1549.44        21.32 o                         
  -2   2   7       1463.56       1417.08        19.61 o                         
  -1   2   7        510.36        500.01         7.37 o                         
   0   2   7       1879.26       1918.19        22.99 o                         
   1   2   7       1510.55       1562.00        19.57 o                         
   2   2   7        729.33        716.26         8.25 o                         
   3   2   7         88.21         96.00         3.11 o                         
   4   2   7        928.48        946.88        12.19 o                         
   5   2   7       1378.22       1424.09        17.64 o                         
   6   2   7        164.06        178.43        10.87 o                         
 -10   3   7         10.55         16.40         7.04 o                         
  -9   3   7         40.05         39.07         4.38 o                         
  -8   3   7        105.96        107.53         5.40 o                         
  -7   3   7          5.36          7.01         2.48 o                         
  -6   3   7         21.25         31.64         2.58 o                         
  -5   3   7        390.75        414.72         5.12 o                         
  -4   3   7         11.11         12.97         1.06 o                         
  -3   3   7        301.12        282.63         3.53 o                         
  -2   3   7        137.67        135.20         3.92 o                         
  -1   3   7       1108.04       1114.61        16.38 o                         
   0   3   7         68.34         69.23         3.52 o                         
   1   3   7       1688.88       1715.52        18.33 o                         
   2   3   7       1063.81       1057.47        12.45 o                         
   3   3   7        145.99        129.94         3.82 o                         
   4   3   7        218.21        224.72         5.67 o                         
   5   3   7        390.04        392.70         7.99 o                         
   6   3   7        218.02        218.25         9.34 o                         
 -10   4   7          2.33          8.75        10.44 o                         
  -9   4   7          0.54          1.42         5.82 o                         
  -8   4   7          5.43         -3.49         5.74 o                         
  -7   4   7          8.10          7.88         2.75 o                         
  -6   4   7        186.54        183.12         3.33 o                         
  -5   4   7         57.21         72.14         2.40 o                         
  -4   4   7        266.24        277.53         4.04 o                         
  -3   4   7         63.26         53.55         1.85 o                         
  -2   4   7       1109.65       1127.80        12.37 o                         
  -1   4   7        764.72        780.06         9.06 o                         
   0   4   7         67.75         71.79         2.33 o                         
   1   4   7         19.01         17.56         1.70 o                         
   2   4   7         53.25         56.61         2.71 o                         
   3   4   7        380.72        371.44         7.36 o                         
   4   4   7         46.21         43.75         3.97 o                         
   5   4   7        358.01        346.02         8.82 o                         
  -9   5   7         57.93         50.55         5.08 o                         
  -8   5   7         87.02         75.07         5.95 o                         
  -7   5   7         56.59         54.57         3.62 o                         
  -6   5   7        177.48        177.78         4.60 o                         
  -5   5   7         33.10         25.98         1.69 o                         
  -4   5   7         64.47         56.81         2.28 o                         
  -3   5   7         22.07         23.93         1.43 o                         
  -2   5   7        155.11        140.80         4.05 o                         
  -1   5   7        374.27        411.19         6.23 o                         
   0   5   7        262.00        278.97         6.63 o                         
   1   5   7        161.67        172.99         4.15 o                         
   2   5   7        162.01        168.09         4.51 o                         
   3   5   7        297.02        317.55         6.50 o                         
   4   5   7        180.07        158.36         6.36 o                         
   5   5   7         30.98         40.86         4.58 o                         
  -9   6   7          4.95         -3.36         7.01 o                         
  -8   6   7          1.53          0.24         3.28 o                         
  -7   6   7         20.69         18.26         1.94 o                         
  -6   6   7        103.56        103.52         3.66 o                         
  -5   6   7          4.81          2.77         1.55 o                         
  -4   6   7        258.95        283.83         4.68 o                         
  -3   6   7        162.43        158.69         3.49 o                         
  -2   6   7        149.76        148.24         3.45 o                         
  -1   6   7         50.42         57.31         4.85 o                         
   0   6   7        355.21        356.24         6.05 o                         
   1   6   7         95.52         96.04         3.77 o                         
   2   6   7          3.52          3.55         2.47 o                         
   3   6   7        438.37        434.74         9.59 o                         
   4   6   7        573.18        583.96        16.57 o                         
  -9   7   7        141.53        151.45         7.66 o                         
  -8   7   7          3.05         -0.16         5.45 o                         
  -7   7   7         55.63         51.23         2.81 o                         
  -6   7   7         29.46         30.30         2.40 o                         
  -5   7   7        136.05        138.94         3.99 o                         
  -4   7   7          1.42          1.89         1.88 o                         
  -3   7   7        133.67        147.34         3.70 o                         
  -2   7   7        689.89        708.16         8.86 o                         
  -1   7   7        296.40        299.91         5.77 o                         
   0   7   7        876.91        934.26        23.83 o                         
   1   7   7         34.03         44.29         3.01 o                         
   2   7   7         13.50         10.44         3.07 o                         
   3   7   7         36.39         39.35         3.82 o                         
  -8   8   7         17.66         18.27         2.82 o                         
  -7   8   7          0.19         -3.04         3.04 o                         
  -6   8   7        403.82        390.78         6.64 o                         
  -5   8   7        217.12        208.07         4.79 o                         
  -4   8   7        230.64        238.90         5.01 o                         
  -3   8   7        224.00        228.66         6.95 o                         
  -2   8   7         27.80         28.19         2.53 o                         
  -1   8   7         15.48         19.23         3.81 o                         
   0   8   7          0.88          1.13         2.44 o                         
   1   8   7        409.24        411.27         8.04 o                         
   2   8   7        280.25        298.30        10.92 o                         
   3   8   7          4.52          9.38         5.54 o                         
  -8   9   7         33.73         32.80         3.38 o                         
  -7   9   7          2.79          5.00         3.08 o                         
  -6   9   7         26.75         29.51         3.08 o                         
  -5   9   7          1.14         -2.47         2.47 o                         
  -4   9   7         19.64         22.53         2.86 o                         
  -3   9   7         33.06         27.66         2.68 o                         
  -2   9   7        365.90        359.67         6.79 o                         
  -1   9   7        487.64        481.29         7.79 o                         
   0   9   7         25.17         30.91         3.14 o                         
   1   9   7        290.79        269.12         6.90 o                         
   2   9   7         36.81         42.91         5.00 o                         
  -7  10   7        257.44        264.42         9.65 o                         
  -6  10   7         51.91         47.92         3.80 o                         
  -5  10   7         44.06         33.91         3.84 o                         
  -4  10   7         11.74         12.89         2.82 o                         
  -3  10   7          2.44          2.17         2.84 o                         
  -2  10   7        156.65        159.92         8.98 o                         
  -1  10   7          8.94          8.31         3.02 o                         
   0  10   7         15.86         16.85         5.12 o                         
  -6  11   7         21.11         16.19         3.73 o                         
  -5  11   7        108.95        104.89         4.89 o                         
  -4  11   7        189.07        173.53         6.28 o                         
  -3  11   7        269.50        282.94         7.92 o                         
  -2  11   7          3.53         12.18         3.79 o                         
  -1  11   7         48.60         48.05         4.94 o                         
   0 -16   8         40.10         35.26         4.32 o                         
   1 -16   8        258.25        265.65         7.41 o                         
   2 -16   8        376.82        342.80         7.84 o                         
   3 -16   8         59.37         66.40         8.19 o                         
  -2 -15   8         12.38         13.72         4.25 o                         
  -1 -15   8          3.44          3.22         4.74 o                         
   0 -15   8         26.77         22.92         3.27 o                         
   1 -15   8         51.41         50.18         3.71 o                         
   2 -15   8       1216.92       1252.74        15.45 o                         
   3 -15   8        232.21        214.56         6.68 o                         
   4 -15   8          4.44          0.78         3.61 o                         
  -4 -14   8         71.45         56.46         8.93 o                         
  -3 -14   8         29.35         28.63         4.19 o                         
  -2 -14   8        287.99        276.87        11.56 o                         
  -1 -14   8        130.09        140.87         6.50 o                         
   0 -14   8          3.02          4.41         2.47 o                         
   1 -14   8         10.70          8.99         3.30 o                         
   2 -14   8         65.39         62.90         4.98 o                         
   3 -14   8        455.72        448.71         8.69 o                         
   4 -14   8        252.78        270.59         7.02 o                         
   5 -14   8         78.14        101.30         7.27 o                         
  -4 -13   8         20.22         20.65         4.54 o                         
  -3 -13   8          9.93         13.25         3.34 o                         
  -2 -13   8         17.98         22.08         2.96 o                         
  -1 -13   8          9.13         17.66         2.70 o                         
   0 -13   8        333.33        337.46         6.29 o                         
   1 -13   8        592.91        583.45         8.40 o                         
   2 -13   8         54.78         52.69         3.06 o                         
   3 -13   8        841.10        886.65        11.27 o                         
   4 -13   8        321.16        315.65         8.85 o                         
   5 -13   8         72.64         80.96         4.20 o                         
   6 -13   8         98.24        101.24         5.63 o                         
  -5 -12   8        209.19        217.34         8.98 o                         
  -4 -12   8         32.64         28.97         3.50 o                         
  -3 -12   8        513.72        498.36        10.29 o                         
  -2 -12   8         61.80         69.97         3.51 o                         
  -1 -12   8        882.16        881.62        10.81 o                         
   0 -12   8        134.65        124.63         4.29 o                         
   1 -12   8        395.61        400.46         6.39 o                         
   2 -12   8        466.35        448.20         7.60 o                         
   3 -12   8         26.09         24.34         2.56 o                         
   4 -12   8       1001.45       1020.28        12.48 o                         
   5 -12   8        966.89        972.93        12.54 o                         
   6 -12   8          4.56         16.25         4.22 o                         
  -6 -11   8         18.76         28.89         6.22 o                         
  -5 -11   8          0.62         -3.33         3.33 o                         
  -4 -11   8          4.95          3.98         4.63 o                         
  -3 -11   8         80.27         88.90         4.17 o                         
  -2 -11   8        222.84        218.26         7.08 o                         
  -1 -11   8         26.98         23.64         2.30 o                         
   0 -11   8         55.37         80.55         4.26 o                         
   1 -11   8        702.03        741.52         9.03 o                         
   2 -11   8         32.78         36.33         2.28 o                         
   3 -11   8        251.55        260.48         5.69 o                         
   4 -11   8        116.57        136.54         4.48 o                         
   5 -11   8        807.53        797.86        11.56 o                         
   6 -11   8        596.23        627.56        23.91 o                         
   7 -11   8         37.23         39.27         4.32 o                         
  -7 -10   8          2.64         -1.34         4.75 o                         
  -6 -10   8          1.93          0.95         3.50 o                         
  -5 -10   8         29.64         21.44         3.49 o                         
  -4 -10   8        108.57        109.91         5.05 o                         
  -3 -10   8         63.05         67.41         3.55 o                         
  -2 -10   8         86.54         98.29         4.68 o                         
  -1 -10   8         43.10         48.64         2.21 o                         
   0 -10   8        404.04        418.51         5.74 o                         
   1 -10   8         82.14         85.87         2.83 o                         
   2 -10   8        546.95        583.92         7.52 o                         
   3 -10   8        384.58        388.72         6.01 o                         
   4 -10   8         38.54         43.92         2.40 o                         
   5 -10   8        813.47        847.35        11.72 o                         
   6 -10   8        440.35        421.19         8.81 o                         
   7 -10   8          9.36          2.27         3.40 o                         
  -7  -9   8          0.51          0.32         3.84 o                         
  -6  -9   8         71.37         78.40         4.10 o                         
  -5  -9   8         58.93         50.65         3.05 o                         
  -4  -9   8         39.05         42.27         2.57 o                         
  -3  -9   8         29.62         31.12         2.12 o                         
  -2  -9   8        173.27        174.26         3.57 o                         
  -1  -9   8        512.34        484.66         6.11 o                         
   0  -9   8        213.23        195.73         3.40 o                         
   1  -9   8        239.11        241.02         3.97 o                         
   2  -9   8        549.47        533.29         7.62 o                         
   3  -9   8         24.17         24.74         1.88 o                         
   4  -9   8         38.15         30.15         2.19 o                         
   5  -9   8         31.54         33.92         2.74 o                         
   6  -9   8       1037.57       1058.46        13.11 o                         
   7  -9   8        298.95        271.53         8.87 o                         
  -8  -8   8        153.01        151.61         8.44 o                         
  -7  -8   8         33.10         33.73         3.81 o                         
  -6  -8   8        466.12        456.06         8.03 o                         
  -5  -8   8        171.45        187.44         5.44 o                         
  -4  -8   8          3.52          5.07         1.83 o                         
  -3  -8   8         13.83         11.65         1.50 o                         
  -2  -8   8        109.53        112.66         2.66 o                         
  -1  -8   8          1.32          5.19         1.00 o                         
   0  -8   8          1.46          5.46         2.99 o                         
   1  -8   8         31.43         34.32         1.42 o                         
   2  -8   8         79.82         80.71         2.29 o                         
   3  -8   8        239.92        233.65         4.32 o                         
   4  -8   8         13.26         14.16         1.79 o                         
   5  -8   8        350.33        320.15         6.05 o                         
   6  -8   8        441.55        442.12         8.73 o                         
   7  -8   8         45.98         48.32         3.68 o                         
  -8  -7   8         21.15         24.54         5.33 o                         
  -7  -7   8         44.44         42.33         3.23 o                         
  -6  -7   8         49.88         53.36         3.42 o                         
  -5  -7   8          2.05          3.03         1.74 o                         
  -4  -7   8         55.91         62.68         2.82 o                         
  -3  -7   8        483.80        514.34         6.15 o                         
  -2  -7   8        402.00        433.12         5.10 o                         
  -1  -7   8        100.76        100.09         3.09 o                         
   0  -7   8         64.92         56.04         2.53 o                         
   1  -7   8          1.87          1.35         1.45 o                         
   2  -7   8         95.71         93.27         1.75 o                         
   3  -7   8         13.40         16.62         1.31 o                         
   4  -7   8        201.67        230.68         4.45 o                         
   5  -7   8        430.66        413.29         9.05 o                         
   6  -7   8          0.09         -0.85         3.25 o                         
   7  -7   8        389.47        390.00         8.93 o                         
  -8  -6   8         52.85         65.38         3.35 o                         
  -7  -6   8         70.52         82.33         3.93 o                         
  -6  -6   8        239.52        226.24         5.51 o                         
  -5  -6   8        233.72        228.46         4.51 o                         
  -4  -6   8        123.37        119.71         3.01 o                         
  -3  -6   8        385.05        387.34         4.67 o                         
  -2  -6   8         84.28        102.19         2.87 o                         
  -1  -6   8        128.91        107.46         2.76 o                         
   0  -6   8        163.82        154.03         3.21 o                         
   1  -6   8       1881.60       1864.18        22.13 o                         
   2  -6   8        661.07        669.36        11.08 o                         
   3  -6   8         90.17         83.22         2.25 o                         
   4  -6   8        464.96        462.13         6.93 o                         
   5  -6   8        316.49        310.12        12.45 o                         
   6  -6   8          0.59          1.49         2.57 o                         
   7  -6   8        148.38        151.71         5.44 o                         
  -9  -5   8         71.27         73.91         9.95 o                         
  -8  -5   8         81.48         94.81         3.49 o                         
  -7  -5   8        350.89        353.11         6.59 o                         
  -6  -5   8        307.43        301.74         6.89 o                         
  -5  -5   8        113.76        109.19         3.74 o                         
  -4  -5   8        395.62        423.29         5.61 o                         
  -3  -5   8        172.10        216.23         3.96 o                         
  -2  -5   8       1764.73       1785.07        20.62 o                         
  -1  -5   8        473.02        563.42         7.47 o                         
   0  -5   8        117.66        109.91         3.17 o                         
   1  -5   8        126.59        118.98         3.28 o                         
   2  -5   8          5.09          6.00         1.50 o                         
   3  -5   8         12.83         21.95         2.12 o                         
   4  -5   8         14.66         19.21         1.90 o                         
   5  -5   8       1477.07       1472.87        20.89 o                         
   6  -5   8        438.23        434.07         7.10 o                         
   7  -5   8          1.23          1.12         2.82 o                         
  -9  -4   8          0.08         -0.12         1.91 o                         
  -8  -4   8        102.14        102.27         3.19 o                         
  -7  -4   8        326.72        332.24         5.58 o                         
  -6  -4   8        136.15        132.81         3.42 o                         
  -5  -4   8         33.14         41.19         2.00 o                         
  -4  -4   8         72.72         82.91         1.93 o                         
  -3  -4   8          4.96         11.24         1.11 o                         
  -2  -4   8          7.78          5.49         0.85 o                         
  -1  -4   8        610.65        625.99         8.80 o                         
   0  -4   8         36.42         28.86         1.47 o                         
   1  -4   8        583.53        617.86        10.25 o                         
   2  -4   8        500.32        487.16         9.14 o                         
   3  -4   8         55.08         50.16         3.38 o                         
   4  -4   8          0.17         -0.17         1.53 o                         
   5  -4   8         57.11         56.32         2.82 o                         
   6  -4   8        397.99        418.06         7.16 o                         
   7  -4   8        168.28        172.98         5.74 o                         
  -9  -3   8          0.91          0.25         4.28 o                         
  -8  -3   8         37.32         38.90         3.97 o                         
  -7  -3   8        169.73        182.31         9.66 o                         
  -6  -3   8       1074.93       1077.53        12.49 o                         
  -5  -3   8        612.97        601.29         8.41 o                         
  -4  -3   8        133.96        138.79         5.01 o                         
  -3  -3   8        197.43        211.06         4.00 o                         
  -2  -3   8        100.25        127.29         3.17 o                         
  -1  -3   8        437.72        434.29         9.68 o                         
   0  -3   8        140.78        170.69         2.62 o                         
   1  -3   8        192.18        204.13         3.85 o                         
   2  -3   8         11.32         12.18         1.61 o                         
   3  -3   8          2.01          1.81         1.68 o                         
   4  -3   8        204.93        210.24         3.66 o                         
   5  -3   8         87.56         87.02         3.98 o                         
   6  -3   8        424.48        435.34         7.90 o                         
   7  -3   8          3.54          0.64         2.91 o                         
  -9  -2   8        690.30        722.08        14.40 o                         
  -8  -2   8         15.34         16.11         3.16 o                         
  -7  -2   8         12.44         12.55         2.65 o                         
  -6  -2   8        298.20        301.17         5.99 o                         
  -5  -2   8         88.89         88.98         2.54 o                         
  -4  -2   8        528.90        507.60         8.33 o                         
  -3  -2   8         61.10         65.55         1.83 o                         
  -2  -2   8       3193.68       3215.95        63.41 o                         
  -1  -2   8       1030.18       1086.49        19.61 o                         
   0  -2   8       1004.12       1054.72        21.89 o                         
   1  -2   8          8.37          7.93         1.06 o                         
   2  -2   8        100.54        111.88         3.85 o                         
   3  -2   8        129.86        127.91         6.33 o                         
   4  -2   8          3.57          2.74         1.39 o                         
   5  -2   8        164.12        156.54         5.96 o                         
   6  -2   8         81.45         92.87         5.13 o                         
   7  -2   8         73.57         79.87        12.88 o                         
  -9  -1   8        107.82        101.81         6.59 o                         
  -8  -1   8        207.35        208.96        11.05 o                         
  -7  -1   8         23.48         30.17         3.45 o                         
  -6  -1   8        519.76        541.41         8.43 o                         
  -5  -1   8       1171.73       1159.17        12.50 o                         
  -4  -1   8         90.40         97.14         3.19 o                         
  -3  -1   8         89.68         84.97         2.89 o                         
  -2  -1   8         19.96         18.84         1.03 o                         
  -1  -1   8          1.17          4.42         3.51 o                         
   0  -1   8         73.89         85.01         2.19 o                         
   1  -1   8        204.24        221.91         6.00 o                         
   2  -1   8        104.48        105.64         4.34 o                         
   3  -1   8        717.23        755.23        15.30 o                         
   4  -1   8        259.80        243.31         4.34 o                         
   5  -1   8         24.10         18.50         2.84 o                         
   6  -1   8          5.99          0.38         2.65 o                         
 -10   0   8         27.82         33.90         5.17 o                         
  -9   0   8        339.82        347.51         9.18 o                         
  -8   0   8        439.48        478.58         9.62 o                         
  -7   0   8          4.55          6.52         2.42 o                         
  -6   0   8        146.94        142.77         4.09 o                         
  -5   0   8        953.50        954.53        11.89 o                         
  -4   0   8         92.39         94.84         3.37 o                         
  -3   0   8        545.07        532.52         7.10 o                         
  -2   0   8       1194.37       1192.23        16.82 o                         
  -1   0   8       2730.51       2774.35        57.53 o                         
   1   0   8        547.98        574.49         8.54 o                         
   2   0   8         31.06         31.94         2.33 o                         
   3   0   8         33.88         39.46         3.08 o                         
   4   0   8         64.77         64.89         2.65 o                         
   5   0   8         73.24         68.18         3.62 o                         
   6   0   8        202.55        187.42         6.64 o                         
 -10   1   8          1.51         10.54         8.69 o                         
  -9   1   8          1.92         -1.91         4.37 o                         
  -8   1   8         89.39         95.72         5.01 o                         
  -7   1   8       1002.34        942.43        42.93 o                         
  -6   1   8          0.01         -1.60         1.60 o                         
  -5   1   8        706.70        680.14         8.97 o                         
  -4   1   8        104.63         77.05         1.79 o                         
  -3   1   8         27.41         35.84         2.16 o                         
  -2   1   8          0.91         -0.63         1.22 o                         
  -1   1   8        408.47        455.11         6.75 o                         
   0   1   8        674.65        723.38        10.07 o                         
   1   1   8        262.37        264.46         5.40 o                         
   2   1   8        830.78        843.13        16.35 o                         
   3   1   8        434.28        433.89         5.78 o                         
   4   1   8        412.85        408.95         6.27 o                         
   5   1   8        189.17        177.92         5.45 o                         
   6   1   8         19.12         14.52         5.09 o                         
 -10   2   8        261.38        259.39        10.79 o                         
  -9   2   8         16.35         16.95         4.02 o                         
  -8   2   8        134.68        143.44         6.19 o                         
  -7   2   8         53.83         47.09         4.00 o                         
  -6   2   8        314.58        296.37         5.86 o                         
  -5   2   8        106.27        111.30         3.34 o                         
  -4   2   8        783.15        770.53        10.06 o                         
  -3   2   8        828.76        801.25        12.29 o                         
  -2   2   8        875.01        897.14        13.41 o                         
  -1   2   8        600.77        594.31         8.61 o                         
   0   2   8         63.53         68.03         2.97 o                         
   1   2   8        486.79        460.04         7.82 o                         
   2   2   8        263.68        273.20         7.22 o                         
   3   2   8         97.18         90.68         2.96 o                         
   4   2   8        168.92        176.72         4.75 o                         
   5   2   8        107.22        113.73         4.61 o                         
  -9   3   8         89.61         96.16         7.62 o                         
  -8   3   8        174.24        148.02         5.93 o                         
  -7   3   8        431.38        442.46         8.22 o                         
  -6   3   8       1983.63       1959.09        23.74 o                         
  -5   3   8         13.53         13.60         1.13 o                         
  -4   3   8        404.88        403.42         7.25 o                         
  -3   3   8        310.55        280.14         6.10 o                         
  -2   3   8        758.05        763.76        12.14 o                         
  -1   3   8        548.26        547.46         9.50 o                         
   0   3   8        534.13        559.98        10.08 o                         
   1   3   8        560.04        540.59        10.39 o                         
   2   3   8        229.22        230.79         4.07 o                         
   3   3   8        257.17        247.56         4.95 o                         
   4   3   8          4.70          3.20         2.44 o                         
   5   3   8         51.87         47.00         4.13 o                         
  -9   4   8        168.80        182.52         8.18 o                         
  -8   4   8          0.09          3.68         3.08 o                         
  -7   4   8         13.22          3.97         2.60 o                         
  -6   4   8          9.32          9.13         1.24 o                         
  -5   4   8        570.67        579.08         7.55 o                         
  -4   4   8         57.15         70.61         2.01 o                         
  -3   4   8        768.11        759.61        10.67 o                         
  -2   4   8        727.56        694.24        11.73 o                         
  -1   4   8        256.84        257.30         6.38 o                         
   0   4   8          6.56          9.68         2.53 o                         
   1   4   8         45.39         41.90         1.80 o                         
   2   4   8         30.05         27.45         2.08 o                         
   3   4   8         62.22         58.76         3.38 o                         
   4   4   8         85.89         79.58         5.80 o                         
   5   4   8         89.39         96.14         5.06 o                         
  -9   5   8        263.14        258.05        12.38 o                         
  -8   5   8        341.49        367.26        10.29 o                         
  -7   5   8        310.95        294.08         7.34 o                         
  -6   5   8        132.14        137.20         3.58 o                         
  -5   5   8        141.28        133.46         3.18 o                         
  -4   5   8          5.31          6.54         1.30 o                         
  -3   5   8        275.26        277.76         4.05 o                         
  -2   5   8          1.21          1.05         0.99 o                         
  -1   5   8        836.03        835.45        19.68 o                         
   0   5   8        376.47        411.41         5.93 o                         
   1   5   8        383.49        381.44         8.67 o                         
   2   5   8        129.45        130.46         5.13 o                         
   3   5   8         17.89         12.86         2.74 o                         
   4   5   8        102.99        107.91         6.34 o                         
  -9   6   8        179.66        155.85         8.06 o                         
  -8   6   8        211.90        212.01         8.05 o                         
  -7   6   8        283.65        281.36         6.06 o                         
  -6   6   8        454.59        421.68         6.22 o                         
  -5   6   8         74.60         60.06         2.86 o                         
  -4   6   8        811.14        858.57        10.97 o                         
  -3   6   8         64.50         61.92         2.35 o                         
  -2   6   8        160.85        159.26         3.63 o                         
  -1   6   8         90.37         97.26         3.33 o                         
   0   6   8         78.57         74.53         3.27 o                         
   1   6   8         79.54         87.50         4.14 o                         
   2   6   8          8.52          7.45         4.89 o                         
   3   6   8        169.10        174.95         6.29 o                         
  -8   7   8        517.70        557.71        13.81 o                         
  -7   7   8        334.90        328.83         5.91 o                         
  -6   7   8          0.36          1.32         1.90 o                         
  -5   7   8        284.61        283.07         5.20 o                         
  -4   7   8        129.57        128.94         3.82 o                         
  -3   7   8        515.55        533.61         7.95 o                         
  -2   7   8        430.01        430.90        10.36 o                         
  -1   7   8          1.94          6.95         2.00 o                         
   0   7   8        214.12        238.51         5.19 o                         
   1   7   8        261.34        269.95         7.56 o                         
   2   7   8         74.42         71.95         4.30 o                         
   3   7   8         10.24         17.07         4.32 o                         
  -8   8   8          5.21         -3.40         3.40 o                         
  -7   8   8        245.82        263.45         5.79 o                         
  -6   8   8        527.33        511.35         7.77 o                         
  -5   8   8        139.92        135.16         4.42 o                         
  -4   8   8        590.84        583.47         8.19 o                         
  -3   8   8        330.13        337.59         6.06 o                         
  -2   8   8         28.80         28.69         2.51 o                         
  -1   8   8          3.77          4.03         2.42 o                         
   0   8   8         57.30         63.38         5.69 o                         
   1   8   8        526.73        531.42        14.10 o                         
   2   8   8        249.22        284.41        11.68 o                         
  -7   9   8        216.84        226.09         7.64 o                         
  -6   9   8        187.40        198.34         7.13 o                         
  -5   9   8         90.92         96.84         4.09 o                         
  -4   9   8         55.74         56.32         3.19 o                         
  -3   9   8         90.10         85.26         3.75 o                         
  -2   9   8        567.78        593.06        11.46 o                         
  -1   9   8          6.66          9.79         2.94 o                         
   0   9   8         66.16         60.63         3.90 o                         
   1   9   8        103.17        118.70        11.69 o                         
  -6  10   8        328.42        334.14        13.77 o                         
  -5  10   8        683.59        657.99        12.71 o                         
  -4  10   8        120.59        128.62         5.54 o                         
  -3  10   8        270.58        256.99         6.36 o                         
  -2  10   8         77.05         76.89         4.57 o                         
  -1  10   8        147.44        150.55         5.93 o                         
   0 -16   9          1.70          2.34         3.69 o                         
   1 -16   9          4.48          2.64         3.55 o                         
   2 -16   9         45.56         41.84         4.31 o                         
  -2 -15   9        173.76        154.44         6.46 o                         
  -1 -15   9        185.35        181.75        12.04 o                         
   0 -15   9        105.48         96.46         4.54 o                         
   1 -15   9        192.39        178.19         5.76 o                         
   2 -15   9        230.51        241.61         6.88 o                         
   3 -15   9         35.19         41.07         5.43 o                         
   4 -15   9         13.50         15.29         3.94 o                         
  -3 -14   9          2.43          8.96         3.73 o                         
  -2 -14   9        375.94        371.55        10.08 o                         
  -1 -14   9        329.05        312.03         7.04 o                         
   0 -14   9        104.22        105.67         4.30 o                         
   1 -14   9         14.95         18.04         3.69 o                         
   2 -14   9        113.23        113.07         4.31 o                         
   3 -14   9        111.50        112.71         4.50 o                         
   4 -14   9         19.09         22.40         5.11 o                         
   5 -14   9        182.81        183.71         7.74 o                         
  -4 -13   9        191.29        206.22         7.57 o                         
  -3 -13   9          8.64          9.65         3.87 o                         
  -2 -13   9         78.76         78.64         4.10 o                         
  -1 -13   9        393.45        368.51         6.40 o                         
   0 -13   9        333.07        331.90         9.22 o                         
   1 -13   9          0.31          0.66         2.14 o                         
   2 -13   9        345.81        322.98         6.27 o                         
   3 -13   9         39.77         42.74         3.29 o                         
   4 -13   9          2.13          5.96         2.74 o                         
   5 -13   9        110.37         99.70         5.45 o                         
  -5 -12   9          2.03          2.08         5.49 o                         
  -4 -12   9        450.68        433.17        11.70 o                         
  -3 -12   9        184.34        210.02         6.12 o                         
  -2 -12   9         72.38         61.67         2.92 o                         
  -1 -12   9        719.12        755.57        10.68 o                         
   0 -12   9        506.77        486.35         7.02 o                         
   1 -12   9        128.83        136.90         3.96 o                         
   2 -12   9          3.65          1.56         2.68 o                         
   3 -12   9         95.61        101.86         3.81 o                         
   4 -12   9        640.73        655.64        12.26 o                         
   5 -12   9          2.61          1.24         2.66 o                         
   6 -12   9        703.47        685.17        18.41 o                         
  -6 -11   9        135.23        147.54         6.60 o                         
  -5 -11   9          1.54         -1.48         4.71 o                         
  -4 -11   9          2.61          1.07         2.41 o                         
  -3 -11   9        257.58        260.61         5.71 o                         
  -2 -11   9        619.68        584.53        11.84 o                         
  -1 -11   9         76.81         85.19         3.21 o                         
   0 -11   9        999.57       1038.96        11.49 o                         
   1 -11   9        518.60        543.57         8.18 o                         
   2 -11   9         83.69         80.31         2.97 o                         
   3 -11   9          9.18          8.74         1.98 o                         
   4 -11   9          7.64          6.78         2.09 o                         
   5 -11   9        127.19        120.62         4.49 o                         
   6 -11   9          0.38          3.36         2.99 o                         
  -7 -10   9         59.13         56.32         5.04 o                         
  -6 -10   9        282.46        263.53         9.76 o                         
  -5 -10   9         83.00         93.14         4.19 o                         
  -4 -10   9          0.60          0.60         2.00 o                         
  -3 -10   9        844.66        833.82        12.05 o                         
  -2 -10   9        232.33        235.07         4.47 o                         
  -1 -10   9        131.93        132.17         3.14 o                         
   0 -10   9        162.28        172.67         3.49 o                         
   1 -10   9        901.51        929.28        27.11 o                         
   2 -10   9        245.95        268.20         4.60 o                         
   3 -10   9         25.84         21.62         1.78 o                         
   4 -10   9        139.92        153.54         5.78 o                         
   5 -10   9        539.24        566.57        12.40 o                         
   6 -10   9          0.02         -0.46         2.75 o                         
  -7  -9   9         85.98         78.87         4.30 o                         
  -6  -9   9        368.39        347.25         7.93 o                         
  -5  -9   9        252.34        274.18         7.47 o                         
  -4  -9   9         33.26         33.61         2.76 o                         
  -3  -9   9        180.88        185.22         3.67 o                         
  -2  -9   9        247.73        245.93         3.97 o                         
  -1  -9   9        658.07        657.41         7.40 o                         
   0  -9   9         52.02         53.14         1.85 o                         
   1  -9   9       2020.59       2106.87        25.68 o                         
   2  -9   9          8.65          9.63         1.37 o                         
   3  -9   9         46.13         51.86         2.30 o                         
   4  -9   9         64.81         67.42         2.94 o                         
   5  -9   9         84.83        100.58         3.53 o                         
   6  -9   9        311.07        352.67         6.84 o                         
   7  -9   9         36.68         40.01         3.86 o                         
  -8  -8   9        130.37        124.05         7.39 o                         
  -7  -8   9        146.30        132.79         5.35 o                         
  -6  -8   9        153.58        144.38         4.68 o                         
  -5  -8   9        693.85        714.53        14.48 o                         
  -4  -8   9        117.63        134.07         4.79 o                         
  -3  -8   9         22.31         22.32         1.73 o                         
  -2  -8   9        163.85        168.90         3.51 o                         
  -1  -8   9         41.61         35.15         2.19 o                         
   0  -8   9       2073.87       2113.18        25.19 o                         
   1  -8   9        591.16        587.60         9.03 o                         
   2  -8   9        171.78        191.24         5.09 o                         
   3  -8   9         33.45         42.18         1.34 o                         
   4  -8   9          0.08          1.71         1.88 o                         
   5  -8   9         69.02         74.51         3.84 o                         
   6  -8   9         29.27         36.23         4.37 o                         
   7  -8   9          5.38         -0.86         3.70 o                         
  -8  -7   9        315.78        330.03         7.94 o                         
  -7  -7   9         31.63         46.18         3.11 o                         
  -6  -7   9         88.69         77.48         3.51 o                         
  -5  -7   9        349.93        346.08         5.77 o                         
  -4  -7   9        552.49        560.49         7.33 o                         
  -3  -7   9        224.76        220.75         3.03 o                         
  -2  -7   9        117.06        119.58         3.33 o                         
  -1  -7   9       1096.00       1084.75        13.66 o                         
   0  -7   9        795.24        773.28        10.47 o                         
   1  -7   9          2.50          4.22         1.50 o                         
   2  -7   9        893.58        911.32        14.36 o                         
   3  -7   9         24.48         22.65         2.38 o                         
   4  -7   9        623.15        604.76         7.40 o                         
   5  -7   9         48.45         43.74         2.48 o                         
   6  -7   9         98.48         96.64         3.74 o                         
   7  -7   9         37.30         42.19         3.72 o                         
  -8  -6   9          1.75          0.04         2.56 o                         
  -7  -6   9        454.39        480.55         8.85 o                         
  -6  -6   9        702.39        728.34        10.80 o                         
  -5  -6   9        434.05        414.75         6.09 o                         
  -4  -6   9       1120.96       1164.28        12.82 o                         
  -3  -6   9        391.41        395.41         6.17 o                         
  -2  -6   9         13.12         12.15         1.36 o                         
  -1  -6   9          2.58          4.21         1.05 o                         
   0  -6   9        334.91        350.01         5.58 o                         
   1  -6   9       2075.62       2075.00        28.02 o                         
   2  -6   9          3.14          2.29         1.59 o                         
   3  -6   9       1270.13       1258.85        37.92 o                         
   4  -6   9        221.70        228.46         7.04 o                         
   5  -6   9         30.26         30.04         1.95 o                         
   6  -6   9          5.26          9.34         2.30 o                         
   7  -6   9          3.56          5.56         4.12 o                         
  -9  -5   9         61.67         71.45         6.39 o                         
  -8  -5   9        185.17        183.09         5.05 o                         
  -7  -5   9        552.54        553.75         8.89 o                         
  -6  -5   9        422.83        421.06         6.30 o                         
  -5  -5   9         75.43         75.73         2.41 o                         
  -4  -5   9        536.52        555.12         9.14 o                         
  -3  -5   9       3142.80       3161.93        35.52 o                         
  -2  -5   9       2020.79       1952.18        22.46 o                         
  -1  -5   9          6.15          4.14         0.86 o                         
   0  -5   9        759.63        782.38        11.25 o                         
   1  -5   9        172.88        153.24         3.65 o                         
   2  -5   9        711.28        724.75        10.53 o                         
   3  -5   9          3.79          1.46         2.29 o                         
   4  -5   9         88.31        101.32         4.81 o                         
   5  -5   9       1147.14       1156.71        21.19 o                         
   6  -5   9        103.62        103.48         3.73 o                         
   7  -5   9         65.78         57.49         3.54 o                         
  -9  -4   9         20.47         29.70         5.00 o                         
  -8  -4   9          5.48          5.48         4.86 o                         
  -7  -4   9         33.69         38.84         2.43 o                         
  -6  -4   9       1620.70       1720.60        24.77 o                         
  -5  -4   9        423.29        418.60         6.15 o                         
  -4  -4   9        812.79        844.84        19.38 o                         
  -3  -4   9        652.94        729.01        10.66 o                         
  -2  -4   9       1149.57       1133.48        15.32 o                         
  -1  -4   9       1039.47        987.48        11.95 o                         
   0  -4   9        199.34        213.42         4.36 o                         
   1  -4   9        863.05        833.72        11.09 o                         
   2  -4   9       1479.49       1465.81        18.57 o                         
   3  -4   9         10.98          9.04         2.63 o                         
   4  -4   9        690.77        675.63        14.47 o                         
   5  -4   9        273.13        266.59         4.79 o                         
   6  -4   9        299.67        294.74         5.75 o                         
   7  -4   9         47.98         38.02         4.99 o                         
  -9  -3   9        158.49        182.70         9.97 o                         
  -8  -3   9          8.63          8.27         2.87 o                         
  -7  -3   9         19.13         12.06         2.87 o                         
  -6  -3   9          1.37          1.14         1.15 o                         
  -5  -3   9        297.74        306.98         6.49 o                         
  -4  -3   9        343.09        334.78         6.43 o                         
  -3  -3   9        161.19        165.19         3.26 o                         
  -2  -3   9       3005.73       2990.67        57.16 o                         
  -1  -3   9       2173.25       2170.88        36.58 o                         
   0  -3   9          2.57          6.29         0.77 o                         
   1  -3   9          2.07          2.47         1.03 o                         
   2  -3   9        219.20        202.67         4.79 o                         
   3  -3   9       1521.60       1498.26        19.58 o                         
   4  -3   9          6.97          5.20         2.58 o                         
   5  -3   9        108.95         99.85         2.78 o                         
   6  -3   9        281.63        268.98         5.90 o                         
  -9  -2   9         19.27         14.96         6.93 o                         
  -8  -2   9        421.09        439.56        10.30 o                         
  -7  -2   9        410.67        417.74        21.45 o                         
  -6  -2   9          5.08          7.29         1.84 o                         
  -5  -2   9       1498.51       1476.72        20.77 o                         
  -4  -2   9        176.99        170.26         4.51 o                         
  -3  -2   9         10.90          9.10         1.06 o                         
  -2  -2   9         48.47         55.45         1.28 o                         
  -1  -2   9       1336.40       1305.24        23.50 o                         
   0  -2   9       1158.01       1072.60        13.10 o                         
   1  -2   9         60.10         56.55         3.98 o                         
   2  -2   9        745.19        741.26        12.61 o                         
   3  -2   9        192.71        179.14         8.11 o                         
   4  -2   9          1.22          2.33         2.81 o                         
   5  -2   9         15.36         11.96         1.98 o                         
   6  -2   9          5.86          1.62         3.64 o                         
  -9  -1   9         46.08         44.81         8.94 o                         
  -8  -1   9         46.93         40.50         3.57 o                         
  -7  -1   9        141.88        143.62        13.53 o                         
  -6  -1   9        360.71        357.72         5.92 o                         
  -5  -1   9        118.51        119.44         4.61 o                         
  -4  -1   9       2444.67       2466.07        32.66 o                         
  -3  -1   9        912.03        919.42        12.35 o                         
  -2  -1   9         51.80         64.01         2.16 o                         
  -1  -1   9        259.65        246.44         4.01 o                         
   0  -1   9        328.05        317.20         5.43 o                         
   1  -1   9        232.10        221.26         5.11 o                         
   2  -1   9        440.74        454.13         9.97 o                         
   3  -1   9        259.65        253.16         6.93 o                         
   4  -1   9        812.84        803.92        15.33 o                         
   5  -1   9          2.51          1.43         2.63 o                         
   6  -1   9          0.93          4.49         2.45 o                         
  -9   0   9          9.57          3.95         3.44 o                         
  -8   0   9        179.59        165.58         7.39 o                         
  -7   0   9        990.69        968.48        25.66 o                         
  -6   0   9        255.33        236.44         4.50 o                         
  -5   0   9        126.67        122.54         5.47 o                         
  -4   0   9        748.82        734.65         8.18 o                         
  -3   0   9        727.32        736.81         9.50 o                         
  -2   0   9        651.22        665.65         9.93 o                         
  -1   0   9        426.02        435.56         6.46 o                         
   0   0   9       2633.18       2623.33        30.62 o                         
   1   0   9       2798.12       2780.29        32.86 o                         
   2   0   9        514.76        530.85         8.91 o                         
   3   0   9        342.36        336.92         8.54 o                         
   4   0   9        267.16        283.33         9.02 o                         
   5   0   9        323.01        323.08        13.46 o                         
   6   0   9        136.20        132.64         8.22 o                         
  -9   1   9         30.59         32.56         3.97 o                         
  -8   1   9         47.29         52.23         3.59 o                         
  -7   1   9          0.41         -1.50         2.40 o                         
  -6   1   9        574.44        577.19         8.23 o                         
  -5   1   9        391.96        402.25         9.89 o                         
  -4   1   9        790.25        790.74         9.89 o                         
  -3   1   9       5173.53       4904.38        54.69 o                         
  -2   1   9        674.71        697.71         9.61 o                         
  -1   1   9          1.21         -0.30         1.03 o                         
   0   1   9        522.42        518.53         8.06 o                         
   1   1   9       1126.95       1137.68        45.55 o                         
   2   1   9        629.79        628.72        10.50 o                         
   3   1   9         33.41         38.31         3.72 o                         
   4   1   9       1161.79       1187.77        25.63 o                         
   5   1   9        550.98        535.00        18.08 o                         
  -9   2   9        265.07        256.83         9.27 o                         
  -8   2   9         17.71         18.37         2.82 o                         
  -7   2   9         49.83         63.41         3.47 o                         
  -6   2   9        683.23        706.59         9.72 o                         
  -5   2   9        463.44        449.87        10.81 o                         
  -4   2   9        231.63        246.08         4.75 o                         
  -3   2   9        154.85        147.58         4.30 o                         
  -2   2   9       2128.82       2158.11        29.32 o                         
  -1   2   9        315.60        334.36         6.73 o                         
   0   2   9        631.07        614.75         9.51 o                         
   1   2   9        555.95        551.37        10.24 o                         
   2   2   9        987.06        978.85        24.14 o                         
   3   2   9        372.21        375.67        31.02 o                         
   4   2   9         22.07         15.62         2.25 o                         
   5   2   9        108.79         95.81         4.84 o                         
  -9   3   9          8.81          8.61         4.05 o                         
  -8   3   9         30.98         22.40         3.15 o                         
  -7   3   9         33.74         33.48         6.08 o                         
  -6   3   9        129.44        139.53         5.01 o                         
  -5   3   9       1042.91       1102.89        14.09 o                         
  -4   3   9        250.46        271.89         5.32 o                         
  -3   3   9         86.00         96.72         4.06 o                         
  -2   3   9       1659.42       1688.23        23.95 o                         
  -1   3   9        125.73        128.42         4.83 o                         
   0   3   9         74.40         76.72         4.01 o                         
   1   3   9         94.40         91.63         5.93 o                         
   2   3   9       1229.62       1220.43        19.91 o                         
   3   3   9       1013.13       1022.66        18.68 o                         
   4   3   9         14.83         16.77         2.51 o                         
  -9   4   9         42.36         46.88         7.98 o                         
  -8   4   9         30.81         25.50         3.14 o                         
  -7   4   9         32.75         20.53         3.87 o                         
  -6   4   9          2.45          2.12         1.42 o                         
  -5   4   9          5.87          7.87         1.84 o                         
  -4   4   9        450.55        481.30         7.86 o                         
  -3   4   9       1147.95       1214.54        15.86 o                         
  -2   4   9         16.99         17.27         2.48 o                         
  -1   4   9       2090.82       2078.11        40.46 o                         
   0   4   9         64.13         68.11         4.36 o                         
   1   4   9         15.05         14.50         3.19 o                         
   2   4   9         72.48         67.27         6.14 o                         
   3   4   9        479.27        492.53        12.93 o                         
   4   4   9        254.21        235.12        11.93 o                         
  -9   5   9         25.06         34.66        11.31 o                         
  -8   5   9          1.29          4.16         5.61 o                         
  -7   5   9        341.27        338.69         7.35 o                         
  -6   5   9         82.47         81.39         2.76 o                         
  -5   5   9         25.13         23.48         1.47 o                         
  -4   5   9        256.71        278.36         6.09 o                         
  -3   5   9        301.43        322.62         6.67 o                         
  -2   5   9        503.19        512.98        24.23 o                         
  -1   5   9        200.94        214.15         6.80 o                         
   0   5   9        246.45        241.16         7.62 o                         
   1   5   9        163.06        164.09         8.43 o                         
   2   5   9         49.32         55.87         6.91 o                         
   3   5   9        393.82        381.50        13.05 o                         
  -8   6   9        147.62        169.96         8.00 o                         
  -7   6   9         11.30         12.26         2.00 o                         
  -6   6   9          3.63         -0.22         1.70 o                         
  -5   6   9          7.72          8.73         1.62 o                         
  -4   6   9        106.11        109.87         4.80 o                         
  -3   6   9        867.04        959.48        14.03 o                         
  -2   6   9        377.35        388.76         9.42 o                         
  -1   6   9        164.14        172.05        14.89 o                         
   0   6   9        580.02        603.81        12.95 o                         
   1   6   9         10.85         17.58         4.22 o                         
   2   6   9        122.54        111.43         3.64 o                         
  -8   7   9         38.67         34.29         4.66 o                         
  -7   7   9        110.60        124.37         4.56 o                         
  -6   7   9        214.53        192.17         4.75 o                         
  -5   7   9         15.40          9.58         1.99 o                         
  -4   7   9        133.60        135.65         3.53 o                         
  -3   7   9         34.22         37.43         2.70 o                         
  -2   7   9        226.21        231.49         6.56 o                         
  -1   7   9        589.90        596.04        13.07 o                         
   0   7   9        167.98        158.59        14.68 o                         
   1   7   9        802.46        767.57        15.65 o                         
   2   7   9        248.89        258.92        12.28 o                         
  -7   8   9          5.94          8.87         2.85 o                         
  -6   8   9          0.07         -2.23         2.67 o                         
  -5   8   9        176.14        186.70         4.81 o                         
  -4   8   9        147.18        139.14         4.17 o                         
  -3   8   9         18.32         21.84         2.51 o                         
  -2   8   9        339.97        351.62         5.89 o                         
  -1   8   9         20.09         18.28         2.22 o                         
   0   8   9         54.59         51.94         4.57 o                         
   1   8   9        160.92        154.78         9.81 o                         
  -6   9   9         46.57         51.37         3.49 o                         
  -5   9   9         11.05          4.53         3.92 o                         
  -4   9   9          7.69         15.93         3.35 o                         
  -3   9   9          1.00          1.12         2.51 o                         
  -2   9   9         40.40         32.05         2.91 o                         
  -1   9   9        347.65        374.67         8.35 o                         
  -4  10   9        391.46        367.05        11.66 o                         
  -3  10   9        121.38        109.82        10.25 o                         
   1 -16  10        177.11        159.96         9.64 o                         
  -2 -15  10         31.08         32.14         5.22 o                         
  -1 -15  10         14.76         20.85         3.94 o                         
   0 -15  10        183.35        177.30         5.75 o                         
   1 -15  10         91.80        105.17         4.63 o                         
   2 -15  10        304.26        310.36         8.27 o                         
   3 -15  10        700.63        709.57        21.42 o                         
  -3 -14  10        120.78        113.02         6.38 o                         
  -2 -14  10          0.19          3.22         2.84 o                         
  -1 -14  10         20.64         25.31         3.05 o                         
   0 -14  10        851.18        847.15        14.42 o                         
   1 -14  10        164.77        156.31         4.98 o                         
   2 -14  10         63.75         60.77         3.50 o                         
   3 -14  10         89.09         94.23         4.21 o                         
   4 -14  10        110.69        119.15         6.09 o                         
  -4 -13  10        229.12        216.45        10.11 o                         
  -3 -13  10        523.57        520.22         9.11 o                         
  -2 -13  10          2.39         -0.14         2.32 o                         
  -1 -13  10          2.68          2.14         2.00 o                         
   0 -13  10         35.82         33.23         2.67 o                         
   1 -13  10        909.00        904.66        12.44 o                         
   2 -13  10        175.68        169.46         6.07 o                         
   3 -13  10        273.65        285.30         6.53 o                         
   4 -13  10       1299.04       1301.62        20.34 o                         
   5 -13  10        647.42        602.82        13.22 o                         
  -5 -12  10          4.81          0.99         6.14 o                         
  -4 -12  10          0.87         -1.33         3.24 o                         
  -3 -12  10        335.15        343.16         6.60 o                         
  -2 -12  10        607.52        631.78         9.81 o                         
  -1 -12  10         22.79         30.99         2.51 o                         
   0 -12  10        112.61        113.18         3.74 o                         
   1 -12  10        947.88        967.88        12.52 o                         
   2 -12  10        223.67        235.63         4.60 o                         
   3 -12  10         44.34         41.77         2.46 o                         
   4 -12  10        544.52        582.61        11.98 o                         
   5 -12  10       1547.44       1442.31        25.00 o                         
  -6 -11  10         19.44         18.90         4.41 o                         
  -5 -11  10        121.32        145.86         7.99 o                         
  -4 -11  10          4.29          5.53         2.44 o                         
  -3 -11  10        371.57        359.59         6.11 o                         
  -2 -11  10        928.58        899.38        14.61 o                         
  -1 -11  10        361.61        356.77         5.30 o                         
   0 -11  10        506.84        481.05         9.76 o                         
   1 -11  10        192.53        194.79         4.51 o                         
   2 -11  10       1716.62       1739.13        19.74 o                         
   3 -11  10         98.87        101.87         3.15 o                         
   4 -11  10        108.51        117.95         8.23 o                         
   5 -11  10        726.94        728.90        15.76 o                         
   6 -11  10        366.45        347.36         9.48 o                         
  -6 -10  10          0.20          2.39         3.72 o                         
  -5 -10  10         10.81          9.05         4.11 o                         
  -4 -10  10         97.19        107.51         4.60 o                         
  -3 -10  10         37.09         49.85         2.48 o                         
  -2 -10  10        292.10        289.00         4.35 o                         
  -1 -10  10        421.70        451.93         8.10 o                         
   0 -10  10         16.91         17.02         3.68 o                         
   1 -10  10        235.07        252.41         6.26 o                         
   2 -10  10        491.14        519.98         9.47 o                         
   3 -10  10        485.96        544.18        11.46 o                         
   4 -10  10        297.20        294.48         4.89 o                         
   5 -10  10        515.40        523.81        11.56 o                         
   6 -10  10        715.61        670.80        14.29 o                         
  -7  -9  10         62.05         73.01         9.18 o                         
  -6  -9  10          0.58         -1.56         2.44 o                         
  -5  -9  10         38.05         41.26         2.65 o                         
  -4  -9  10          3.17          0.34         1.79 o                         
  -3  -9  10         63.42         69.26         2.20 o                         
  -2  -9  10          3.88          4.21         1.93 o                         
  -1  -9  10        165.86        169.47         4.61 o                         
   0  -9  10         83.61         87.50         3.81 o                         
   1  -9  10        359.88        351.16         7.98 o                         
   2  -9  10         99.22        115.65         4.72 o                         
   3  -9  10        550.16        581.75        11.64 o                         
   4  -9  10          5.72          9.60         3.26 o                         
   5  -9  10          5.66          5.84         2.06 o                         
   6  -9  10        201.72        221.76        10.41 o                         
  -7  -8  10          4.99          7.02         3.29 o                         
  -6  -8  10         25.86         22.58         2.37 o                         
  -5  -8  10          1.26          2.59         2.86 o                         
  -4  -8  10        255.53        252.84         4.21 o                         
  -3  -8  10        492.58        512.82         8.13 o                         
  -2  -8  10         36.67         33.88         2.25 o                         
  -1  -8  10         70.18         67.01         2.98 o                         
   0  -8  10        300.85        296.28         5.52 o                         
   1  -8  10        247.82        257.73         5.56 o                         
   2  -8  10        364.85        352.18        10.24 o                         
   3  -8  10        159.11        172.96         5.60 o                         
   4  -8  10       1137.79       1208.04        18.10 o                         
   5  -8  10        268.30        245.63         8.54 o                         
   6  -8  10        190.97        180.01         6.59 o                         
  -8  -7  10         12.88         18.19         3.89 o                         
  -7  -7  10         88.48         87.59         4.46 o                         
  -6  -7  10          5.47          8.83         1.90 o                         
  -5  -7  10        167.14        165.04         3.64 o                         
  -4  -7  10         93.65         90.59         6.18 o                         
  -3  -7  10         47.45         48.31         2.55 o                         
  -2  -7  10        208.40        197.65         4.23 o                         
  -1  -7  10          6.15          7.35         1.46 o                         
   0  -7  10        813.89        837.06        11.27 o                         
   1  -7  10        135.64        133.73         4.18 o                         
   2  -7  10         73.41         74.65         4.66 o                         
   3  -7  10        217.12        209.42         6.02 o                         
   4  -7  10        805.47        757.38        12.60 o                         
   5  -7  10        367.63        384.70        11.53 o                         
   6  -7  10         51.22         52.58         4.56 o                         
  -8  -6  10         28.68         25.15         2.14 o                         
  -7  -6  10         16.73         16.20         2.22 o                         
  -6  -6  10         19.56         24.40         1.90 o                         
  -5  -6  10        241.67        230.61         4.09 o                         
  -4  -6  10          6.44          3.69         1.87 o                         
  -3  -6  10        462.14        451.70         6.87 o                         
  -2  -6  10        217.28        206.85         4.34 o                         
  -1  -6  10        276.85        307.78         5.59 o                         
   0  -6  10        320.07        325.36         5.85 o                         
   1  -6  10        342.32        325.23         5.83 o                         
   2  -6  10        637.33        667.41        10.33 o                         
   3  -6  10        536.65        531.66         9.58 o                         
   4  -6  10        239.30        255.96         7.05 o                         
   5  -6  10        646.29        666.74        12.71 o                         
   6  -6  10         67.16         59.84         5.69 o                         
  -8  -5  10         38.33         42.08         3.76 o                         
  -7  -5  10          3.61          5.92         1.99 o                         
  -6  -5  10          5.62          7.85         1.25 o                         
  -5  -5  10         35.98         37.37         2.62 o                         
  -4  -5  10         23.39         24.54         1.72 o                         
  -3  -5  10        114.75        111.93         3.35 o                         
  -2  -5  10        405.18        397.80         6.48 o                         
  -1  -5  10       1192.23       1153.16        22.34 o                         
   0  -5  10          0.79          0.98         0.85 o                         
   1  -5  10        476.50        502.92         7.76 o                         
   2  -5  10         99.82         91.77         3.81 o                         
   3  -5  10        379.76        403.83         7.87 o                         
   4  -5  10        118.39        121.37         5.77 o                         
   5  -5  10        333.32        307.50         8.66 o                         
   6  -5  10        819.12        845.99        15.67 o                         
  -9  -4  10         40.14         24.97         5.97 o                         
  -8  -4  10         29.83         28.89         3.58 o                         
  -7  -4  10         68.28         67.47         3.67 o                         
  -6  -4  10         39.43         37.86         1.92 o                         
  -5  -4  10         35.25         40.66         3.11 o                         
  -4  -4  10        121.91        108.36         3.05 o                         
  -3  -4  10          4.96          4.07         1.73 o                         
  -2  -4  10          4.94         10.36         0.96 o                         
  -1  -4  10         39.14         35.25         1.00 o                         
   0  -4  10          2.95          3.82         0.90 o                         
   1  -4  10         18.46         23.10         2.01 o                         
   2  -4  10        289.93        270.66         5.84 o                         
   3  -4  10        719.38        711.43        11.46 o                         
   4  -4  10        275.01        270.50         8.68 o                         
   5  -4  10         27.10         20.93         3.75 o                         
   6  -4  10         17.16         14.66         4.93 o                         
  -9  -3  10         60.37         64.99         6.34 o                         
  -8  -3  10         41.16         44.15         3.66 o                         
  -7  -3  10         18.96         19.22         2.37 o                         
  -6  -3  10         13.14         11.41         2.08 o                         
  -5  -3  10        128.31        130.05         4.35 o                         
  -4  -3  10        199.54        188.87         3.64 o                         
  -3  -3  10        569.85        592.78         7.94 o                         
  -2  -3  10         88.45         91.69         1.83 o                         
  -1  -3  10       1125.16       1135.27        21.30 o                         
   0  -3  10        268.15        241.67         3.92 o                         
   1  -3  10        137.24        134.67         3.96 o                         
   2  -3  10        129.97        127.28         4.15 o                         
   3  -3  10         92.42         80.58         4.08 o                         
   4  -3  10        403.00        402.20         9.00 o                         
   5  -3  10        578.25        550.38        11.81 o                         
   6  -3  10          6.20         17.11         6.15 o                         
  -9  -2  10        207.81        210.85         7.88 o                         
  -8  -2  10        426.57        440.77        10.51 o                         
  -7  -2  10          0.17         -1.83         1.83 o                         
  -6  -2  10        220.05        236.93         8.31 o                         
  -5  -2  10         65.22         56.44         3.28 o                         
  -4  -2  10          0.06         -0.75         0.93 o                         
  -3  -2  10          1.23          0.33         0.97 o                         
  -2  -2  10         68.12         74.79         1.71 o                         
  -1  -2  10        563.01        609.25        14.31 o                         
   0  -2  10          0.93          0.74         1.63 o                         
   1  -2  10         80.52         74.22         4.15 o                         
   2  -2  10         13.13         14.06         2.51 o                         
   3  -2  10        273.30        288.63         7.11 o                         
   4  -2  10        152.57        138.83         7.07 o                         
   5  -2  10         53.32         53.58         4.83 o                         
   6  -2  10          9.18         14.08         5.80 o                         
  -9  -1  10         51.91         44.50         4.84 o                         
  -8  -1  10          3.70          3.45         3.34 o                         
  -7  -1  10         24.36         24.10         3.38 o                         
  -6  -1  10          5.98          9.37         3.28 o                         
  -5  -1  10         50.48         59.77         3.62 o                         
  -4  -1  10        726.56        730.41         9.47 o                         
  -3  -1  10        642.55        648.57         8.59 o                         
  -2  -1  10        571.84        599.70         7.86 o                         
  -1  -1  10         77.28         80.01         3.33 o                         
   0  -1  10        182.87        170.97         4.18 o                         
   1  -1  10         36.86         45.98         3.24 o                         
   2  -1  10         73.46         74.68         5.40 o                         
   3  -1  10        105.93        111.31         6.00 o                         
   4  -1  10         28.06         27.40         4.41 o                         
   5  -1  10         43.73         44.92         4.95 o                         
  -9   0  10         38.43         27.07         4.74 o                         
  -8   0  10        344.23        311.57        11.06 o                         
  -7   0  10        406.81        401.91        20.80 o                         
  -6   0  10        126.29        122.38         9.88 o                         
  -5   0  10        125.78        134.47         5.74 o                         
  -4   0  10         77.85         77.58         2.45 o                         
  -3   0  10         55.91         49.38         2.34 o                         
  -2   0  10          6.09          2.32         1.07 o                         
  -1   0  10        291.00        306.30         5.66 o                         
   0   0  10        104.29        114.20         3.56 o                         
   1   0  10        607.14        595.65        10.38 o                         
   2   0  10        582.85        555.06        12.23 o                         
   3   0  10         23.70         23.34         3.61 o                         
   4   0  10        178.37        173.09         8.46 o                         
   5   0  10         52.52         53.97         6.55 o                         
  -9   1  10          6.96          7.19         3.59 o                         
  -8   1  10         17.01         19.18         2.76 o                         
  -7   1  10        259.40        240.32         4.89 o                         
  -6   1  10        662.27        680.89        15.22 o                         
  -5   1  10        224.04        210.61         7.39 o                         
  -4   1  10        503.70        497.08         6.91 o                         
  -3   1  10        476.69        482.26         8.33 o                         
  -2   1  10          0.88          2.31         1.45 o                         
  -1   1  10        375.89        390.51         6.48 o                         
   0   1  10        236.17        235.99        11.26 o                         
   1   1  10         44.52         52.38         3.26 o                         
   2   1  10         39.63         34.70         3.16 o                         
   3   1  10        286.89        245.16        16.25 o                         
   4   1  10         45.20         33.49         5.81 o                         
   5   1  10         75.98         76.42         8.70 o                         
  -9   2  10        218.67        214.53        19.84 o                         
  -8   2  10         25.95         24.49         3.88 o                         
  -7   2  10        623.45        586.69        18.62 o                         
  -6   2  10         11.60         14.34         3.77 o                         
  -5   2  10        215.82        215.94         3.56 o                         
  -4   2  10        141.43        133.65         4.02 o                         
  -3   2  10        292.91        312.65         6.69 o                         
  -2   2  10        877.73        870.20        13.65 o                         
  -1   2  10          4.01          3.56         2.04 o                         
   0   2  10        461.07        478.04         9.27 o                         
   1   2  10        151.78        149.88         5.69 o                         
   2   2  10        141.33        141.09         6.59 o                         
   3   2  10        114.84        105.00         6.72 o                         
   4   2  10          4.14         -1.95         5.55 o                         
  -9   3  10         40.00         30.00         4.63 o                         
  -8   3  10        132.03        136.55         7.58 o                         
  -7   3  10        125.13         93.00         2.97 o                         
  -6   3  10        209.14        226.33         9.56 o                         
  -5   3  10        533.05        561.34         9.70 o                         
  -4   3  10        273.70        269.10         5.44 o                         
  -3   3  10        129.78        129.77         4.85 o                         
  -2   3  10         10.10         10.62         2.34 o                         
  -1   3  10        143.42        135.15         5.19 o                         
   0   3  10        449.99        436.22         9.07 o                         
   1   3  10        179.88        187.40         6.55 o                         
   2   3  10        254.90        258.65        11.58 o                         
   3   3  10         88.08         94.09         6.38 o                         
   4   3  10        204.82        189.10        13.49 o                         
  -9   4  10        408.74        430.48        16.13 o                         
  -8   4  10        388.03        354.79         9.35 o                         
  -7   4  10         18.66         11.19         1.75 o                         
  -6   4  10         74.73         64.04         3.02 o                         
  -5   4  10         15.88         25.43         2.46 o                         
  -4   4  10        452.00        457.03         7.87 o                         
  -3   4  10         59.67         63.90         3.97 o                         
  -2   4  10        218.71        219.27        13.03 o                         
  -1   4  10        261.35        237.56         6.80 o                         
   0   4  10         71.10         62.51         7.44 o                         
   1   4  10        165.85        170.66        10.17 o                         
   2   4  10          2.61         -0.18         4.17 o                         
   3   4  10         69.79         78.43         6.91 o                         
  -8   5  10        243.63        259.28        13.51 o                         
  -7   5  10        343.24        331.76         8.65 o                         
  -6   5  10          0.36         -1.17         2.31 o                         
  -5   5  10        557.43        558.89        10.57 o                         
  -4   5  10        278.27        289.69         6.50 o                         
  -3   5  10          5.21          7.20         3.02 o                         
  -2   5  10         73.65         76.42         4.50 o                         
  -1   5  10          8.72         11.01         3.16 o                         
   0   5  10         92.31         84.35        14.83 o                         
   1   5  10          8.03          8.97         3.94 o                         
   2   5  10         81.23         72.21         6.33 o                         
  -8   6  10        308.79        342.83        10.68 o                         
  -7   6  10        129.35        124.51         3.49 o                         
  -6   6  10        119.40        133.58         5.47 o                         
  -5   6  10         32.13         22.99         3.84 o                         
  -4   6  10         17.30         20.81         2.95 o                         
  -3   6  10        478.12        479.63        11.15 o                         
  -2   6  10          2.35          7.42         4.86 o                         
  -1   6  10         77.71         74.10         5.16 o                         
   0   6  10        173.68        171.62        17.03 o                         
   1   6  10          0.74          4.15         4.92 o                         
  -7   7  10        362.91        409.28        10.10 o                         
  -6   7  10        225.65        207.88         6.67 o                         
  -5   7  10         24.47         23.48         3.29 o                         
  -4   7  10        228.98        234.84         7.18 o                         
  -3   7  10         47.67         47.51         4.07 o                         
  -2   7  10         35.79         27.62         3.92 o                         
  -1   7  10          1.34         -3.36         5.86 o                         
   0   7  10         92.99        118.53        15.10 o                         
  -6   8  10        307.64        306.54         8.56 o                         
  -5   8  10        448.06        445.89        12.25 o                         
  -4   8  10          0.23          5.27         3.84 o                         
  -3   8  10        130.84        135.77         6.44 o                         
  -2   8  10          4.36          5.37         4.30 o                         
  -1   8  10        107.55        122.97         6.94 o                         
  -4   9  10          5.56         10.54         6.38 o                         
  -3   9  10          0.26         -4.13         4.13 o                         
  -2 -15  11         38.62         31.37         4.13 o                         
  -1 -15  11         10.14          9.48         3.00 o                         
   0 -15  11          1.60         -2.86         2.86 o                         
   1 -15  11         16.32         17.67         3.10 o                         
   2 -15  11          1.00         -1.44         3.36 o                         
  -3 -14  11        165.94        158.19         9.94 o                         
  -2 -14  11         60.26         51.20         3.45 o                         
  -1 -14  11        148.00        151.14         5.99 o                         
   0 -14  11         81.06         74.71         3.57 o                         
   1 -14  11          8.67         11.11         2.76 o                         
   2 -14  11          8.03         10.24         3.12 o                         
   3 -14  11          0.46          2.05         4.07 o                         
   4 -14  11         14.63         15.76         6.64 o                         
  -4 -13  11        210.78        219.31        10.27 o                         
  -3 -13  11        167.13        168.89         5.46 o                         
  -2 -13  11         19.24         16.60         2.48 o                         
  -1 -13  11         30.56         30.41         2.31 o                         
   0 -13  11         41.46         37.81         2.88 o                         
   1 -13  11        196.66        191.04         5.92 o                         
   2 -13  11          0.98         -0.81         2.33 o                         
   3 -13  11        105.54        107.69         3.00 o                         
   4 -13  11         18.59         17.39         3.25 o                         
  -5 -12  11         98.08         92.92         8.09 o                         
  -4 -12  11          8.10          5.71         3.41 o                         
  -3 -12  11        507.79        459.83         8.60 o                         
  -2 -12  11        351.38        351.50         5.49 o                         
  -1 -12  11        497.00        466.44        11.23 o                         
   0 -12  11        531.24        527.44        19.95 o                         
   1 -12  11         19.92         17.06         3.58 o                         
   2 -12  11         26.73         36.19         3.57 o                         
   3 -12  11          0.75         -3.78         3.78 o                         
   4 -12  11        199.55        196.25         9.92 o                         
   5 -12  11        149.69        137.15        10.62 o                         
  -6 -11  11        354.10        345.16         9.22 o                         
  -5 -11  11         73.80         89.00         4.28 o                         
  -4 -11  11         68.63         63.92         3.96 o                         
  -3 -11  11        360.31        369.84         6.39 o                         
  -2 -11  11        435.75        407.05        10.24 o                         
  -1 -11  11        200.40        191.33         8.92 o                         
   0 -11  11        422.97        439.06         8.60 o                         
   1 -11  11        411.33        421.32         8.61 o                         
   2 -11  11        208.12        214.73         9.22 o                         
   3 -11  11         78.84         79.93         6.09 o                         
   4 -11  11        462.71        439.03        11.99 o                         
   5 -11  11        195.61        191.38         8.71 o                         
  -6 -10  11         49.78         51.95         3.92 o                         
  -5 -10  11         79.08         81.30         3.58 o                         
  -4 -10  11        383.46        369.53         5.73 o                         
  -3 -10  11         13.74         24.29         2.64 o                         
  -2 -10  11        666.10        656.70        10.39 o                         
  -1 -10  11        247.09        236.09         5.85 o                         
   0 -10  11        122.94        130.30         4.66 o                         
   1 -10  11         10.45         12.66         2.46 o                         
   2 -10  11          6.13          8.54         3.21 o                         
   3 -10  11         19.46         18.10         4.45 o                         
   4 -10  11          8.35         13.86         4.37 o                         
   5 -10  11        297.99        330.41        10.04 o                         
  -7  -9  11         22.44         28.95         3.63 o                         
  -6  -9  11        215.33        204.21         6.06 o                         
  -5  -9  11        363.06        368.68         5.85 o                         
  -4  -9  11        211.92        231.26         6.80 o                         
  -3  -9  11        224.68        207.13         5.61 o                         
  -2  -9  11         86.91         92.15         5.59 o                         
  -1  -9  11        529.02        530.07         9.42 o                         
   0  -9  11        745.78        762.90        11.26 o                         
   1  -9  11        502.30        502.95         8.57 o                         
   2  -9  11        450.46        446.36         9.37 o                         
   3  -9  11         48.32         48.75         3.91 o                         
   4  -9  11         50.75         54.65         8.27 o                         
   5  -9  11          3.52          3.03         4.47 o                         
   6  -9  11          5.56         -1.91        12.81 o                         
  -7  -8  11        108.21        105.47         6.05 o                         
  -6  -8  11         21.43         19.40         2.21 o                         
  -5  -8  11         21.88         19.09         3.25 o                         
  -4  -8  11        307.94        291.02         8.21 o                         
  -3  -8  11        551.30        584.46         8.98 o                         
  -2  -8  11         57.67         53.16         2.84 o                         
  -1  -8  11        755.74        746.76        10.54 o                         
   0  -8  11        117.79        125.46         3.77 o                         
   1  -8  11         59.83         59.28         4.09 o                         
   2  -8  11          2.02         -1.66         2.34 o                         
   3  -8  11        244.13        259.77         7.02 o                         
   4  -8  11         86.81         91.42         5.83 o                         
   5  -8  11         17.69          6.07         5.01 o                         
   6  -8  11         46.80         52.30         6.21 o                         
  -8  -7  11         94.36         81.37         4.09 o                         
  -7  -7  11        801.90        802.30        14.26 o                         
  -6  -7  11         12.71         22.12         2.22 o                         
  -5  -7  11        254.78        247.93         6.67 o                         
  -4  -7  11        187.54        190.11         6.61 o                         
  -3  -7  11        539.54        543.37         8.12 o                         
  -2  -7  11        803.93        803.80        10.80 o                         
  -1  -7  11        459.39        485.45        10.21 o                         
   0  -7  11        208.31        217.59         5.02 o                         
   1  -7  11        270.52        273.21         5.80 o                         
   2  -7  11        330.66        321.91         6.94 o                         
   3  -7  11        118.08        127.05         5.42 o                         
   4  -7  11         19.86         25.63         4.57 o                         
   5  -7  11         30.62         32.13         4.76 o                         
   6  -7  11         40.85         33.22         7.41 o                         
  -8  -6  11         14.14         11.37         2.23 o                         
  -7  -6  11        291.59        291.49        10.21 o                         
  -6  -6  11        430.75        419.49        13.79 o                         
  -5  -6  11         21.00         25.31         2.40 o                         
  -4  -6  11        396.19        398.38         6.46 o                         
  -3  -6  11       1282.96       1330.15        18.67 o                         
  -2  -6  11        770.98        806.62        11.90 o                         
  -1  -6  11          7.10         10.97         1.38 o                         
   0  -6  11         78.08         78.29         2.71 o                         
   1  -6  11        498.48        517.08        11.79 o                         
   2  -6  11        673.04        656.69        10.41 o                         
   3  -6  11         46.03         59.03         3.81 o                         
   4  -6  11        674.20        663.69        15.84 o                         
   5  -6  11         64.04         63.72         5.19 o                         
   6  -6  11        117.12        113.94         8.17 o                         
  -8  -5  11         32.14         35.69         6.08 o                         
  -7  -5  11        162.00        159.75         4.96 o                         
  -6  -5  11        537.57        557.62        10.69 o                         
  -5  -5  11         90.35         83.40         4.38 o                         
  -4  -5  11         20.05         18.82         1.87 o                         
  -3  -5  11        277.27        279.65         4.95 o                         
  -2  -5  11       1647.54       1666.69        19.82 o                         
  -1  -5  11        427.95        397.74         5.81 o                         
   0  -5  11        159.18        165.37         4.31 o                         
   1  -5  11       1325.21       1341.47        17.06 o                         
   2  -5  11        393.66        375.64         7.21 o                         
   3  -5  11         41.13         36.75         3.09 o                         
   4  -5  11         51.14         49.39         6.18 o                         
   5  -5  11        105.93         90.98         5.58 o                         
  -9  -4  11        119.90        129.93         9.07 o                         
  -8  -4  11         16.67         11.21         2.87 o                         
  -7  -4  11        139.21        127.29         6.34 o                         
  -6  -4  11        490.45        501.17        13.93 o                         
  -5  -4  11        954.48        987.59        15.34 o                         
  -4  -4  11        190.02        187.55         3.92 o                         
  -3  -4  11        163.01        161.67         3.54 o                         
  -2  -4  11        575.36        595.86         7.85 o                         
  -1  -4  11        154.60        153.93         6.84 o                         
   0  -4  11         78.65         64.70         2.78 o                         
   1  -4  11          3.20          1.89         1.48 o                         
   2  -4  11        586.30        633.06        10.02 o                         
   3  -4  11        200.24        197.35         5.91 o                         
   4  -4  11         21.85         16.47         4.96 o                         
   5  -4  11        136.45        134.22         7.39 o                         
  -9  -3  11        158.84        137.18         7.52 o                         
  -8  -3  11        459.90        499.50        10.55 o                         
  -7  -3  11        165.44        149.95        13.27 o                         
  -6  -3  11         18.69         20.27         2.47 o                         
  -5  -3  11        247.41        269.47        11.74 o                         
  -4  -3  11         19.70         20.82         1.52 o                         
  -3  -3  11        634.60        631.66        10.06 o                         
  -2  -3  11         11.80         15.08         0.83 o                         
  -1  -3  11        787.23        808.12        16.99 o                         
   0  -3  11        434.80        402.58         6.05 o                         
   1  -3  11          3.30          0.79         2.14 o                         
   2  -3  11         96.68         86.42         4.41 o                         
   3  -3  11        103.89         88.18         4.76 o                         
   4  -3  11        169.88        166.55         8.29 o                         
   5  -3  11          0.35         -1.37         4.20 o                         
  -9  -2  11          6.69          3.22         3.12 o                         
  -8  -2  11         32.11         26.85         3.38 o                         
  -7  -2  11        251.30        248.81        20.55 o                         
  -6  -2  11        199.06        210.17         5.58 o                         
  -5  -2  11        529.10        546.33         9.68 o                         
  -4  -2  11        490.08        521.08         7.36 o                         
  -3  -2  11        342.84        358.36         5.48 o                         
  -2  -2  11        170.95        171.04         2.86 o                         
  -1  -2  11          3.92          4.83         1.52 o                         
   0  -2  11        583.82        557.84         8.08 o                         
   1  -2  11       1552.76       1443.83        40.89 o                         
   2  -2  11         19.56         17.80         2.42 o                         
   3  -2  11        359.95        360.57         8.20 o                         
   4  -2  11         19.38          9.12         4.20 o                         
   5  -2  11         76.70         77.28         5.76 o                         
  -9  -1  11         15.19         18.54         3.87 o                         
  -8  -1  11         75.90         73.09         6.34 o                         
  -7  -1  11        330.99        354.91        16.13 o                         
  -6  -1  11        178.32        196.79        11.44 o                         
  -5  -1  11        101.51        102.18         4.25 o                         
  -4  -1  11        620.13        628.58         8.59 o                         
  -3  -1  11        937.27        945.77        13.40 o                         
  -2  -1  11        567.08        558.64         7.69 o                         
  -1  -1  11        114.10        121.79         2.79 o                         
   0  -1  11        589.34        602.06         9.83 o                         
   1  -1  11        990.69        984.15        15.41 o                         
   2  -1  11        138.35        139.43         8.40 o                         
   3  -1  11          6.24          5.62         3.34 o                         
   4  -1  11         74.90         78.87         5.36 o                         
   5  -1  11        342.88        360.43        11.99 o                         
  -9   0  11         46.16         39.81         3.40 o                         
  -8   0  11         12.05          9.68         4.65 o                         
  -7   0  11        219.07        236.69        13.66 o                         
  -6   0  11       1459.18       1532.05        28.00 o                         
  -5   0  11        283.62        291.25        14.05 o                         
  -4   0  11        126.33        133.11         3.89 o                         
  -3   0  11         17.95         17.49         2.06 o                         
  -2   0  11          3.61          4.80         2.30 o                         
  -1   0  11         21.56         23.45         1.91 o                         
   0   0  11         54.19         80.63         3.71 o                         
   1   0  11        682.61        678.48        11.80 o                         
   2   0  11        874.37        850.25        14.89 o                         
   3   0  11         12.74          6.44         4.80 o                         
   4   0  11         43.57         49.85         5.65 o                         
  -9   1  11        127.04        110.09        12.09 o                         
  -8   1  11          0.26          1.82         4.46 o                         
  -7   1  11        118.94        133.17        12.09 o                         
  -6   1  11        323.29        317.27        10.02 o                         
  -5   1  11        552.25        564.71        12.64 o                         
  -4   1  11        293.88        285.71         5.89 o                         
  -3   1  11       1326.13       1353.99        19.44 o                         
  -2   1  11        880.64        894.66        13.70 o                         
  -1   1  11         85.23         87.51         3.45 o                         
   0   1  11         77.23         74.81         3.65 o                         
   1   1  11          9.38          9.72         5.12 o                         
   2   1  11        913.52        907.89        14.44 o                         
   3   1  11        209.81        192.29         9.39 o                         
   4   1  11          3.54         13.35         8.00 o                         
  -9   2  11         93.60         87.54         8.45 o                         
  -8   2  11        110.36        113.62         8.09 o                         
  -7   2  11          1.58          1.64         4.77 o                         
  -6   2  11        486.29        467.00        12.32 o                         
  -5   2  11       1438.89       1460.00        17.45 o                         
  -4   2  11        415.73        393.72         7.35 o                         
  -3   2  11         15.62         17.02         2.31 o                         
  -2   2  11        304.76        305.64         6.78 o                         
  -1   2  11        685.19        687.14        11.75 o                         
   0   2  11        167.24        172.83        10.30 o                         
   1   2  11        292.52        287.50         8.44 o                         
   2   2  11        863.67        835.64        20.75 o                         
   3   2  11        574.92        555.89        13.74 o                         
  -8   3  11         25.35          9.62         8.78 o                         
  -7   3  11        167.40        161.11         9.61 o                         
  -6   3  11         66.05         86.87         9.88 o                         
  -5   3  11        174.19        169.45         4.88 o                         
  -4   3  11       1356.08       1441.92        18.37 o                         
  -3   3  11        436.75        424.78         8.78 o                         
  -2   3  11        723.46        688.85        12.14 o                         
  -1   3  11        230.87        223.44         6.40 o                         
   0   3  11         20.48         23.54         3.06 o                         
   1   3  11        217.34        224.07         7.96 o                         
   2   3  11          7.36          6.76         3.93 o                         
   3   3  11        408.44        385.92        12.76 o                         
  -8   4  11        509.60        470.21        16.41 o                         
  -7   4  11        295.45        325.17        12.31 o                         
  -6   4  11          0.41          1.31         1.72 o                         
  -5   4  11        169.53        160.25         4.97 o                         
  -4   4  11        475.72        508.40         8.80 o                         
  -3   4  11        586.35        590.26        11.50 o                         
  -2   4  11        183.33        214.63         9.92 o                         
  -1   4  11        415.40        413.95         9.53 o                         
   0   4  11        805.04        831.07        15.88 o                         
   1   4  11        234.08        249.34         9.12 o                         
   2   4  11          0.09         -4.84         4.84 o                         
  -8   5  11         23.91         13.86         8.97 o                         
  -7   5  11         55.79         54.01         6.74 o                         
  -6   5  11        411.81        435.90         8.19 o                         
  -5   5  11         62.50         77.84         4.03 o                         
  -4   5  11        281.53        291.33         7.92 o                         
  -3   5  11        702.98        754.60        12.02 o                         
  -2   5  11        153.42        161.08         6.83 o                         
  -1   5  11         11.49          6.18         5.39 o                         
   0   5  11         70.69         85.23         5.65 o                         
   1   5  11        366.10        382.26        11.73 o                         
  -7   6  11        116.08        121.05         6.93 o                         
  -6   6  11          6.52         11.43         3.16 o                         
  -5   6  11         17.43         22.96         3.34 o                         
  -4   6  11         19.95         21.15         3.11 o                         
  -3   6  11         92.03        100.64         6.13 o                         
  -2   6  11        625.48        637.50        13.25 o                         
  -1   6  11        151.21        171.76         8.02 o                         
   0   6  11        245.06        240.27        10.15 o                         
  -6   7  11        227.84        245.42         8.91 o                         
  -5   7  11        567.51        579.22        11.17 o                         
  -4   7  11          4.85         -0.46         4.60 o                         
  -3   7  11        400.32        425.62         9.71 o                         
  -2   7  11        192.03        217.50         8.06 o                         
  -1   7  11         62.19         60.72         7.81 o                         
  -4   8  11        274.95        275.50        12.41 o                         
  -3   8  11         39.37         35.24        12.75 o                         
  -1 -15  12         26.15         25.74         6.18 o                         
   0 -15  12         45.91         38.23         5.63 o                         
   1 -15  12          2.04         -4.81         6.01 o                         
  -3 -14  12        130.25        126.67        16.03 o                         
  -2 -14  12        101.21         96.79         5.87 o                         
  -1 -14  12         76.18         76.55         5.27 o                         
   0 -14  12        204.42        172.04         8.82 o                         
   1 -14  12        510.33        524.00        12.15 o                         
   2 -14  12         68.77         70.96         5.58 o                         
   3 -14  12         98.12         97.52         7.66 o                         
  -4 -13  12          7.93          5.72         3.85 o                         
  -3 -13  12        666.96        682.78        18.20 o                         
  -2 -13  12        394.45        401.32         9.34 o                         
  -1 -13  12         73.87         76.50         5.96 o                         
   0 -13  12         91.67         95.74         5.47 o                         
   1 -13  12        178.16        169.43         6.90 o                         
   2 -13  12        180.06        190.94         7.47 o                         
   3 -13  12          3.71          6.44         4.95 o                         
  -5 -12  12        114.06        111.62         5.95 o                         
  -4 -12  12         17.24         14.21         4.27 o                         
  -3 -12  12         96.27         87.25         4.76 o                         
  -2 -12  12        402.75        398.98         8.89 o                         
  -1 -12  12        495.65        493.05        11.75 o                         
   0 -12  12          6.72          3.97         3.09 o                         
   1 -12  12        600.54        599.94        14.10 o                         
   2 -12  12        378.24        402.37         9.17 o                         
   3 -12  12        154.55        165.38        10.80 o                         
   4 -12  12          3.73          0.44         6.33 o                         
  -5 -11  12        192.85        199.73        11.83 o                         
  -4 -11  12        101.67        117.88         6.46 o                         
  -3 -11  12          8.74          4.74         3.81 o                         
  -2 -11  12        679.79        678.55        27.25 o                         
  -1 -11  12        398.60        396.93         8.30 o                         
   0 -11  12        260.80        279.85         6.98 o                         
   1 -11  12          0.08         -2.36         2.58 o                         
   2 -11  12        555.25        528.19        21.29 o                         
   3 -11  12       1031.19       1085.89        19.22 o                         
   4 -11  12         29.30         18.24         4.88 o                         
  -6 -10  12         24.96         19.76         2.13 o                         
  -5 -10  12         93.01        118.54         7.55 o                         
  -4 -10  12        402.46        412.02        19.77 o                         
  -3 -10  12        728.79        697.69        10.95 o                         
  -2 -10  12         84.59         93.37         4.09 o                         
  -1 -10  12        330.07        341.47         7.03 o                         
   0 -10  12        936.01        969.84        13.94 o                         
   1 -10  12        106.47        102.77         5.29 o                         
   2 -10  12        232.47        240.17         8.17 o                         
   3 -10  12        203.06        210.29         8.71 o                         
   4 -10  12        335.79        359.07        10.01 o                         
   5 -10  12         13.05         20.16         5.16 o                         
  -7  -9  12         20.26          7.96         4.58 o                         
  -6  -9  12        165.68        184.45         7.66 o                         
  -5  -9  12         22.91         24.26         5.10 o                         
  -4  -9  12        204.07        216.97         8.94 o                         
  -3  -9  12        126.13        141.83         4.82 o                         
  -2  -9  12          6.84          8.01         1.94 o                         
  -1  -9  12        341.70        348.04         6.86 o                         
   0  -9  12        764.34        773.13        12.84 o                         
   1  -9  12       1447.25       1497.07        22.18 o                         
   2  -9  12        172.34        146.05         5.68 o                         
   3  -9  12        411.53        425.40         9.29 o                         
   4  -9  12        447.78        425.85        10.47 o                         
   5  -9  12          2.52          5.22         6.48 o                         
  -7  -8  12          2.04          5.54         3.78 o                         
  -6  -8  12          8.14          8.04         3.25 o                         
  -5  -8  12         22.96         22.93         3.27 o                         
  -4  -8  12          5.09          5.76         2.11 o                         
  -3  -8  12        529.36        540.68         8.58 o                         
  -2  -8  12        114.03        111.97         3.90 o                         
  -1  -8  12        220.94        218.90         5.31 o                         
   0  -8  12        423.36        436.08         8.22 o                         
   1  -8  12        554.89        571.62         9.50 o                         
   2  -8  12        168.07        170.13         5.82 o                         
   3  -8  12         46.88         41.18         4.27 o                         
   4  -8  12        277.13        292.55        10.59 o                         
   5  -8  12        608.79        627.94        12.99 o                         
  -7  -7  12         28.91         27.36         6.06 o                         
  -6  -7  12        157.10        138.27         5.55 o                         
  -5  -7  12        280.05        311.68         7.23 o                         
  -4  -7  12         12.84         12.31         1.85 o                         
  -3  -7  12         24.18         25.50         2.46 o                         
  -2  -7  12        118.34        120.48         4.01 o                         
  -1  -7  12        254.36        249.27         5.32 o                         
   0  -7  12         42.25         39.43         3.67 o                         
   1  -7  12        546.81        585.77         9.47 o                         
   2  -7  12       1337.36       1397.67        18.84 o                         
   3  -7  12         57.11         43.73         5.03 o                         
   4  -7  12        143.12        148.23         6.89 o                         
   5  -7  12        127.96        136.34         7.20 o                         
  -8  -6  12         44.16         42.99         7.78 o                         
  -7  -6  12         24.36         22.01         4.58 o                         
  -6  -6  12          0.02          4.88         3.59 o                         
  -5  -6  12         74.44         66.71         4.61 o                         
  -4  -6  12        391.07        380.63         7.28 o                         
  -3  -6  12          5.67          9.00         1.78 o                         
  -2  -6  12       1414.37       1402.77        17.32 o                         
  -1  -6  12         90.58         86.17         2.72 o                         
   0  -6  12        120.70        126.95         3.53 o                         
   1  -6  12        185.08        183.32         5.52 o                         
   2  -6  12       1077.50       1019.52        14.72 o                         
   3  -6  12        880.88        841.59        13.50 o                         
   4  -6  12         41.52         40.52         5.91 o                         
   5  -6  12        205.07        213.97        12.91 o                         
  -8  -5  12         58.41         64.28         7.63 o                         
  -7  -5  12          0.75          3.34         2.81 o                         
  -6  -5  12         40.17         44.87         3.81 o                         
  -5  -5  12        201.25        208.21         7.11 o                         
  -4  -5  12        133.95        126.38         3.47 o                         
  -3  -5  12          5.57          9.73         1.39 o                         
  -2  -5  12        224.44        223.66         4.07 o                         
  -1  -5  12        950.75        948.96        15.79 o                         
   0  -5  12        551.28        537.12         7.97 o                         
   1  -5  12          0.14         -1.54         1.69 o                         
   2  -5  12       1210.62       1223.19        16.83 o                         
   3  -5  12        587.83        567.50        10.71 o                         
   4  -5  12         34.81         29.24         5.46 o                         
   5  -5  12          3.35          8.99         5.09 o                         
  -8  -4  12         57.51         77.78         7.70 o                         
  -7  -4  12          2.50          1.40         2.08 o                         
  -6  -4  12         14.99         15.84         2.87 o                         
  -5  -4  12         16.18         18.22         3.74 o                         
  -4  -4  12        266.85        259.79         4.89 o                         
  -3  -4  12        826.17        785.96        10.34 o                         
  -2  -4  12         67.55         64.78         2.27 o                         
  -1  -4  12        780.37        779.09        16.91 o                         
   0  -4  12         96.30         98.59         2.88 o                         
   1  -4  12        256.47        267.06         5.49 o                         
   2  -4  12         10.44         11.33         2.20 o                         
   3  -4  12        896.81        879.11        17.19 o                         
   4  -4  12       1129.85       1211.88        90.29 o                         
   5  -4  12        164.76        150.38         7.99 o                         
  -8  -3  12         12.74         10.06         5.77 o                         
  -7  -3  12        213.25        218.88        14.83 o                         
  -6  -3  12         94.80         97.89         4.69 o                         
  -5  -3  12         66.18         79.98         4.48 o                         
  -4  -3  12        105.87        102.62         4.15 o                         
  -3  -3  12          7.97         10.39         1.34 o                         
  -2  -3  12        184.84        170.68         7.35 o                         
  -1  -3  12         21.48         16.47         3.77 o                         
   0  -3  12        748.02        721.05        10.89 o                         
   1  -3  12        423.24        404.10         7.31 o                         
   2  -3  12          1.95          0.82         3.06 o                         
   3  -3  12        598.66        610.72        11.25 o                         
   4  -3  12        111.22         93.57         5.46 o                         
  -8  -2  12         19.04         17.89         5.94 o                         
  -7  -2  12        120.99        106.91         7.37 o                         
  -6  -2  12         11.03          8.49         2.33 o                         
  -5  -2  12          6.90         11.87         2.45 o                         
  -4  -2  12          6.60          4.90         1.43 o                         
  -3  -2  12        364.37        348.11         7.75 o                         
  -2  -2  12        133.38        132.35         2.68 o                         
  -1  -2  12         92.77         97.26         2.37 o                         
   0  -2  12         12.60          7.81         1.50 o                         
   1  -2  12        161.50        169.50         4.89 o                         
   2  -2  12        426.23        395.64         7.87 o                         
   3  -2  12          2.54          3.76         4.02 o                         
   4  -2  12        264.33        269.32         9.03 o                         
  -8  -1  12         27.95         29.01         6.37 o                         
  -7  -1  12          6.72          0.46         4.56 o                         
  -6  -1  12        143.33        136.84         7.12 o                         
  -5  -1  12         57.53         56.17         3.45 o                         
  -4  -1  12         47.84         44.98         3.15 o                         
  -3  -1  12        499.63        497.53         7.35 o                         
  -2  -1  12          7.18          5.71         3.27 o                         
  -1  -1  12        192.55        172.58         3.74 o                         
   0  -1  12         65.41         64.49         2.88 o                         
   1  -1  12        214.19        209.63         5.88 o                         
   2  -1  12         40.03         41.44         3.56 o                         
   3  -1  12         20.30         15.75         4.98 o                         
   4  -1  12         14.84         21.06         5.31 o                         
  -8   0  12          7.85         14.11         5.87 o                         
  -7   0  12        167.59        167.37        20.55 o                         
  -6   0  12         75.90         84.44         6.48 o                         
  -5   0  12         29.88         30.70         4.16 o                         
  -4   0  12          1.69          2.87         1.61 o                         
  -3   0  12          5.50          8.96         1.61 o                         
  -2   0  12         46.65         44.84         2.57 o                         
  -1   0  12         41.50         38.03         2.74 o                         
   0   0  12        130.53        134.28         5.96 o                         
   1   0  12        481.07        505.07        10.23 o                         
   2   0  12         54.74         60.90         4.37 o                         
   3   0  12         54.71         55.02         5.57 o                         
  -8   1  12         58.82         58.70        12.22 o                         
  -7   1  12          5.66          7.41         6.63 o                         
  -6   1  12          2.82          6.13         3.63 o                         
  -5   1  12          1.67          1.26         1.76 o                         
  -4   1  12         18.90         25.88         2.37 o                         
  -3   1  12        229.66        227.84         6.21 o                         
  -2   1  12          4.43          2.82         1.92 o                         
  -1   1  12        629.92        615.03        10.61 o                         
   0   1  12        822.11        842.79        14.06 o                         
   1   1  12          2.26         -0.71         2.84 o                         
   2   1  12         39.60         31.08         7.28 o                         
   3   1  12         70.77         66.63         9.95 o                         
  -8   2  12        186.81        203.92        16.78 o                         
  -7   2  12         21.10         31.71         5.56 o                         
  -6   2  12        104.43         92.13         6.67 o                         
  -5   2  12          8.59          5.33         1.49 o                         
  -4   2  12        134.82        146.42         4.88 o                         
  -3   2  12          0.78         -0.59         2.53 o                         
  -2   2  12         10.63         15.20         3.49 o                         
  -1   2  12         88.87         89.45         5.34 o                         
   0   2  12         38.84         46.80         4.72 o                         
   1   2  12        321.94        307.34         8.83 o                         
   2   2  12          1.63          0.78         4.01 o                         
  -8   3  12          4.22          4.92         6.43 o                         
  -7   3  12          0.58         -2.32         4.91 o                         
  -6   3  12          2.99          5.33         5.98 o                         
  -5   3  12        174.48        181.15         5.74 o                         
  -4   3  12        202.26        205.78         5.47 o                         
  -3   3  12         14.60         13.85         2.98 o                         
  -2   3  12          9.79         12.48         4.84 o                         
  -1   3  12         19.68         16.30         2.87 o                         
   0   3  12         83.09         73.41         8.41 o                         
   1   3  12         65.48         64.19        20.16 o                         
   2   3  12          1.29          1.69        11.07 o                         
  -7   4  12         78.80         82.43         8.71 o                         
  -6   4  12         72.62         65.13         3.37 o                         
  -5   4  12          4.37          1.89         2.67 o                         
  -4   4  12          2.98          2.53         2.74 o                         
  -3   4  12         12.15         17.12         3.06 o                         
  -2   4  12          7.63          8.67         3.12 o                         
  -1   4  12        305.11        316.43         9.20 o                         
   0   4  12         89.87         93.37        13.92 o                         
   1   4  12         41.87         45.88         5.48 o                         
  -7   5  12         94.47         99.95         8.26 o                         
  -6   5  12        217.07        233.77         8.87 o                         
  -5   5  12          4.37          4.02         2.99 o                         
  -4   5  12        121.28        127.50         5.85 o                         
  -3   5  12         36.55         43.26         4.86 o                         
  -2   5  12         60.60         58.05         5.83 o                         
  -1   5  12         16.14         13.05         4.13 o                         
   0   5  12         26.62         23.04         5.29 o                         
  -6   6  12        102.01         80.49         5.10 o                         
  -5   6  12          1.11         -0.28         4.90 o                         
  -4   6  12         12.21          2.92         4.49 o                         
  -3   6  12          2.95          5.23         3.73 o                         
  -2   6  12         39.55         35.91         5.07 o                         
  -1   6  12         17.55         16.70         5.22 o                         
  -2 -14  13          2.48          1.60         4.71 o                         
  -1 -14  13          0.71         -4.52         4.52 o                         
   0 -14  13         21.60         20.04         5.16 o                         
   1 -14  13         22.37         33.70         7.49 o                         
   2 -14  13         46.15         33.95         9.32 o                         
  -3 -13  13        299.41        283.96         9.02 o                         
  -2 -13  13         10.26         10.53         5.80 o                         
  -1 -13  13         83.16         84.14         4.99 o                         
   0 -13  13         11.23          8.67         3.99 o                         
   1 -13  13          5.33          4.78         4.13 o                         
   2 -13  13         60.99         50.52         4.99 o                         
   3 -13  13          1.34          4.01         5.64 o                         
  -4 -12  13         27.58         19.60         4.86 o                         
  -3 -12  13          6.44          5.20         3.66 o                         
  -2 -12  13         35.82         29.08         4.19 o                         
  -1 -12  13          4.94          2.87         4.17 o                         
   0 -12  13        122.00        120.00         5.70 o                         
   1 -12  13        119.68        120.07         6.01 o                         
   2 -12  13         42.68         40.01         8.26 o                         
   3 -12  13        134.31        169.61         9.00 o                         
  -5 -11  13        183.42        176.45         9.31 o                         
  -4 -11  13        115.29        120.24         7.14 o                         
  -3 -11  13        201.82        179.20         8.44 o                         
  -2 -11  13        220.10        238.74         6.97 o                         
  -1 -11  13         30.66         45.70         3.54 o                         
   0 -11  13         35.57         38.14         3.43 o                         
   1 -11  13         69.17         69.88         4.66 o                         
   2 -11  13          9.50          0.33         6.89 o                         
   3 -11  13         13.39          8.82         4.56 o                         
   4 -11  13        156.97        149.34        11.63 o                         
  -6 -10  13        107.26        120.27         7.02 o                         
  -5 -10  13         68.07         64.03         6.39 o                         
  -4 -10  13        310.75        295.34        10.65 o                         
  -3 -10  13        253.66        253.81         9.55 o                         
  -2 -10  13        109.33         97.19         4.77 o                         
  -1 -10  13        381.07        361.54         7.44 o                         
   0 -10  13          0.83          0.48         2.71 o                         
   1 -10  13        230.68        208.91         8.57 o                         
   2 -10  13        128.21        139.68         6.66 o                         
   3 -10  13          5.33          1.08         5.32 o                         
   4 -10  13         13.12         22.88         4.65 o                         
  -6  -9  13         14.90         18.53         4.16 o                         
  -5  -9  13         52.64         55.09         4.14 o                         
  -4  -9  13        446.87        443.91         8.18 o                         
  -3  -9  13        179.65        174.23         5.38 o                         
  -2  -9  13          5.85          5.99         2.28 o                         
  -1  -9  13         79.48         79.90         3.99 o                         
   0  -9  13          2.31          0.79         2.60 o                         
   1  -9  13         87.36         96.45         4.54 o                         
   2  -9  13        166.92        176.93         6.63 o                         
   3  -9  13         24.19         15.54         4.75 o                         
   4  -9  13          8.62          8.33         4.56 o                         
  -7  -8  13        245.71        244.26        25.36 o                         
  -6  -8  13        119.49        129.91        15.28 o                         
  -5  -8  13         48.85         38.92         4.46 o                         
  -4  -8  13          1.01          0.86         2.43 o                         
  -3  -8  13        629.03        633.47        11.01 o                         
  -2  -8  13        399.05        404.12         7.82 o                         
  -1  -8  13         74.61         62.39         4.70 o                         
   0  -8  13        362.25        360.93         6.96 o                         
   1  -8  13         52.58         47.81         3.25 o                         
   2  -8  13          0.85          0.32         2.32 o                         
   3  -8  13          1.47          2.39         3.35 o                         
   4  -8  13         12.36         12.16         4.63 o                         
  -7  -7  13        253.08        246.35         8.86 o                         
  -6  -7  13        193.99        199.70         9.70 o                         
  -5  -7  13          7.59         18.18         5.33 o                         
  -4  -7  13        243.95        255.60         6.36 o                         
  -3  -7  13        886.77        889.62        13.64 o                         
  -2  -7  13        347.21        342.17         6.28 o                         
  -1  -7  13         25.13         25.41         1.99 o                         
   0  -7  13          3.67          3.86         1.68 o                         
   1  -7  13        627.78        626.74        10.08 o                         
   2  -7  13         95.30        100.28         4.78 o                         
   3  -7  13        310.51        291.93         8.11 o                         
   4  -7  13         24.84         23.73         8.28 o                         
  -7  -6  13        101.71         96.41         9.70 o                         
  -6  -6  13         97.48         82.86         8.78 o                         
  -5  -6  13        219.84        203.98         6.70 o                         
  -4  -6  13         66.28         68.78         3.34 o                         
  -3  -6  13        203.91        194.73         5.18 o                         
  -2  -6  13        375.09        356.17         5.92 o                         
  -1  -6  13          5.95          7.47         2.91 o                         
   0  -6  13        300.47        275.61         6.01 o                         
   1  -6  13        149.07        149.46         4.80 o                         
   2  -6  13          9.80         19.14         2.98 o
[truncated: 36,694 more chars]
